# Supplementary material for: Shifts in the eruptive styles at Stromboli in 2010–2014 revealed by ground-based InSAR data
Source: Sci Rep. 2015 Sep 1;5:13569. doi: 10.1038/srep13569 (PMC4642561; doi:10.1038/srep13569)
Supplement: Supplementary Information [file srep13569-s1.zip]

Archive with 34 entries (27 files):
- Supplementary information/DFT_crater_terrace.txt
- Supplementary information/Inversion results/
- Supplementary information/Inversion results/1_Jan_10_13_July_11/
- Supplementary information/Inversion results/1_Jan_10_13_July_11/1_Jan_10_13_July_11_anls.rsl
- Supplementary information/Inversion results/1_Jan_10_13_July_11/1_Jan_10_13_July_11_hist.rsl
- Supplementary information/Inversion results/1_Jan_10_13_July_11/1_Jan_10_13_July_11_results.rsl
- Supplementary information/Inversion results/1_Jan_10_13_July_11/1_Jan_10_13_July_11_vari.rsl
- Supplementary information/Inversion results/13_July_11_24_Aug_11/
- Supplementary information/Inversion results/13_July_11_24_Aug_11/13_July_11_24_Aug_11_anls.rsl
- Supplementary information/Inversion results/13_July_11_24_Aug_11/13_July_11_24_Aug_11_hist.rsl
- Supplementary information/Inversion results/13_July_11_24_Aug_11/13_July_11_24_Aug_11_results.rsl
- Supplementary information/Inversion results/13_July_11_24_Aug_11/13_July_11_24_Aug_11_vari.rsl
- Supplementary information/Inversion results/24_Aug_11_8_Aug_12/
- Supplementary information/Inversion results/24_Aug_11_8_Aug_12/24_Aug_11_8_Aug_12_anls.rsl
- Supplementary information/Inversion results/24_Aug_11_8_Aug_12/24_Aug_11_8_Aug_12_hist.rsl
- Supplementary information/Inversion results/24_Aug_11_8_Aug_12/24_Aug_11_8_Aug_12_results.rsl
- Supplementary information/Inversion results/24_Aug_11_8_Aug_12/24_Aug_11_8_Aug_12_vari.rsl
- Supplementary information/Inversion results/25_May_14_6_Aug_14/
- Supplementary information/Inversion results/25_May_14_6_Aug_14/25_May_14_6_Aug_14_anls.rsl
- Supplementary information/Inversion results/25_May_14_6_Aug_14/25_May_14_6_Aug_14_hist.rsl
- Supplementary information/Inversion results/25_May_14_6_Aug_14/25_May_14_6_Aug_14_results.rsl
- Supplementary information/Inversion results/25_May_14_6_Aug_14/25_May_14_6_Aug_14_vari.rsl
- Supplementary information/Inversion results/8_Aug_12_8_Mar_13/
- Supplementary information/Inversion results/8_Aug_12_8_Mar_13/8_Aug_12_8_Mar_13_anls.rsl
- Supplementary information/Inversion results/8_Aug_12_8_Mar_13/8_Aug_12_8_Mar_13_hist.rsl
- Supplementary information/Inversion results/8_Aug_12_8_Mar_13/8_Aug_12_8_Mar_13_results.rsl
- Supplementary information/Inversion results/8_Aug_12_8_Mar_13/8_Aug_12_8_Mar_13_vari.rsl
- Supplementary information/Inversion results/8_Mar_13_25_May_14/
- Supplementary information/Inversion results/8_Mar_13_25_May_14/8_Mar_13_25_May_14_anls.rsl
- Supplementary information/Inversion results/8_Mar_13_25_May_14/8_Mar_13_25_May_14_hist.rsl
- Supplementary information/Inversion results/8_Mar_13_25_May_14/8_Mar_13_25_May_14_results.rsl
- Supplementary information/Inversion results/8_Mar_13_25_May_14/8_Mar_13_25_May_14_vari.rsl
- Supplementary information/Time_series_crater_terrace.txt
- Supplementary information/Time_series_NEC_debris_cone.txt
