# Supplementary material for: Shifts in the eruptive styles at Stromboli in 2010–2014 revealed by ground-based InSAR data
Source: Sci Rep. 2015 Sep 1;5:13569. doi: 10.1038/srep13569 (PMC4642561; doi:10.1038/srep13569)
Supplement: Supplementary Information [file srep13569-s1.zip › Supplementary information/DFT_crater_terrace.txt]

0	2.46932E-15
0.000488281	0.088980992
0.000976563	0.123435134
0.001464844	0.86377204
0.001953125	1
0.002441406	0.764100727
0.002929688	0.125336538
0.003417969	0.202082914
0.00390625	0.607901381
0.004394531	0.10914436
0.004882813	0.375520926
0.005371094	0.024238626
0.005859375	0.141772916
0.006347656	0.413030125
0.006835938	0.407809963
0.007324219	0.07660983
0.0078125	0.145631657
0.008300781	0.354647984
0.008789063	0.197978432
0.009277344	0.094604033
0.009765625	0.098268647
0.010253906	0.256894921
0.010742188	0.292645544
0.011230469	0.066853683
0.01171875	0.037305473
0.012207031	0.118829574
0.012695313	0.139770061
0.013183594	0.112046036
0.013671875	0.093149971
0.014160156	0.065611996
0.014648438	0.028884998
0.015136719	0.098966764
0.015625	0.038785918
0.016113281	0.279218422
0.016601563	0.139992632
0.017089844	0.088925396
0.017578125	0.172313748
0.018066406	0.129718136
0.018554688	0.256889013
0.019042969	0.158772301
0.01953125	0.074302328
0.020019531	0.178032733
0.020507813	0.171795069
0.020996094	0.065409974
0.021484375	0.299751194
0.021972656	0.186064772
0.022460938	0.131762581
0.022949219	0.144999078
0.0234375	0.131837449
0.023925781	0.173987327
0.024414063	0.149900104
0.024902344	0.123636539
0.025390625	0.183700667
0.025878906	0.073047593
0.026367188	0.082986107
0.026855469	0.06366788
0.02734375	0.026997285
0.027832031	0.129168566
0.028320313	0.163649029
0.028808594	0.191934754
0.029296875	0.197216313
0.029785156	0.04571318
0.030273438	0.067005391
0.030761719	0.146464425
0.03125	0.157781223
0.031738281	0.173612419
0.032226563	0.125674809
0.032714844	0.116817602
0.033203125	0.120461178
0.033691406	0.052559043
0.034179688	0.102241906
0.034667969	0.116590053
0.03515625	0.100267841
0.035644531	0.156999385
0.036132813	0.051601795
0.036621094	0.068268532
0.037109375	0.18296972
0.037597656	0.159084773
0.038085938	0.134279177
0.038574219	0.075417983
0.0390625	0.117129884
0.039550781	0.186350096
0.040039063	0.150501359
0.040527344	0.152851773
0.041015625	0.13576333
0.041503906	0.157213296
0.041992188	0.080954897
0.042480469	0.056972121
0.04296875	0.065002349
0.043457031	0.036629181
0.043945313	0.048325966
0.044433594	0.066768712
0.044921875	0.01935479
0.045410156	0.081579259
0.045898438	0.137430722
0.046386719	0.117518818
0.046875	0.114346323
0.047363281	0.127244191
0.047851563	0.077605556
0.048339844	0.108359603
0.048828125	0.158351631
0.049316406	0.26242126
0.049804688	0.160826237
0.050292969	0.082143024
0.05078125	0.187038669
0.051269531	0.212437406
0.051757813	0.077409163
0.052246094	0.015735309
0.052734375	0.074204553
0.053222656	0.054117582
0.053710938	0.200230931
0.054199219	0.082683903
0.0546875	0.147850614
0.055175781	0.198086328
0.055664063	0.084120454
0.056152344	0.083450549
0.056640625	0.221729956
0.057128906	0.07013215
0.057617188	0.105174022
0.058105469	0.070618437
0.05859375	0.073343022
0.059082031	0.075583497
0.059570313	0.044767652
0.060058594	0.100495867
0.060546875	0.162177212
0.061035156	0.076750505
0.061523438	0.145231287
0.062011719	0.193608135
0.0625	0.115511525
0.062988281	0.145035311
0.063476563	0.117389859
0.063964844	0.050092477
0.064453125	0.063352672
0.064941406	0.126829321
0.065429688	0.152423508
0.065917969	0.119144494
0.06640625	0.068024347
0.066894531	0.09195041
0.067382813	0.071621674
0.067871094	0.062320687
0.068359375	0.076061439
0.068847656	0.056194407
0.069335938	0.041430964
0.069824219	0.05447565
0.0703125	0.077104439
0.070800781	0.123865392
0.071289063	0.07670202
0.071777344	0.120516948
0.072265625	0.102620143
0.072753906	0.109278652
0.073242188	0.153310246
0.073730469	0.111069571
0.07421875	0.080396889
0.074707031	0.117907936
0.075195313	0.140367701
0.075683594	0.01988016
0.076171875	0.01065979
0.076660156	0.027531094
0.077148438	0.099399896
0.077636719	0.025086321
0.078125	0.025110357
0.078613281	0.024335024
0.079101563	0.078376197
0.079589844	0.200094824
0.080078125	0.124098962
0.080566406	0.030044312
0.081054688	0.043851228
0.081542969	0.13011083
0.08203125	0.169673244
0.082519531	0.155934748
0.083007813	0.107529811
0.083496094	0.08183454
0.083984375	0.07647664
0.084472656	0.117600591
0.084960938	0.180466656
0.085449219	0.073111687
0.0859375	0.049717542
0.086425781	0.071337714
0.086914063	0.052992241
0.087402344	0.100939829
0.087890625	0.119905345
0.088378906	0.110429319
0.088867188	0.101072022
0.089355469	0.054599093
0.08984375	0.062048048
0.090332031	0.02390082
0.090820313	0.058012527
0.091308594	0.08511892
0.091796875	0.103948907
0.092285156	0.117777738
0.092773438	0.09838023
0.093261719	0.004552211
0.09375	0.12893608
0.094238281	0.105531707
0.094726563	0.084236415
0.095214844	0.046945846
0.095703125	0.071302291
0.096191406	0.005159779
0.096679688	0.056444442
0.097167969	0.09759121
0.09765625	0.032041231
0.098144531	0.056646009
0.098632813	0.026154732
0.099121094	0.014837508
0.099609375	0.112430111
0.100097656	0.146096083
0.100585938	0.04315225
0.101074219	0.069018073
0.1015625	0.111123217
0.102050781	0.097268616
0.102539063	0.11084363
0.103027344	0.032133168
0.103515625	0.070987672
0.104003906	0.042085255
0.104492188	0.063329648
0.104980469	0.048732529
0.10546875	0.012429738
0.105957031	0.084676562
0.106445313	0.131786572
0.106933594	0.03183153
0.107421875	0.118399459
0.107910156	0.076817078
0.108398438	0.157767159
0.108886719	0.111888422
0.109375	0.082014725
0.109863281	0.045322836
0.110351563	0.186755235
0.110839844	0.091932427
0.111328125	0.158382367
0.111816406	0.076127821
0.112304688	0.137676063
0.112792969	0.115313811
0.11328125	0.070466153
0.113769531	0.070812477
0.114257813	0.174269605
0.114746094	0.034655791
0.115234375	0.149240974
0.115722656	0.027100977
0.116210938	0.123978146
0.116699219	0.076400199
0.1171875	0.165805428
0.117675781	0.019595837
0.118164063	0.132504055
0.118652344	0.091421349
0.119140625	0.091490704
0.119628906	0.074876173
0.120117188	0.145400948
0.120605469	0.066356312
0.12109375	0.17117177
0.121582031	0.109161396
0.122070313	0.180461952
0.122558594	0.096470451
0.123046875	0.008956919
0.123535156	0.142684131
0.124023438	0.17362267
0.124511719	0.05545942
0.125	0.0917016
0.125488281	0.189589187
0.125976563	0.081007987
0.126464844	0.154339738
0.126953125	0.136346583
0.127441406	0.109667187
0.127929688	0.032838863
0.128417969	0.14857205
0.12890625	0.093595739
0.129394531	0.060042269
0.129882813	0.0585891
0.130371094	0.202858302
0.130859375	0.163542731
0.131347656	0.022625599
0.131835938	0.058948349
0.132324219	0.070177154
0.1328125	0.097341602
0.133300781	0.141083646
0.133789063	0.103087007
0.134277344	0.040561167
0.134765625	0.042069976
0.135253906	0.066479373
0.135742188	0.027662866
0.136230469	0.041944151
0.13671875	0.031890415
0.137207031	0.04686257
0.137695313	0.090577761
0.138183594	0.171771137
0.138671875	0.107923943
0.139160156	0.088094717
0.139648438	0.032030476
0.140136719	0.0873826
0.140625	0.052261021
0.141113281	0.128167111
0.141601563	0.084535005
0.142089844	0.112243803
0.142578125	0.117948607
0.143066406	0.07327426
0.143554688	0.038014229
0.144042969	0.098989057
0.14453125	0.059352057
0.145019531	0.082521824
0.145507813	0.10650867
0.145996094	0.169614471
0.146484375	0.105365587
0.146972656	0.087434192
0.147460938	0.104255831
0.147949219	0.118052052
0.1484375	0.015721709
0.148925781	0.05501142
0.149414063	0.091849323
0.149902344	0.053392769
0.150390625	0.119022368
0.150878906	0.082772886
0.151367188	0.036087219
0.151855469	0.090542587
0.15234375	0.042691229
0.152832031	0.102757032
0.153320313	0.05652011
0.153808594	0.124977556
0.154296875	0.123556868
0.154785156	0.119789102
0.155273438	0.078164228
0.155761719	0.091462207
0.15625	0.026459775
0.156738281	0.147785027
0.157226563	0.145692204
0.157714844	0.049304424
0.158203125	0.086788285
0.158691406	0.070598284
0.159179688	0.038265442
0.159667969	0.047003972
0.16015625	0.090129206
0.160644531	0.122818727
0.161132813	0.053599016
0.161621094	0.092441125
0.162109375	0.160541034
0.162597656	0.094370713
0.163085938	0.029968846
0.163574219	0.049737398
0.1640625	0.068892394
0.164550781	0.107400486
0.165039063	0.02868316
0.165527344	0.053614878
0.166015625	0.085462221
0.166503906	0.094038312
0.166992188	0.11599803
0.167480469	0.052631685
0.16796875	0.079517219
0.168457031	0.049930089
0.168945313	0.039259733
0.169433594	0.047361531
0.169921875	0.11276076
0.170410156	0.074019396
0.170898438	0.118325221
0.171386719	0.133146122
0.171875	0.100365462
0.172363281	0.047072666
0.172851563	0.043388765
0.173339844	0.037351249
0.173828125	0.057151907
0.174316406	0.02291959
0.174804688	0.05575537
0.175292969	0.03184444
0.17578125	0.073011093
0.176269531	0.113897631
0.176757813	0.075127594
0.177246094	0.049130296
0.177734375	0.054423799
0.178222656	0.052011374
0.178710938	0.043340303
0.179199219	0.026138912
0.1796875	0.06958094
0.180175781	0.074163834
0.180664063	0.050630347
0.181152344	0.016432869
0.181640625	0.041026412
0.182128906	0.033468734
0.182617188	0.041916832
0.183105469	0.032394308
0.18359375	0.032038396
0.184082031	0.012153806
0.184570313	0.074694328
0.185058594	0.070002684
0.185546875	0.028082147
0.186035156	0.048460263
0.186523438	0.009384483
0.187011719	0.054879522
0.1875	0.051080683
0.187988281	0.082820461
0.188476563	0.104287296
0.188964844	0.077452435
0.189453125	0.041672601
0.189941406	0.060298405
0.190429688	0.031187061
0.190917969	0.047972223
0.19140625	0.120266951
0.191894531	0.062523803
0.192382813	0.017664159
0.192871094	0.043579083
0.193359375	0.06240575
0.193847656	0.035535101
0.194335938	0.054952753
0.194824219	0.037160164
0.1953125	0.036997203
0.195800781	0.04580344
0.196289063	0.039204487
0.196777344	0.032325861
0.197265625	0.045532151
0.197753906	0.041213613
0.198242188	0.00872408
0.198730469	0.043934148
0.19921875	0.04385414
0.199707031	0.021186914
0.200195313	0.032825897
0.200683594	0.086163652
0.201171875	0.047897006
0.201660156	0.011561414
0.202148438	0.042068162
0.202636719	0.075495836
0.203125	0.022765362
0.203613281	0.035642321
0.204101563	0.00949871
0.204589844	0.060194897
0.205078125	0.104676859
0.205566406	0.050525682
0.206054688	0.033189098
0.206542969	0.025793886
0.20703125	0.051167951
0.207519531	0.037750012
0.208007813	0.042351656
0.208496094	0.062499325
0.208984375	0.103625506
0.209472656	0.04759783
0.209960938	0.045686347
0.210449219	0.049400479
0.2109375	0.06003503
0.211425781	0.043130029
0.211914063	0.016837119
0.212402344	0.059143186
0.212890625	0.060713065
0.213378906	0.016425289
0.213867188	0.023034032
0.214355469	0.059493256
0.21484375	0.056140219
0.215332031	0.052734526
0.215820313	0.016673499
0.216308594	0.043182125
0.216796875	0.034714845
0.217285156	0.087077905
0.217773438	0.034266373
0.218261719	0.030183431
0.21875	0.016815116
0.219238281	0.064597249
0.219726563	0.035637366
0.220214844	0.093896018
0.220703125	0.028016719
0.221191406	0.027920205
0.221679688	0.025196123
0.222167969	0.012816654
0.22265625	0.039742836
0.223144531	0.055996002
0.223632813	0.037377443
0.224121094	0.057629566
0.224609375	0.044061618
0.225097656	0.075239343
0.225585938	0.060364431
0.226074219	0.059646275
0.2265625	0.088420747
0.227050781	0.063079811
0.227539063	0.041070453
0.228027344	0.035535954
0.228515625	0.057083514
0.229003906	0.071667553
0.229492188	0.065882046
0.229980469	0.031279013
0.23046875	0.028562304
0.230957031	0.084693096
0.231445313	0.079695033
0.231933594	0.056586845
0.232421875	0.052540856
0.232910156	0.018277698
0.233398438	0.042655669
0.233886719	0.020764277
0.234375	0.031139144
0.234863281	0.042356456
0.235351563	0.048354957
0.235839844	0.058306498
0.236328125	0.052945319
0.236816406	0.015817323
0.237304688	0.035227588
0.237792969	0.087589679
0.23828125	0.063937832
0.238769531	0.031782969
0.239257813	0.025969156
0.239746094	0.032246681
0.240234375	0.032782153
0.240722656	0.032090283
0.241210938	0.029945388
0.241699219	0.046620854
0.2421875	0.023275024
0.242675781	0.05356429
0.243164063	0.033755869
0.243652344	0.011256664
0.244140625	0.038574822
0.244628906	0.02954322
0.245117188	0.022316738
0.245605469	0.031077965
0.24609375	0.048019551
0.246582031	0.021423749
0.247070313	0.00412456
0.247558594	0.030623548
0.248046875	0.014654745
0.248535156	0.031489602
0.249023438	0.024200754
0.249511719	0.008212622
0.25	0.037559088
0.250488281	0.062098512
0.250976563	0.018173762
0.251464844	0.022918539
0.251953125	0.003550487
0.252441406	0.008869126
0.252929688	0.050301487
0.253417969	0.049251894
0.25390625	0.024249531
0.254394531	0.031973887
0.254882813	0.03530577
0.255371094	0.058071564
0.255859375	0.034284529
0.256347656	0.055450202
0.256835938	0.03818104
0.257324219	0.038752715
0.2578125	0.062209501
0.258300781	0.040115065
0.258789063	0.034946491
0.259277344	0.042923952
0.259765625	0.038081755
0.260253906	0.029310629
0.260742188	0.015568694
0.261230469	0.0394381
0.26171875	0.03604892
0.262207031	0.046442292
0.262695313	0.039480724
0.263183594	0.061478406
0.263671875	0.041041987
0.264160156	0.032051713
0.264648438	0.012940474
0.265136719	0.030667882
0.265625	0.051694725
0.266113281	0.038962618
0.266601563	0.037200395
0.267089844	0.038041162
0.267578125	0.044651625
0.268066406	0.058820951
0.268554688	0.047479982
0.269042969	0.015434498
0.26953125	0.021366176
0.270019531	0.026671473
0.270507813	0.032377011
0.270996094	0.015230225
0.271484375	0.027078349
0.271972656	0.025368174
0.272460938	0.023097537
0.272949219	0.017053991
0.2734375	0.022668598
0.273925781	0.018420272
0.274414063	0.013021555
0.274902344	0.018598739
0.275390625	0.022012133
0.275878906	0.012451266
0.276367188	0.021956722
0.276855469	0.045368458
0.27734375	0.014083265
0.277832031	0.026238543
0.278320313	0.020711097
0.278808594	0.01412656
0.279296875	0.018545231
0.279785156	0.008812217
0.280273438	0.023982379
0.280761719	0.043913715
0.28125	0.044503632
0.281738281	0.030506102
0.282226563	0.025300197
0.282714844	0.029445181
0.283203125	0.014433111
0.283691406	0.039598956
0.284179688	0.041544556
0.284667969	0.009938689
0.28515625	0.024477361
0.285644531	0.006201767
0.286132813	0.013588597
0.286621094	0.041313021
0.287109375	0.027295944
0.287597656	0.01189551
0.288085938	0.008320744
0.288574219	0.029788743
0.2890625	0.011284063
0.289550781	0.040560234
0.290039063	0.019365727
0.290527344	0.020527938
0.291015625	0.022104384
0.291503906	0.03713528
0.291992188	0.017089687
0.292480469	0.007727863
0.29296875	0.018659823
0.293457031	0.010926533
0.293945313	0.0153965
0.294433594	0.031381221
0.294921875	0.036815634
0.295410156	0.02583724
0.295898438	0.025155255
0.296386719	0.022067055
0.296875	0.010795272
0.297363281	0.017816079
0.297851563	0.019366598
0.298339844	0.013046692
0.298828125	0.022388106
0.299316406	0.008000989
0.299804688	0.008882825
0.300292969	0.016132366
0.30078125	0.023357761
0.301269531	0.015049516
0.301757813	0.027311135
0.302246094	0.028383307
0.302734375	0.007298516
0.303222656	0.017173239
0.303710938	0.024914473
0.304199219	0.022119247
0.3046875	0.016359183
0.305175781	0.026128205
0.305664063	0.007952416
0.306152344	0.022344774
0.306640625	0.029962567
0.307128906	0.023794727
0.307617188	0.018341973
0.308105469	0.016697196
0.30859375	0.015142415
0.309082031	0.014138959
0.309570313	0.009202206
0.310058594	0.020811491
0.310546875	0.0191747
0.311035156	0.040921354
0.311523438	0.015800081
0.312011719	0.008385582
0.3125	0.037685131
0.312988281	0.043524781
0.313476563	0.003436086
0.313964844	0.020024265
0.314453125	0.019019467
0.314941406	0.035065869
0.315429688	0.027642512
0.315917969	0.008103813
0.31640625	0.029995078
0.316894531	0.024170358
0.317382813	0.038970364
0.317871094	0.030886593
0.318359375	0.029561786
0.318847656	0.038884685
0.319335938	0.023854378
0.319824219	0.025053561
0.3203125	0.010498194
0.320800781	0.040366184
0.321289063	0.006061472
0.321777344	0.017464931
0.322265625	0.011572848
0.322753906	0.027522908
0.323242188	0.016109452
0.323730469	0.037514715
0.32421875	0.017566902
0.324707031	0.017155351
0.325195313	0.006693088
0.325683594	0.020614989
0.326171875	0.002265877
0.326660156	0.008652681
0.327148438	0.01312291
0.327636719	0.010235827
0.328125	0.041384976
0.328613281	0.035641484
0.329101563	0.043097034
0.329589844	0.031446266
0.330078125	0.012407403
0.330566406	0.022943029
0.331054688	0.012080181
0.331542969	0.00934425
0.33203125	0.010523831
0.332519531	0.007594966
0.333007813	0.015776725
0.333496094	0.022469833
0.333984375	0.017367697
0.334472656	0.018138518
0.334960938	0.022474662
0.335449219	0.040801448
0.3359375	0.035631157
0.336425781	0.015026314
0.336914063	0.026886297
0.337402344	0.008374378
0.337890625	0.030304451
0.338378906	0.022858359
0.338867188	0.016001465
0.339355469	0.033121667
0.33984375	0.021639547
0.340332031	0.018645996
0.340820313	0.047317232
0.341308594	0.03815131
0.341796875	0.038872102
0.342285156	0.004573928
0.342773438	0.043948386
0.343261719	0.02102953
0.34375	0.018919926
0.344238281	0.027195316
0.344726563	0.020110762
0.345214844	0.030599855
0.345703125	0.020057698
0.346191406	0.047403813
0.346679688	0.018787202
0.347167969	0.02797519
0.34765625	0.037962792
0.348144531	0.061677633
0.348632813	0.024139275
0.349121094	0.045866861
0.349609375	0.022508485
0.350097656	0.029759848
0.350585938	0.023588326
0.351074219	0.023378157
0.3515625	0.02442801
0.352050781	0.021742562
0.352539063	0.026112574
0.353027344	0.004018559
0.353515625	0.014573134
0.354003906	0.02016406
0.354492188	0.028085712
0.354980469	0.017475178
0.35546875	0.018884025
0.355957031	0.051655582
0.356445313	0.008319507
0.356933594	0.027435625
0.357421875	0.029890936
0.357910156	0.023197709
0.358398438	0.041444368
0.358886719	0.003593437
0.359375	0.033738062
0.359863281	0.030673179
0.360351563	0.047735613
0.360839844	0.028971718
0.361328125	0.038872236
0.361816406	0.012040004
0.362304688	0.01728359
0.362792969	0.00662585
0.36328125	0.023214696
0.363769531	0.00232402
0.364257813	0.016560432
0.364746094	0.026129787
0.365234375	0.025537708
0.365722656	0.021264311
0.366210938	0.0330455
0.366699219	0.004662916
0.3671875	0.019293612
0.367675781	0.005350568
0.368164063	0.017926441
0.368652344	0.028697214
0.369140625	0.03111795
0.369628906	0.050674014
0.370117188	0.016543042
0.370605469	0.023368199
0.37109375	0.035648684
0.371582031	0.041306174
0.372070313	0.026674286
0.372558594	0.028983923
0.373046875	0.034091493
0.373535156	0.038072517
0.374023438	0.022055894
0.374511719	0.023918398
0.375	0.014831758
0.375488281	0.017029292
0.375976563	0.040631857
0.376464844	0.063395141
0.376953125	0.04296991
0.377441406	0.014100153
0.377929688	0.028221326
0.378417969	0.018813086
0.37890625	0.024361452
0.379394531	0.020367424
0.379882813	0.042124522
0.380371094	0.04325754
0.380859375	0.04132443
0.381347656	0.021446383
0.381835938	0.022869967
0.382324219	0.014221719
0.3828125	0.04451134
0.383300781	0.018418058
0.383789063	0.018619114
0.384277344	0.036022112
0.384765625	0.036780625
0.385253906	0.036952697
0.385742188	0.036221231
0.386230469	0.01549233
0.38671875	0.009768799
0.387207031	0.059535975
0.387695313	0.053381184
0.388183594	0.035523464
0.388671875	0.021672611
0.389160156	0.065041776
0.389648438	0.014860047
0.390136719	0.040424926
0.390625	0.040966476
0.391113281	0.064472476
0.391601563	0.026620902
0.392089844	0.017256958
0.392578125	0.030459102
0.393066406	0.020267669
0.393554688	0.049741154
0.394042969	0.028046514
0.39453125	0.022494673
0.395019531	0.044556447
0.395507813	0.045192808
0.395996094	0.017495447
0.396484375	0.040495324
0.396972656	0.021332739
0.397460938	0.033467256
0.397949219	0.012195663
0.3984375	0.014476906
0.398925781	0.063592373
0.399414063	0.05627863
0.399902344	0.033830874
0.400390625	0.028580189
0.400878906	0.0246994
0.401367188	0.043332737
0.401855469	0.023110238
0.40234375	0.02213526
0.402832031	0.02633806
0.403320313	0.018735628
0.403808594	0.017220952
0.404296875	0.011869994
0.404785156	0.028304336
0.405273438	0.016526018
0.405761719	0.007319857
0.40625	0.013846471
0.406738281	0.01425155
0.407226563	0.026826604
0.407714844	0.058179323
0.408203125	0.026024204
0.408691406	0.018553923
0.409179688	0.0014629
0.409667969	0.015625031
0.41015625	0.02705838
0.410644531	0.023240077
0.411132813	0.010938733
0.411621094	0.027694847
0.412109375	0.034609478
0.412597656	0.012546438
0.413085938	0.042413588
0.413574219	0.028094015
0.4140625	0.008202841
0.414550781	0.032435056
0.415039063	0.032483173
0.415527344	0.013712118
0.416015625	0.036702107
0.416503906	0.026502035
0.416992188	0.053494288
0.417480469	0.020081083
0.41796875	0.02690508
0.418457031	0.037302115
0.418945313	0.054274297
0.419433594	0.022083588
0.419921875	0.046567536
0.420410156	0.050445749
0.420898438	0.043500588
0.421386719	0.033205836
0.421875	0.036193685
0.422363281	0.011231891
0.422851563	0.035674822
0.423339844	0.06813589
0.423828125	0.038377192
0.424316406	0.03957215
0.424804688	0.010708656
0.425292969	0.038686628
0.42578125	0.02292432
0.426269531	0.035219331
0.426757813	0.021379567
0.427246094	0.011693776
0.427734375	0.024457445
0.428222656	0.052895069
0.428710938	0.035855356
0.429199219	0.025763586
0.4296875	0.039515065
0.430175781	0.05820703
0.430664063	0.018912107
0.431152344	0.03099111
0.431640625	0.005978597
0.432128906	0.043910693
0.432617188	0.023490033
0.433105469	0.008719019
0.43359375	0.016116052
0.434082031	0.026892036
0.434570313	0.034380739
0.435058594	0.012118872
0.435546875	0.032542779
0.436035156	0.024919222
0.436523438	0.026900031
0.437011719	0.013285743
0.4375	0.030866945
0.437988281	0.018423665
0.438476563	0.035790368
0.438964844	0.018183504
0.439453125	0.014162145
0.439941406	0.024358649
0.440429688	0.032487638
0.440917969	0.027476689
0.44140625	0.013078587
0.441894531	0.004921078
0.442382813	0.025022649
0.442871094	0.047034138
0.443359375	0.045161631
0.443847656	0.037921143
0.444335938	0.013324856
0.444824219	0.028377873
0.4453125	0.030824739
0.445800781	0.035861409
0.446289063	0.018872692
0.446777344	0.022098284
0.447265625	0.037259409
0.447753906	0.026892069
0.448242188	0.03561178
0.448730469	0.040884118
0.44921875	0.05295551
0.449707031	0.041176161
0.450195313	0.004830223
0.450683594	0.021447472
0.451171875	0.013869758
0.451660156	0.023858505
0.452148438	0.036972002
0.452636719	0.037763483
0.453125	0.010126659
0.453613281	0.024658027
0.454101563	0.023228447
0.454589844	0.014260939
0.455078125	0.020457346
0.455566406	0.03686337
0.456054688	0.009122984
0.456542969	0.020535563
0.45703125	0.019714649
0.457519531	0.031960265
0.458007813	0.022136559
0.458496094	0.042895548
0.458984375	0.032329422
0.459472656	0.034647614
0.459960938	0.034252745
0.460449219	0.053015566
0.4609375	0.070353526
0.461425781	0.049930742
0.461914063	0.03521129
0.462402344	0.034983007
0.462890625	0.054589464
0.463378906	0.056326741
0.463867188	0.015633154
0.464355469	0.013252564
0.46484375	0.06099947
0.465332031	0.067761781
0.465820313	0.038097718
0.466308594	0.001979261
0.466796875	0.011984071
0.467285156	0.027240654
0.467773438	0.030062376
0.468261719	0.028040692
0.46875	0.01854397
0.469238281	0.041631177
0.469726563	0.03090785
0.470214844	0.035587998
0.470703125	0.037504671
0.471191406	0.016064563
0.471679688	0.038852675
0.472167969	0.049448121
0.47265625	0.039485657
0.473144531	0.06205635
0.473632813	0.071275297
0.474121094	0.019069798
0.474609375	0.056217978
0.475097656	0.051028974
0.475585938	0.008941727
0.476074219	0.022602888
0.4765625	0.050677176
0.477050781	0.026804257
0.477539063	0.050935248
0.478027344	0.054909494
0.478515625	0.019942403
0.479003906	0.033733786
0.479492188	0.014766553
0.479980469	0.030879838
0.48046875	0.023725098
0.480957031	0.040203423
0.481445313	0.005133544
0.481933594	0.001624792
0.482421875	0.037636659
0.482910156	0.027100607
0.483398438	0.015442296
0.483886719	0.060725497
0.484375	0.024878434
0.484863281	0.036454903
0.485351563	0.024485576
0.485839844	0.0253012
0.486328125	0.003070127
0.486816406	0.019939869
0.487304688	0.036073965
0.487792969	0.016637705
0.48828125	0.034588696
0.488769531	0.016688952
0.489257813	0.054398319
0.489746094	0.063466139
0.490234375	0.033307747
0.490722656	0.015947616
0.491210938	0.019104859
0.491699219	0.047430413
0.4921875	0.046756515
0.492675781	0.041686937
0.493164063	0.062626845
0.493652344	0.067725944
0.494140625	0.024904886
0.494628906	0.027549382
0.495117188	0.045444282
0.495605469	0.027217312
0.49609375	0.007258356
0.496582031	0.020972236
0.497070313	0.052576812
0.497558594	0.043070912
0.498046875	0.049529084
0.498535156	0.02420545
0.499023438	0.023872705
0.499511719	0.061883721
0.5	0.078215642
