# Supplementary material for: Shifts in the eruptive styles at Stromboli in 2010–2014 revealed by ground-based InSAR data
Source: Sci Rep. 2015 Sep 1;5:13569. doi: 10.1038/srep13569 (PMC4642561; doi:10.1038/srep13569)
Supplement: Supplementary Information [file srep13569-s1.zip › Supplementary information/Inversion results/1_Jan_10_13_July_11/1_Jan_10_13_July_11_hist.rsl]

X
Inversion statistics histograms

Table 1. Variables
bf_ex      : best fit exit flag (local minimum solution)
bf_chi     : best fit chi square per degrees of freedom  (local minimum solution)
x0,y0      : random search - initial search point for source location
z0         : random search - initial search point for source depth
bf_P_G     : best fit dimensionless pressure  (local minimum solution)
bf_dV      : best fit volume  (local minimum solution)
bf_x0,bf_y0: best fit source location (local minimum solution) 
bf_z0      : best fit source depth (local minimum solution) 

bf_ex bin bf_chi bin x0 bin y0 bin z0 bin bf_P_G bin bf_dV bin bf_x0 bin bf_y0 bin bf_z0 bin
50 1.050000e+00 13 0.984 1   492517 4  4268992 8   252 65 3.7501e-02 65 3.8613e+03 0   492517 0  4268992 21   252
0 1.150000e+00 0 1.542 3   498194 7  4274321 25  2941 0 1.1250e-01 0 1.1584e+04 0   498194 0  4274321 24  2941
0 1.250000e+00 0 2.100 29   503870 24  4279649 27  5629 0 1.8750e-01 0 1.9306e+04 0   503870 0  4279649 31  5629
0 1.350000e+00 0 2.658 33   509547 32  4284977 46  8318 0 2.6250e-01 0 2.7028e+04 0   509547 0  4284977 45  8318
0 1.450000e+00 0 3.216 58   515224 54  4290305 54 11006 0 3.3750e-01 0 3.4750e+04 122   515224 92  4290305 41 11006
0 1.550000e+00 0 3.774 45   520901 57  4295633 51 13695 0 4.1250e-01 0 4.2473e+04 134   520901 67  4295633 49 13695
0 1.650000e+00 0 4.332 50   526577 42  4300961 25 16383 0 4.8750e-01 0 5.0195e+04 0   526577 97  4300961 26 16383
0 1.750000e+00 0 4.890 22   532254 26  4306289 15 19071 0 5.6250e-01 0 5.7917e+04 0   532254 0  4306289 14 19071
0 1.850000e+00 0 5.448 12   537931 8  4311617 3 21760 13 6.3750e-01 13 6.5640e+04 0   537931 0  4311617 3 21760
206 1.950000e+00 243 6.006 3   543608 2  4316945 2 24448 178 7.1250e-01 178 7.3362e+04 0   543608 0  4316945 2 24448
