# Supplementary material for: Shifts in the eruptive styles at Stromboli in 2010–2014 revealed by ground-based InSAR data
Source: Sci Rep. 2015 Sep 1;5:13569. doi: 10.1038/srep13569 (PMC4642561; doi:10.1038/srep13569)
Supplement: Supplementary Information [file srep13569-s1.zip › Supplementary information/Inversion results/1_Jan_10_13_July_11/1_Jan_10_13_July_11_results.rsl]

X
Input data file: stromboli.dat
Data box [xmin,ymin] [xmax,ymax]: [  518100  42939000] [  518500  42941000]
Search radius (m):  5000
Number of random searches: 256
Number of data points in image: 80895
Number of data points in box: 9092 ( 11%)
Number of sub-sampled data points modeled: 4546 ( 50%)

Table 1. Variables
X2v             : chi square per degrees of freedom 
X0, Y0          : source location
Z0              : source depth beneath volcano surface 
radius          : source radius 
dP, dV          : source dimensionless pressure, source volume
x,y             : site coordinates
los,dlos,LOS    : line-of-sight, line-of-sight error, model

Spherical source best fit parameters
X2v for sub-sampled modeled data: 7.05e-01
X2v for data pixels in data box: 7.12e-01
X2v for all data pixels in InSAR image: 5.38e-01
X0 Y0 Z0 radius dP(-) dV
  518353  4294144    139   32 6.500e-01 6.710e+04

x y los dlos LOS
  518452  4294789 0.0120 0.1490 -0.0280
  518455  4294789 -0.0190 0.1490 -0.0279
  518458  4294789 -0.0020 0.1490 -0.0278
  518447  4294788 0.0180 0.1490 -0.0282
  518452  4294788 0.0170 0.1490 -0.0281
  518453  4294788 0.0200 0.1490 -0.0280
  518458  4294788 -0.0190 0.1490 -0.0279
  518459  4294788 -0.0180 0.1490 -0.0279
  518460  4294788 -0.0150 0.1490 -0.0278
  518461  4294788 -0.0170 0.1490 -0.0278
  518464  4294788 0.0130 0.1490 -0.0277
  518465  4294788 0.0010 0.1490 -0.0277
  518447  4294787 0.0250 0.1490 -0.0283
  518451  4294787 0.0220 0.1490 -0.0282
  518452  4294787 0.0140 0.1490 -0.0282
  518458  4294787 -0.0180 0.1490 -0.0280
  518459  4294787 0.0030 0.1490 -0.0279
  518460  4294787 -0.0200 0.1490 -0.0279
  518461  4294787 0.0000 0.1490 -0.0279
  518464  4294787 0.0070 0.1490 -0.0278
  518467  4294787 -0.0160 0.1490 -0.0277
  518472  4294787 -0.0050 0.1490 -0.0275
  518447  4294785 0.0030 0.1490 -0.0285
  518451  4294785 -0.0150 0.1490 -0.0283
  518452  4294785 0.0010 0.1490 -0.0283
  518455  4294785 0.0090 0.1490 -0.0282
  518457  4294785 -0.0120 0.1490 -0.0281
  518458  4294785 0.0070 0.1490 -0.0281
  518460  4294785 -0.0020 0.1490 -0.0280
  518461  4294785 -0.0030 0.1490 -0.0280
  518463  4294785 0.0080 0.1490 -0.0279
  518464  4294785 -0.0120 0.1490 -0.0279
  518467  4294785 0.0040 0.1490 -0.0278
  518469  4294785 -0.0050 0.1490 -0.0277
  518471  4294785 -0.0070 0.1490 -0.0277
  518472  4294785 -0.0050 0.1490 -0.0276
  518473  4294785 -0.0030 0.1490 -0.0276
  518475  4294785 -0.0020 0.1490 -0.0275
  518476  4294785 -0.0010 0.1490 -0.0275
  518477  4294785 0.0070 0.1490 -0.0274
  518478  4294785 0.0000 0.1490 -0.0274
  518479  4294785 0.0030 0.1490 -0.0274
  518447  4294784 -0.0060 0.1490 -0.0285
  518448  4294784 -0.0050 0.1490 -0.0285
  518449  4294784 -0.0060 0.1490 -0.0285
  518451  4294784 -0.0120 0.1490 -0.0284
  518452  4294784 -0.0060 0.1490 -0.0284
  518455  4294784 -0.0090 0.1490 -0.0283
  518457  4294784 0.0040 0.1490 -0.0282
  518458  4294784 0.0100 0.1490 -0.0282
  518459  4294784 0.0080 0.1490 -0.0281
  518460  4294784 0.0000 0.1490 -0.0281
  518463  4294784 -0.0050 0.1490 -0.0280
  518464  4294784 0.0060 0.1490 -0.0280
  518465  4294784 0.0170 0.1490 -0.0279
  518466  4294784 0.0140 0.1490 -0.0279
  518467  4294784 -0.0050 0.1490 -0.0279
  518469  4294784 -0.0040 0.1490 -0.0278
  518470  4294784 -0.0010 0.1490 -0.0278
  518471  4294784 -0.0060 0.1490 -0.0277
  518472  4294784 -0.0030 0.1490 -0.0277
  518473  4294784 -0.0180 0.1490 -0.0277
  518475  4294784 -0.0010 0.1490 -0.0276
  518476  4294784 -0.0010 0.1490 -0.0275
  518477  4294784 -0.0030 0.1490 -0.0275
  518478  4294784 0.0070 0.1490 -0.0275
  518479  4294784 0.0100 0.1490 -0.0274
  518481  4294784 0.0300 0.1490 -0.0274
  518482  4294784 0.0060 0.1490 -0.0273
  518484  4294784 -0.0040 0.1490 -0.0273
  518485  4294784 0.0200 0.1490 -0.0272
  518487  4294784 0.0350 0.1490 -0.0271
  518443  4294783 0.0190 0.1490 -0.0287
  518445  4294783 0.0340 0.1490 -0.0287
  518447  4294783 -0.0140 0.1490 -0.0286
  518448  4294783 -0.0020 0.1490 -0.0286
  518451  4294783 -0.0070 0.1490 -0.0285
  518452  4294783 -0.0060 0.1490 -0.0284
  518454  4294783 -0.0070 0.1490 -0.0284
  518457  4294783 0.0060 0.1490 -0.0283
  518458  4294783 0.0140 0.1490 -0.0282
  518459  4294783 0.0120 0.1490 -0.0282
  518460  4294783 0.0030 0.1490 -0.0282
  518463  4294783 -0.0060 0.1490 -0.0281
  518464  4294783 0.0090 0.1490 -0.0280
  518465  4294783 0.0090 0.1490 -0.0280
  518466  4294783 -0.0110 0.1490 -0.0280
  518467  4294783 -0.0170 0.1490 -0.0279
  518469  4294783 -0.0050 0.1490 -0.0279
  518470  4294783 -0.0060 0.1490 -0.0278
  518471  4294783 -0.0030 0.1490 -0.0278
  518472  4294783 -0.0190 0.1490 -0.0278
  518473  4294783 -0.0030 0.1490 -0.0277
  518475  4294783 -0.0010 0.1490 -0.0277
  518476  4294783 -0.0060 0.1490 -0.0276
  518477  4294783 0.0070 0.1490 -0.0276
  518479  4294783 0.0340 0.1490 -0.0275
  518481  4294783 -0.0010 0.1490 -0.0274
  518482  4294783 -0.0040 0.1490 -0.0274
  518483  4294783 -0.0030 0.1490 -0.0274
  518485  4294783 0.0170 0.1490 -0.0273
  518487  4294783 0.0180 0.1490 -0.0272
  518488  4294783 -0.0090 0.1490 -0.0272
  518489  4294783 0.0140 0.1490 -0.0271
  518490  4294783 0.0010 0.1490 -0.0271
  518491  4294783 -0.0010 0.1490 -0.0271
  518493  4294783 -0.0010 0.1490 -0.0270
  518494  4294783 0.0050 0.1490 -0.0269
  518495  4294783 -0.0010 0.1490 -0.0269
  518442  4294782 0.0800 0.1490 -0.0288
  518443  4294782 0.0250 0.1490 -0.0288
  518445  4294782 0.0160 0.1490 -0.0288
  518449  4294782 -0.0430 0.1490 -0.0286
  518454  4294782 -0.0020 0.1490 -0.0285
  518455  4294782 0.0040 0.1490 -0.0284
  518457  4294782 0.0050 0.1490 -0.0284
  518458  4294782 0.0090 0.1490 -0.0283
  518459  4294782 0.0120 0.1490 -0.0283
  518460  4294782 0.0030 0.1490 -0.0283
  518461  4294782 0.0060 0.1490 -0.0282
  518463  4294782 -0.0010 0.1490 -0.0282
  518464  4294782 -0.0070 0.1490 -0.0281
  518467  4294782 -0.0070 0.1490 -0.0280
  518469  4294782 -0.0040 0.1490 -0.0279
  518470  4294782 -0.0050 0.1490 -0.0279
  518471  4294782 -0.0020 0.1490 -0.0279
  518472  4294782 -0.0030 0.1490 -0.0278
  518473  4294782 -0.0050 0.1490 -0.0278
  518475  4294782 -0.0030 0.1490 -0.0277
  518476  4294782 -0.0080 0.1490 -0.0277
  518477  4294782 0.0290 0.1490 -0.0277
  518478  4294782 0.0190 0.1490 -0.0276
  518479  4294782 0.0040 0.1490 -0.0276
  518481  4294782 0.0040 0.1490 -0.0275
  518482  4294782 -0.0060 0.1490 -0.0275
  518483  4294782 -0.0030 0.1490 -0.0274
  518484  4294782 0.0360 0.1490 -0.0274
  518485  4294782 0.0230 0.1490 -0.0274
  518487  4294782 0.0100 0.1490 -0.0273
  518488  4294782 0.0150 0.1490 -0.0272
  518489  4294782 0.0110 0.1490 -0.0272
  518490  4294782 -0.0040 0.1490 -0.0272
  518491  4294782 -0.0040 0.1490 -0.0271
  518493  4294782 -0.0010 0.1490 -0.0270
  518494  4294782 0.0020 0.1490 -0.0270
  518495  4294782 -0.0130 0.1490 -0.0270
  518496  4294782 -0.0100 0.1490 -0.0269
  518497  4294782 -0.0030 0.1490 -0.0269
  518499  4294782 -0.0040 0.1490 -0.0268
  518500  4294782 0.0110 0.1490 -0.0268
  518501  4294782 -0.0020 0.1490 -0.0267
  518445  4294781 0.0000 0.1490 -0.0288
  518446  4294781 -0.0050 0.1490 -0.0288
  518449  4294781 -0.0470 0.1490 -0.0287
  518455  4294781 0.0040 0.1490 -0.0285
  518457  4294781 0.0050 0.1490 -0.0284
  518458  4294781 0.0060 0.1490 -0.0284
  518459  4294781 0.0030 0.1490 -0.0284
  518460  4294781 -0.0030 0.1490 -0.0283
  518461  4294781 -0.0010 0.1490 -0.0283
  518463  4294781 -0.0020 0.1490 -0.0282
  518467  4294781 -0.0010 0.1490 -0.0281
  518469  4294781 0.0000 0.1490 -0.0280
  518470  4294781 -0.0010 0.1490 -0.0280
  518471  4294781 -0.0010 0.1490 -0.0279
  518472  4294781 -0.0040 0.1490 -0.0279
  518473  4294781 -0.0010 0.1490 -0.0279
  518475  4294781 0.0030 0.1490 -0.0278
  518476  4294781 0.0290 0.1490 -0.0278
  518477  4294781 0.0250 0.1490 -0.0277
  518478  4294781 0.0100 0.1490 -0.0277
  518479  4294781 -0.0010 0.1490 -0.0276
  518481  4294781 -0.0050 0.1490 -0.0276
  518482  4294781 -0.0050 0.1490 -0.0275
  518483  4294781 0.0230 0.1490 -0.0275
  518484  4294781 0.0230 0.1490 -0.0275
  518485  4294781 -0.0040 0.1490 -0.0274
  518487  4294781 -0.0010 0.1490 -0.0273
  518488  4294781 0.0530 0.1490 -0.0273
  518489  4294781 0.0050 0.1490 -0.0273
  518490  4294781 -0.0050 0.1490 -0.0272
  518491  4294781 -0.0050 0.1490 -0.0272
  518493  4294781 -0.0020 0.1490 -0.0271
  518494  4294781 0.0000 0.1490 -0.0271
  518495  4294781 -0.0150 0.1490 -0.0270
  518496  4294781 -0.0060 0.1490 -0.0270
  518497  4294781 -0.0030 0.1490 -0.0270
  518499  4294781 -0.0050 0.1490 -0.0269
  518500  4294781 0.0140 0.1490 -0.0268
  518501  4294781 0.0000 0.1490 -0.0268
  518502  4294781 0.0100 0.1490 -0.0268
  518503  4294781 0.0320 0.1490 -0.0267
  518505  4294781 0.0050 0.1490 -0.0266
  518506  4294781 -0.0080 0.1490 -0.0266
  518507  4294781 0.0200 0.1490 -0.0266
  518508  4294781 0.0250 0.1490 -0.0265
  518445  4294779 -0.0100 0.1490 -0.0290
  518446  4294779 0.0020 0.1490 -0.0289
  518448  4294779 -0.0160 0.1490 -0.0289
  518452  4294779 0.0020 0.1490 -0.0287
  518455  4294779 -0.0050 0.1490 -0.0286
  518458  4294779 0.0070 0.1490 -0.0285
  518459  4294779 -0.0040 0.1490 -0.0285
  518460  4294779 -0.0050 0.1490 -0.0285
  518461  4294779 -0.0050 0.1490 -0.0284
  518463  4294779 -0.0040 0.1490 -0.0284
  518464  4294779 -0.0080 0.1490 -0.0283
  518465  4294779 -0.0170 0.1490 -0.0283
  518466  4294779 -0.0260 0.1490 -0.0283
  518467  4294779 -0.0030 0.1490 -0.0282
  518469  4294779 0.0050 0.1490 -0.0282
  518471  4294779 -0.0030 0.1490 -0.0281
  518472  4294779 -0.0050 0.1490 -0.0280
  518473  4294779 -0.0010 0.1490 -0.0280
  518475  4294779 0.0090 0.1490 -0.0279
  518476  4294779 0.0290 0.1490 -0.0279
  518478  4294779 0.0020 0.1490 -0.0278
  518479  4294779 -0.0030 0.1490 -0.0278
  518481  4294779 -0.0050 0.1490 -0.0277
  518482  4294779 0.0040 0.1490 -0.0277
  518483  4294779 0.0110 0.1490 -0.0276
  518484  4294779 0.0110 0.1490 -0.0276
  518485  4294779 -0.0040 0.1490 -0.0276
  518487  4294779 0.0170 0.1490 -0.0275
  518488  4294779 0.0930 0.1490 -0.0274
  518489  4294779 0.0050 0.1490 -0.0274
  518490  4294779 -0.0050 0.1490 -0.0274
  518491  4294779 -0.0030 0.1490 -0.0273
  518493  4294779 -0.0010 0.1490 -0.0273
  518495  4294779 -0.0210 0.1490 -0.0272
  518496  4294779 -0.0010 0.1490 -0.0271
  518497  4294779 -0.0060 0.1490 -0.0271
  518499  4294779 -0.0050 0.1490 -0.0270
  518501  4294779 -0.0070 0.1490 -0.0269
  518502  4294779 0.0200 0.1490 -0.0269
  518503  4294779 0.0160 0.1490 -0.0269
  518505  4294779 0.0060 0.1490 -0.0268
  518506  4294779 -0.0120 0.1490 -0.0267
  518507  4294779 0.0270 0.1490 -0.0267
  518508  4294779 0.0050 0.1490 -0.0267
  518509  4294779 0.0000 0.1490 -0.0266
  518511  4294779 -0.0070 0.1490 -0.0265
  518512  4294779 -0.0100 0.1490 -0.0265
  518514  4294779 0.0000 0.1490 -0.0264
  518515  4294779 -0.0050 0.1490 -0.0264
  518439  4294778 0.0320 0.1490 -0.0292
  518445  4294778 0.0010 0.1490 -0.0291
  518447  4294778 0.0030 0.1490 -0.0290
  518449  4294778 -0.0020 0.1490 -0.0289
  518451  4294778 -0.0030 0.1490 -0.0289
  518452  4294778 -0.0030 0.1490 -0.0288
  518454  4294778 -0.0120 0.1490 -0.0288
  518459  4294778 -0.0020 0.1490 -0.0286
  518460  4294778 -0.0030 0.1490 -0.0285
  518461  4294778 -0.0040 0.1490 -0.0285
  518464  4294778 -0.0040 0.1490 -0.0284
  518465  4294778 0.0010 0.1490 -0.0284
  518466  4294778 -0.0050 0.1490 -0.0283
  518469  4294778 0.0140 0.1490 -0.0282
  518470  4294778 0.0080 0.1490 -0.0282
  518471  4294778 -0.0080 0.1490 -0.0282
  518472  4294778 -0.0050 0.1490 -0.0281
  518473  4294778 0.0010 0.1490 -0.0281
  518475  4294778 0.0260 0.1490 -0.0280
  518477  4294778 0.0020 0.1490 -0.0279
  518478  4294778 0.0000 0.1490 -0.0279
  518479  4294778 -0.0040 0.1490 -0.0279
  518481  4294778 -0.0050 0.1490 -0.0278
  518482  4294778 0.0040 0.1490 -0.0277
  518483  4294778 0.0030 0.1490 -0.0277
  518484  4294778 0.0000 0.1490 -0.0277
  518485  4294778 0.0020 0.1490 -0.0276
  518487  4294778 0.0450 0.1490 -0.0276
  518488  4294778 0.0840 0.1490 -0.0275
  518489  4294778 -0.0050 0.1490 -0.0275
  518490  4294778 -0.0080 0.1490 -0.0274
  518491  4294778 -0.0030 0.1490 -0.0274
  518493  4294778 0.0000 0.1490 -0.0273
  518495  4294778 -0.0100 0.1490 -0.0272
  518496  4294778 0.0060 0.1490 -0.0272
  518497  4294778 -0.0060 0.1490 -0.0272
  518499  4294778 -0.0100 0.1490 -0.0271
  518500  4294778 -0.0040 0.1490 -0.0270
  518501  4294778 -0.0050 0.1490 -0.0270
  518502  4294778 0.0110 0.1490 -0.0270
  518503  4294778 0.0030 0.1490 -0.0269
  518505  4294778 -0.0090 0.1490 -0.0268
  518506  4294778 0.0020 0.1490 -0.0268
  518507  4294778 0.0110 0.1490 -0.0268
  518508  4294778 0.0090 0.1490 -0.0267
  518509  4294778 -0.0030 0.1490 -0.0267
  518511  4294778 -0.0070 0.1490 -0.0266
  518512  4294778 -0.0040 0.1490 -0.0266
  518513  4294778 -0.0050 0.1490 -0.0265
  518514  4294778 -0.0040 0.1490 -0.0265
  518515  4294778 -0.0030 0.1490 -0.0264
  518517  4294778 0.0010 0.1490 -0.0263
  518518  4294778 0.0010 0.1490 -0.0263
  518519  4294778 -0.0030 0.1490 -0.0263
  518520  4294778 -0.0040 0.1490 -0.0262
  518521  4294778 0.0140 0.1490 -0.0262
  518523  4294778 0.0280 0.1490 -0.0261
  518429  4294777 0.0020 0.1490 -0.0296
  518437  4294777 0.0580 0.1490 -0.0294
  518445  4294777 0.0130 0.1490 -0.0291
  518446  4294777 0.0030 0.1490 -0.0291
  518447  4294777 -0.0030 0.1490 -0.0291
  518449  4294777 -0.0020 0.1490 -0.0290
  518451  4294777 0.0000 0.1490 -0.0289
  518452  4294777 -0.0050 0.1490 -0.0289
  518455  4294777 -0.0070 0.1490 -0.0288
  518458  4294777 0.0150 0.1490 -0.0287
  518460  4294777 0.0000 0.1490 -0.0286
  518464  4294777 -0.0010 0.1490 -0.0285
  518465  4294777 -0.0040 0.1490 -0.0284
  518466  4294777 0.0000 0.1490 -0.0284
  518467  4294777 0.0100 0.1490 -0.0284
  518469  4294777 0.0010 0.1490 -0.0283
  518470  4294777 0.0060 0.1490 -0.0283
  518471  4294777 -0.0090 0.1490 -0.0282
  518472  4294777 -0.0030 0.1490 -0.0282
  518473  4294777 0.0080 0.1490 -0.0282
  518476  4294777 0.0170 0.1490 -0.0280
  518477  4294777 -0.0010 0.1490 -0.0280
  518478  4294777 -0.0020 0.1490 -0.0280
  518479  4294777 -0.0030 0.1490 -0.0279
  518481  4294777 0.0060 0.1490 -0.0279
  518482  4294777 -0.0010 0.1490 -0.0278
  518483  4294777 -0.0020 0.1490 -0.0278
  518484  4294777 0.0030 0.1490 -0.0277
  518485  4294777 0.0080 0.1490 -0.0277
  518487  4294777 0.0110 0.1490 -0.0276
  518488  4294777 0.0230 0.1490 -0.0276
  518489  4294777 -0.0080 0.1490 -0.0275
  518490  4294777 -0.0080 0.1490 -0.0275
  518491  4294777 -0.0030 0.1490 -0.0275
  518493  4294777 -0.0030 0.1490 -0.0274
  518495  4294777 -0.0060 0.1490 -0.0273
  518496  4294777 -0.0030 0.1490 -0.0273
  518497  4294777 -0.0050 0.1490 -0.0272
  518499  4294777 0.0020 0.1490 -0.0271
  518500  4294777 -0.0050 0.1490 -0.0271
  518501  4294777 -0.0020 0.1490 -0.0271
  518502  4294777 -0.0040 0.1490 -0.0270
  518505  4294777 -0.0090 0.1490 -0.0269
  518506  4294777 0.0110 0.1490 -0.0269
  518507  4294777 0.0040 0.1490 -0.0268
  518508  4294777 0.0070 0.1490 -0.0268
  518509  4294777 -0.0030 0.1490 -0.0267
  518511  4294777 -0.0050 0.1490 -0.0267
  518512  4294777 -0.0050 0.1490 -0.0266
  518513  4294777 -0.0050 0.1490 -0.0266
  518514  4294777 -0.0050 0.1490 -0.0265
  518515  4294777 -0.0050 0.1490 -0.0265
  518517  4294777 0.0070 0.1490 -0.0264
  518518  4294777 -0.0030 0.1490 -0.0264
  518519  4294777 -0.0070 0.1490 -0.0263
  518520  4294777 -0.0050 0.1490 -0.0263
  518521  4294777 0.0010 0.1490 -0.0262
  518523  4294777 0.0240 0.1490 -0.0262
  518524  4294777 0.0100 0.1490 -0.0261
  518525  4294777 0.0060 0.1490 -0.0261
  518526  4294777 0.0030 0.1490 -0.0260
  518527  4294777 0.0020 0.1490 -0.0260
  518529  4294777 0.0170 0.1490 -0.0259
  518530  4294777 0.0190 0.1490 -0.0259
  518429  4294776 0.0020 0.1490 -0.0297
  518436  4294776 0.0250 0.1490 -0.0295
  518442  4294776 0.0180 0.1490 -0.0293
  518443  4294776 0.0370 0.1490 -0.0293
  518445  4294776 0.0330 0.1490 -0.0292
  518446  4294776 -0.0090 0.1490 -0.0292
  518447  4294776 -0.0120 0.1490 -0.0291
  518449  4294776 -0.0010 0.1490 -0.0291
  518451  4294776 0.0080 0.1490 -0.0290
  518453  4294776 0.0120 0.1490 -0.0289
  518454  4294776 -0.0060 0.1490 -0.0289
  518455  4294776 -0.0050 0.1490 -0.0289
  518457  4294776 0.0010 0.1490 -0.0288
  518458  4294776 0.0150 0.1490 -0.0288
  518460  4294776 -0.0010 0.1490 -0.0287
  518464  4294776 -0.0040 0.1490 -0.0286
  518465  4294776 -0.0090 0.1490 -0.0285
  518466  4294776 0.0040 0.1490 -0.0285
  518467  4294776 0.0070 0.1490 -0.0284
  518469  4294776 -0.0010 0.1490 -0.0284
  518470  4294776 0.0080 0.1490 -0.0283
  518471  4294776 0.0000 0.1490 -0.0283
  518472  4294776 0.0010 0.1490 -0.0283
  518473  4294776 0.0110 0.1490 -0.0282
  518475  4294776 0.0110 0.1490 -0.0282
  518476  4294776 -0.0010 0.1490 -0.0281
  518477  4294776 -0.0050 0.1490 -0.0281
  518479  4294776 0.0030 0.1490 -0.0280
  518481  4294776 -0.0030 0.1490 -0.0279
  518482  4294776 -0.0010 0.1490 -0.0279
  518483  4294776 -0.0010 0.1490 -0.0278
  518484  4294776 0.0010 0.1490 -0.0278
  518485  4294776 0.0040 0.1490 -0.0278
  518487  4294776 0.0030 0.1490 -0.0277
  518488  4294776 0.0110 0.1490 -0.0277
  518489  4294776 -0.0040 0.1490 -0.0276
  518490  4294776 -0.0050 0.1490 -0.0276
  518491  4294776 -0.0010 0.1490 -0.0275
  518493  4294776 -0.0010 0.1490 -0.0275
  518494  4294776 -0.0060 0.1490 -0.0274
  518495  4294776 0.0080 0.1490 -0.0274
  518496  4294776 0.0070 0.1490 -0.0273
  518497  4294776 0.0000 0.1490 -0.0273
  518499  4294776 -0.0090 0.1490 -0.0272
  518500  4294776 -0.0050 0.1490 -0.0272
  518501  4294776 -0.0040 0.1490 -0.0271
  518502  4294776 -0.0030 0.1490 -0.0271
  518503  4294776 0.0080 0.1490 -0.0271
  518505  4294776 0.0150 0.1490 -0.0270
  518506  4294776 -0.0030 0.1490 -0.0269
  518507  4294776 0.0150 0.1490 -0.0269
  518508  4294776 0.0020 0.1490 -0.0268
  518509  4294776 0.0020 0.1490 -0.0268
  518511  4294776 -0.0030 0.1490 -0.0267
  518512  4294776 -0.0050 0.1490 -0.0267
  518513  4294776 -0.0060 0.1490 -0.0266
  518514  4294776 -0.0050 0.1490 -0.0266
  518515  4294776 0.0000 0.1490 -0.0266
  518517  4294776 0.0050 0.1490 -0.0265
  518518  4294776 -0.0030 0.1490 -0.0264
  518519  4294776 -0.0070 0.1490 -0.0264
  518520  4294776 -0.0050 0.1490 -0.0263
  518521  4294776 0.0120 0.1490 -0.0263
  518523  4294776 0.0270 0.1490 -0.0262
  518524  4294776 0.0050 0.1490 -0.0262
  518525  4294776 0.0120 0.1490 -0.0261
  518526  4294776 0.0030 0.1490 -0.0261
  518527  4294776 0.0050 0.1490 -0.0260
  518529  4294776 0.0200 0.1490 -0.0260
  518530  4294776 0.0160 0.1490 -0.0259
  518531  4294776 0.0080 0.1490 -0.0259
  518535  4294776 0.0190 0.1490 -0.0257
  518536  4294776 0.0140 0.1490 -0.0256
  518537  4294776 0.0190 0.1490 -0.0256
  518429  4294775 0.0340 0.1490 -0.0298
  518430  4294775 -0.0090 0.1490 -0.0298
  518442  4294775 0.0130 0.1490 -0.0294
  518443  4294775 0.0160 0.1490 -0.0294
  518445  4294775 -0.0220 0.1490 -0.0293
  518446  4294775 -0.0110 0.1490 -0.0293
  518447  4294775 -0.0130 0.1490 -0.0292
  518448  4294775 -0.0100 0.1490 -0.0292
  518449  4294775 -0.0020 0.1490 -0.0292
  518451  4294775 -0.0050 0.1490 -0.0291
  518452  4294775 -0.0060 0.1490 -0.0291
  518453  4294775 -0.0040 0.1490 -0.0290
  518454  4294775 -0.0050 0.1490 -0.0290
  518455  4294775 -0.0030 0.1490 -0.0289
  518457  4294775 -0.0010 0.1490 -0.0289
  518458  4294775 0.0050 0.1490 -0.0288
  518459  4294775 0.0050 0.1490 -0.0288
  518460  4294775 -0.0030 0.1490 -0.0288
  518461  4294775 0.0060 0.1490 -0.0287
  518463  4294775 -0.0010 0.1490 -0.0287
  518464  4294775 -0.0040 0.1490 -0.0286
  518465  4294775 -0.0090 0.1490 -0.0286
  518466  4294775 0.0040 0.1490 -0.0286
  518469  4294775 0.0000 0.1490 -0.0284
  518470  4294775 0.0090 0.1490 -0.0284
  518471  4294775 -0.0040 0.1490 -0.0284
  518473  4294775 0.0200 0.1490 -0.0283
  518475  4294775 0.0180 0.1490 -0.0282
  518476  4294775 -0.0040 0.1490 -0.0282
  518477  4294775 -0.0040 0.1490 -0.0281
  518478  4294775 -0.0020 0.1490 -0.0281
  518479  4294775 0.0010 0.1490 -0.0281
  518481  4294775 -0.0040 0.1490 -0.0280
  518482  4294775 0.0020 0.1490 -0.0280
  518483  4294775 0.0010 0.1490 -0.0279
  518484  4294775 -0.0020 0.1490 -0.0279
  518485  4294775 0.0040 0.1490 -0.0278
  518487  4294775 0.0200 0.1490 -0.0278
  518488  4294775 0.0110 0.1490 -0.0277
  518489  4294775 0.0000 0.1490 -0.0277
  518490  4294775 -0.0010 0.1490 -0.0276
  518491  4294775 -0.0090 0.1490 -0.0276
  518493  4294775 0.0030 0.1490 -0.0275
  518494  4294775 -0.0040 0.1490 -0.0275
  518495  4294775 -0.0020 0.1490 -0.0274
  518496  4294775 -0.0020 0.1490 -0.0274
  518497  4294775 -0.0060 0.1490 -0.0274
  518499  4294775 -0.0140 0.1490 -0.0273
  518500  4294775 -0.0060 0.1490 -0.0272
  518501  4294775 -0.0060 0.1490 -0.0272
  518502  4294775 -0.0030 0.1490 -0.0272
  518503  4294775 0.0080 0.1490 -0.0271
  518505  4294775 0.0150 0.1490 -0.0270
  518506  4294775 -0.0050 0.1490 -0.0270
  518507  4294775 0.0190 0.1490 -0.0270
  518508  4294775 -0.0010 0.1490 -0.0269
  518509  4294775 0.0100 0.1490 -0.0269
  518511  4294775 0.0000 0.1490 -0.0268
  518512  4294775 -0.0040 0.1490 -0.0267
  518513  4294775 -0.0070 0.1490 -0.0267
  518514  4294775 -0.0070 0.1490 -0.0267
  518515  4294775 0.0010 0.1490 -0.0266
  518517  4294775 0.0010 0.1490 -0.0265
  518518  4294775 -0.0050 0.1490 -0.0265
  518519  4294775 -0.0060 0.1490 -0.0264
  518520  4294775 -0.0050 0.1490 -0.0264
  518521  4294775 0.0110 0.1490 -0.0264
  518523  4294775 0.0090 0.1490 -0.0263
  518524  4294775 -0.0060 0.1490 -0.0262
  518525  4294775 0.0120 0.1490 -0.0262
  518526  4294775 0.0030 0.1490 -0.0261
  518527  4294775 0.0130 0.1490 -0.0261
  518529  4294775 -0.0040 0.1490 -0.0260
  518530  4294775 0.0070 0.1490 -0.0260
  518531  4294775 -0.0020 0.1490 -0.0259
  518532  4294775 0.0170 0.1490 -0.0259
  518533  4294775 0.0120 0.1490 -0.0258
  518535  4294775 0.0160 0.1490 -0.0258
  518536  4294775 0.0550 0.1490 -0.0257
  518537  4294775 0.0130 0.1490 -0.0257
  518538  4294775 -0.0070 0.1490 -0.0256
  518541  4294775 0.0720 0.1490 -0.0255
  518542  4294775 0.0130 0.1490 -0.0254
  518543  4294775 0.0380 0.1490 -0.0254
  518544  4294775 0.0010 0.1490 -0.0254
  518429  4294773 0.0010 0.1490 -0.0300
  518431  4294773 -0.0430 0.1490 -0.0299
  518433  4294773 -0.0010 0.1490 -0.0298
  518434  4294773 -0.0360 0.1490 -0.0298
  518442  4294773 0.0450 0.1490 -0.0295
  518445  4294773 0.0030 0.1490 -0.0294
  518446  4294773 -0.0100 0.1490 -0.0294
  518448  4294773 0.0070 0.1490 -0.0293
  518449  4294773 -0.0020 0.1490 -0.0293
  518451  4294773 -0.0010 0.1490 -0.0292
  518452  4294773 0.0130 0.1490 -0.0292
  518453  4294773 -0.0050 0.1490 -0.0292
  518454  4294773 -0.0020 0.1490 -0.0291
  518455  4294773 -0.0030 0.1490 -0.0291
  518457  4294773 -0.0020 0.1490 -0.0290
  518458  4294773 0.0020 0.1490 -0.0290
  518459  4294773 -0.0020 0.1490 -0.0290
  518460  4294773 -0.0010 0.1490 -0.0289
  518461  4294773 0.0050 0.1490 -0.0289
  518463  4294773 -0.0020 0.1490 -0.0288
  518464  4294773 0.0000 0.1490 -0.0288
  518465  4294773 0.0070 0.1490 -0.0287
  518466  4294773 0.0020 0.1490 -0.0287
  518467  4294773 0.0060 0.1490 -0.0287
  518470  4294773 0.0090 0.1490 -0.0286
  518471  4294773 -0.0040 0.1490 -0.0285
  518473  4294773 0.0200 0.1490 -0.0284
  518475  4294773 0.0130 0.1490 -0.0284
  518476  4294773 0.0010 0.1490 -0.0283
  518477  4294773 -0.0030 0.1490 -0.0283
  518478  4294773 -0.0020 0.1490 -0.0283
  518479  4294773 -0.0010 0.1490 -0.0282
  518481  4294773 -0.0020 0.1490 -0.0281
  518483  4294773 0.0010 0.1490 -0.0281
  518484  4294773 0.0000 0.1490 -0.0280
  518485  4294773 -0.0020 0.1490 -0.0280
  518487  4294773 0.0020 0.1490 -0.0279
  518488  4294773 0.0060 0.1490 -0.0279
  518489  4294773 -0.0060 0.1490 -0.0278
  518490  4294773 -0.0050 0.1490 -0.0278
  518491  4294773 0.0080 0.1490 -0.0277
  518493  4294773 0.0080 0.1490 -0.0277
  518494  4294773 -0.0040 0.1490 -0.0276
  518495  4294773 -0.0020 0.1490 -0.0276
  518497  4294773 -0.0090 0.1490 -0.0275
  518499  4294773 -0.0090 0.1490 -0.0274
  518500  4294773 -0.0070 0.1490 -0.0274
  518501  4294773 -0.0100 0.1490 -0.0273
  518502  4294773 -0.0040 0.1490 -0.0273
  518503  4294773 0.0180 0.1490 -0.0273
  518505  4294773 -0.0030 0.1490 -0.0272
  518506  4294773 -0.0050 0.1490 -0.0271
  518507  4294773 0.0120 0.1490 -0.0271
  518508  4294773 -0.0010 0.1490 -0.0270
  518512  4294773 -0.0060 0.1490 -0.0269
  518513  4294773 -0.0070 0.1490 -0.0268
  518514  4294773 -0.0070 0.1490 -0.0268
  518515  4294773 0.0010 0.1490 -0.0267
  518517  4294773 0.0120 0.1490 -0.0267
  518518  4294773 -0.0050 0.1490 -0.0266
  518519  4294773 -0.0020 0.1490 -0.0266
  518520  4294773 0.0090 0.1490 -0.0265
  518521  4294773 0.0220 0.1490 -0.0265
  518523  4294773 0.0140 0.1490 -0.0264
  518524  4294773 0.0130 0.1490 -0.0264
  518525  4294773 0.0120 0.1490 -0.0263
  518526  4294773 0.0040 0.1490 -0.0263
  518527  4294773 0.0060 0.1490 -0.0262
  518529  4294773 -0.0070 0.1490 -0.0261
  518530  4294773 0.0060 0.1490 -0.0261
  518531  4294773 -0.0020 0.1490 -0.0260
  518532  4294773 0.0040 0.1490 -0.0260
  518533  4294773 0.0100 0.1490 -0.0260
  518535  4294773 -0.0070 0.1490 -0.0259
  518536  4294773 0.0360 0.1490 -0.0258
  518537  4294773 0.0100 0.1490 -0.0258
  518538  4294773 0.0110 0.1490 -0.0257
  518539  4294773 -0.0200 0.1490 -0.0257
  518541  4294773 0.0140 0.1490 -0.0256
  518542  4294773 0.0180 0.1490 -0.0256
  518543  4294773 0.0550 0.1490 -0.0255
  518544  4294773 0.0030 0.1490 -0.0255
  518431  4294772 0.0050 0.1490 -0.0300
  518433  4294772 -0.0520 0.1490 -0.0299
  518441  4294772 0.0270 0.1490 -0.0297
  518442  4294772 0.0020 0.1490 -0.0296
  518443  4294772 0.0060 0.1490 -0.0296
  518445  4294772 -0.0060 0.1490 -0.0295
  518446  4294772 -0.0100 0.1490 -0.0295
  518447  4294772 0.0070 0.1490 -0.0295
  518448  4294772 0.0020 0.1490 -0.0294
  518449  4294772 0.0030 0.1490 -0.0294
  518451  4294772 0.0040 0.1490 -0.0293
  518452  4294772 0.0040 0.1490 -0.0293
  518453  4294772 -0.0050 0.1490 -0.0292
  518454  4294772 -0.0030 0.1490 -0.0292
  518455  4294772 -0.0040 0.1490 -0.0292
  518457  4294772 -0.0040 0.1490 -0.0291
  518458  4294772 0.0000 0.1490 -0.0291
  518459  4294772 -0.0030 0.1490 -0.0290
  518461  4294772 0.0020 0.1490 -0.0290
  518463  4294772 0.0000 0.1490 -0.0289
  518464  4294772 0.0050 0.1490 -0.0289
  518465  4294772 0.0120 0.1490 -0.0288
  518466  4294772 0.0040 0.1490 -0.0288
  518467  4294772 0.0020 0.1490 -0.0287
  518469  4294772 0.0030 0.1490 -0.0287
  518470  4294772 0.0010 0.1490 -0.0286
  518472  4294772 0.0060 0.1490 -0.0286
  518473  4294772 0.0180 0.1490 -0.0285
  518475  4294772 0.0270 0.1490 -0.0284
  518476  4294772 -0.0040 0.1490 -0.0284
  518477  4294772 -0.0040 0.1490 -0.0284
  518478  4294772 -0.0020 0.1490 -0.0283
  518479  4294772 -0.0010 0.1490 -0.0283
  518481  4294772 0.0040 0.1490 -0.0282
  518482  4294772 0.0070 0.1490 -0.0282
  518483  4294772 0.0090 0.1490 -0.0281
  518484  4294772 0.0040 0.1490 -0.0281
  518485  4294772 -0.0050 0.1490 -0.0281
  518487  4294772 0.0040 0.1490 -0.0280
  518488  4294772 0.0010 0.1490 -0.0279
  518489  4294772 0.0290 0.1490 -0.0279
  518490  4294772 0.0150 0.1490 -0.0279
  518491  4294772 0.0030 0.1490 -0.0278
  518493  4294772 -0.0020 0.1490 -0.0277
  518494  4294772 -0.0050 0.1490 -0.0277
  518495  4294772 -0.0010 0.1490 -0.0277
  518496  4294772 -0.0050 0.1490 -0.0276
  518497  4294772 -0.0060 0.1490 -0.0276
  518499  4294772 0.0040 0.1490 -0.0275
  518500  4294772 -0.0060 0.1490 -0.0274
  518501  4294772 -0.0110 0.1490 -0.0274
  518502  4294772 -0.0020 0.1490 -0.0274
  518503  4294772 0.0070 0.1490 -0.0273
  518505  4294772 -0.0010 0.1490 -0.0272
  518506  4294772 -0.0020 0.1490 -0.0272
  518507  4294772 -0.0050 0.1490 -0.0272
  518508  4294772 -0.0010 0.1490 -0.0271
  518509  4294772 0.0030 0.1490 -0.0271
  518511  4294772 -0.0020 0.1490 -0.0270
  518512  4294772 -0.0070 0.1490 -0.0269
  518513  4294772 -0.0070 0.1490 -0.0269
  518514  4294772 -0.0080 0.1490 -0.0269
  518515  4294772 -0.0040 0.1490 -0.0268
  518517  4294772 0.0170 0.1490 -0.0267
  518518  4294772 -0.0060 0.1490 -0.0267
  518519  4294772 0.0080 0.1490 -0.0266
  518520  4294772 0.0230 0.1490 -0.0266
  518521  4294772 0.0300 0.1490 -0.0266
  518523  4294772 0.0070 0.1490 -0.0265
  518524  4294772 0.0140 0.1490 -0.0264
  518525  4294772 0.0060 0.1490 -0.0264
  518526  4294772 0.0050 0.1490 -0.0263
  518527  4294772 0.0010 0.1490 -0.0263
  518529  4294772 -0.0080 0.1490 -0.0262
  518530  4294772 0.0120 0.1490 -0.0262
  518531  4294772 -0.0110 0.1490 -0.0261
  518532  4294772 -0.0080 0.1490 -0.0261
  518533  4294772 0.0140 0.1490 -0.0260
  518535  4294772 0.0350 0.1490 -0.0259
  518536  4294772 -0.0380 0.1490 -0.0259
  518537  4294772 0.0260 0.1490 -0.0258
  518538  4294772 -0.0090 0.1490 -0.0258
  518539  4294772 -0.0300 0.1490 -0.0258
  518541  4294772 0.0030 0.1490 -0.0257
  518542  4294772 0.0170 0.1490 -0.0256
  518544  4294772 0.0260 0.1490 -0.0255
  518545  4294772 -0.0140 0.1490 -0.0255
  518547  4294772 -0.0190 0.1490 -0.0254
  518554  4294772 0.0100 0.1490 -0.0251
  518433  4294771 -0.0010 0.1490 -0.0300
  518439  4294771 0.0250 0.1490 -0.0298
  518442  4294771 0.0280 0.1490 -0.0297
  518443  4294771 0.0060 0.1490 -0.0297
  518446  4294771 -0.0020 0.1490 -0.0296
  518447  4294771 -0.0030 0.1490 -0.0295
  518448  4294771 0.0030 0.1490 -0.0295
  518449  4294771 -0.0020 0.1490 -0.0295
  518451  4294771 0.0020 0.1490 -0.0294
  518453  4294771 -0.0070 0.1490 -0.0293
  518454  4294771 -0.0030 0.1490 -0.0293
  518455  4294771 -0.0040 0.1490 -0.0293
  518457  4294771 -0.0050 0.1490 -0.0292
  518459  4294771 -0.0020 0.1490 -0.0291
  518461  4294771 0.0040 0.1490 -0.0290
  518463  4294771 0.0030 0.1490 -0.0290
  518464  4294771 0.0090 0.1490 -0.0289
  518466  4294771 0.0080 0.1490 -0.0289
  518467  4294771 -0.0010 0.1490 -0.0288
  518469  4294771 -0.0040 0.1490 -0.0287
  518470  4294771 0.0010 0.1490 -0.0287
  518471  4294771 0.0040 0.1490 -0.0287
  518472  4294771 0.0100 0.1490 -0.0286
  518473  4294771 0.0230 0.1490 -0.0286
  518475  4294771 0.0230 0.1490 -0.0285
  518476  4294771 0.0000 0.1490 -0.0285
  518477  4294771 -0.0030 0.1490 -0.0284
  518478  4294771 0.0000 0.1490 -0.0284
  518479  4294771 -0.0010 0.1490 -0.0284
  518481  4294771 0.0070 0.1490 -0.0283
  518482  4294771 0.0010 0.1490 -0.0282
  518483  4294771 0.0100 0.1490 -0.0282
  518484  4294771 -0.0040 0.1490 -0.0282
  518485  4294771 -0.0040 0.1490 -0.0281
  518487  4294771 0.0010 0.1490 -0.0280
  518488  4294771 -0.0020 0.1490 -0.0280
  518489  4294771 0.0210 0.1490 -0.0280
  518490  4294771 0.0050 0.1490 -0.0279
  518491  4294771 -0.0040 0.1490 -0.0279
  518493  4294771 -0.0020 0.1490 -0.0278
  518494  4294771 -0.0040 0.1490 -0.0278
  518495  4294771 -0.0010 0.1490 -0.0277
  518496  4294771 -0.0050 0.1490 -0.0277
  518497  4294771 -0.0060 0.1490 -0.0276
  518499  4294771 -0.0040 0.1490 -0.0276
  518500  4294771 -0.0030 0.1490 -0.0275
  518501  4294771 -0.0060 0.1490 -0.0275
  518502  4294771 0.0070 0.1490 -0.0274
  518503  4294771 0.0060 0.1490 -0.0274
  518505  4294771 -0.0010 0.1490 -0.0273
  518506  4294771 -0.0050 0.1490 -0.0273
  518507  4294771 -0.0030 0.1490 -0.0272
  518508  4294771 -0.0030 0.1490 -0.0272
  518509  4294771 -0.0010 0.1490 -0.0271
  518511  4294771 -0.0020 0.1490 -0.0270
  518512  4294771 -0.0090 0.1490 -0.0270
  518513  4294771 -0.0080 0.1490 -0.0270
  518514  4294771 -0.0070 0.1490 -0.0269
  518515  4294771 0.0000 0.1490 -0.0269
  518517  4294771 0.0040 0.1490 -0.0268
  518518  4294771 -0.0040 0.1490 -0.0267
  518519  4294771 0.0120 0.1490 -0.0267
  518521  4294771 0.0300 0.1490 -0.0266
  518523  4294771 0.0070 0.1490 -0.0265
  518524  4294771 0.0050 0.1490 -0.0265
  518525  4294771 0.0040 0.1490 -0.0264
  518526  4294771 0.0200 0.1490 -0.0264
  518527  4294771 -0.0080 0.1490 -0.0264
  518529  4294771 -0.0070 0.1490 -0.0263
  518530  4294771 0.0080 0.1490 -0.0262
  518531  4294771 -0.0050 0.1490 -0.0262
  518532  4294771 -0.0030 0.1490 -0.0261
  518535  4294771 0.0360 0.1490 -0.0260
  518536  4294771 -0.0160 0.1490 -0.0259
  518537  4294771 -0.0170 0.1490 -0.0259
  518538  4294771 -0.0170 0.1490 -0.0259
  518539  4294771 -0.0160 0.1490 -0.0258
  518541  4294771 -0.0030 0.1490 -0.0257
  518542  4294771 0.0320 0.1490 -0.0257
  518544  4294771 0.0260 0.1490 -0.0256
  518545  4294771 -0.0060 0.1490 -0.0255
  518547  4294771 0.0050 0.1490 -0.0254
  518548  4294771 0.0190 0.1490 -0.0254
  518553  4294771 0.0330 0.1490 -0.0252
  518417  4294770 0.0170 0.1490 -0.0306
  518430  4294770 0.0100 0.1490 -0.0302
  518431  4294770 0.0110 0.1490 -0.0301
  518435  4294770 0.0070 0.1490 -0.0300
  518437  4294770 0.0230 0.1490 -0.0299
  518439  4294770 0.0420 0.1490 -0.0299
  518441  4294770 0.0610 0.1490 -0.0298
  518443  4294770 0.0060 0.1490 -0.0297
  518445  4294770 -0.0010 0.1490 -0.0297
  518446  4294770 -0.0080 0.1490 -0.0296
  518447  4294770 -0.0120 0.1490 -0.0296
  518451  4294770 0.0010 0.1490 -0.0295
  518453  4294770 -0.0150 0.1490 -0.0294
  518454  4294770 -0.0030 0.1490 -0.0294
  518455  4294770 -0.0050 0.1490 -0.0293
  518457  4294770 0.0010 0.1490 -0.0293
  518459  4294770 -0.0020 0.1490 -0.0292
  518460  4294770 0.0170 0.1490 -0.0292
  518461  4294770 0.0040 0.1490 -0.0291
  518463  4294770 -0.0010 0.1490 -0.0290
  518464  4294770 0.0030 0.1490 -0.0290
  518466  4294770 0.0130 0.1490 -0.0289
  518467  4294770 -0.0050 0.1490 -0.0289
  518469  4294770 -0.0020 0.1490 -0.0288
  518470  4294770 0.0040 0.1490 -0.0288
  518471  4294770 0.0000 0.1490 -0.0287
  518472  4294770 0.0000 0.1490 -0.0287
  518473  4294770 -0.0170 0.1490 -0.0287
  518475  4294770 -0.0050 0.1490 -0.0286
  518476  4294770 -0.0040 0.1490 -0.0285
  518477  4294770 -0.0020 0.1490 -0.0285
  518478  4294770 -0.0020 0.1490 -0.0285
  518479  4294770 0.0040 0.1490 -0.0284
  518481  4294770 0.0030 0.1490 -0.0284
  518482  4294770 0.0040 0.1490 -0.0283
  518483  4294770 -0.0030 0.1490 -0.0283
  518484  4294770 -0.0030 0.1490 -0.0282
  518485  4294770 -0.0010 0.1490 -0.0282
  518487  4294770 0.0030 0.1490 -0.0281
  518488  4294770 0.0000 0.1490 -0.0281
  518489  4294770 0.0120 0.1490 -0.0280
  518490  4294770 0.0030 0.1490 -0.0280
  518491  4294770 0.0030 0.1490 -0.0280
  518493  4294770 -0.0010 0.1490 -0.0279
  518494  4294770 -0.0030 0.1490 -0.0278
  518495  4294770 0.0030 0.1490 -0.0278
  518496  4294770 -0.0040 0.1490 -0.0277
  518497  4294770 0.0270 0.1490 -0.0277
  518499  4294770 0.0040 0.1490 -0.0276
  518500  4294770 -0.0030 0.1490 -0.0276
  518501  4294770 -0.0060 0.1490 -0.0275
  518502  4294770 -0.0010 0.1490 -0.0275
  518503  4294770 0.0080 0.1490 -0.0275
  518505  4294770 -0.0030 0.1490 -0.0274
  518506  4294770 -0.0010 0.1490 -0.0273
  518507  4294770 -0.0040 0.1490 -0.0273
  518508  4294770 -0.0060 0.1490 -0.0272
  518509  4294770 -0.0060 0.1490 -0.0272
  518511  4294770 -0.0050 0.1490 -0.0271
  518512  4294770 -0.0100 0.1490 -0.0271
  518513  4294770 -0.0080 0.1490 -0.0270
  518514  4294770 -0.0080 0.1490 -0.0270
  518515  4294770 0.0060 0.1490 -0.0269
  518517  4294770 0.0000 0.1490 -0.0269
  518518  4294770 0.0050 0.1490 -0.0268
  518519  4294770 0.0370 0.1490 -0.0268
  518520  4294770 0.0450 0.1490 -0.0267
  518521  4294770 0.0090 0.1490 -0.0267
  518523  4294770 0.0010 0.1490 -0.0266
  518524  4294770 0.0000 0.1490 -0.0265
  518525  4294770 0.0120 0.1490 -0.0265
  518526  4294770 0.0270 0.1490 -0.0265
  518527  4294770 0.0050 0.1490 -0.0264
  518529  4294770 -0.0020 0.1490 -0.0263
  518530  4294770 0.0050 0.1490 -0.0263
  518531  4294770 -0.0070 0.1490 -0.0262
  518532  4294770 0.0060 0.1490 -0.0262
  518533  4294770 0.0140 0.1490 -0.0261
  518535  4294770 0.0050 0.1490 -0.0261
  518536  4294770 -0.0160 0.1490 -0.0260
  518537  4294770 -0.0170 0.1490 -0.0260
  518538  4294770 -0.0170 0.1490 -0.0259
  518539  4294770 -0.0150 0.1490 -0.0259
  518542  4294770 0.0320 0.1490 -0.0257
  518543  4294770 0.0390 0.1490 -0.0257
  518544  4294770 0.0170 0.1490 -0.0256
  518545  4294770 -0.0140 0.1490 -0.0256
  518547  4294770 0.0400 0.1490 -0.0255
  518548  4294770 0.0170 0.1490 -0.0255
  518549  4294770 0.0000 0.1490 -0.0254
  518550  4294770 -0.0300 0.1490 -0.0254
  518553  4294770 -0.0410 0.1490 -0.0252
  518555  4294770 -0.0330 0.1490 -0.0251
  518398  4294769 0.0290 0.1490 -0.0312
  518416  4294769 0.0860 0.1490 -0.0307
  518417  4294769 -0.0210 0.1490 -0.0306
  518430  4294769 0.0030 0.1490 -0.0302
  518431  4294769 0.0110 0.1490 -0.0302
  518433  4294769 0.0130 0.1490 -0.0302
  518435  4294769 0.0370 0.1490 -0.0301
  518437  4294769 0.0080 0.1490 -0.0300
  518442  4294769 0.0260 0.1490 -0.0299
  518443  4294769 -0.0010 0.1490 -0.0298
  518445  4294769 -0.0010 0.1490 -0.0298
  518446  4294769 -0.0130 0.1490 -0.0297
  518447  4294769 -0.0110 0.1490 -0.0297
  518448  4294769 -0.0060 0.1490 -0.0297
  518449  4294769 0.0060 0.1490 -0.0296
  518451  4294769 -0.0120 0.1490 -0.0296
  518453  4294769 -0.0150 0.1490 -0.0295
  518454  4294769 -0.0080 0.1490 -0.0294
  518455  4294769 -0.0060 0.1490 -0.0294
  518457  4294769 -0.0010 0.1490 -0.0293
  518458  4294769 -0.0020 0.1490 -0.0293
  518459  4294769 0.0130 0.1490 -0.0293
  518460  4294769 0.0360 0.1490 -0.0292
  518461  4294769 0.0040 0.1490 -0.0292
  518463  4294769 -0.0010 0.1490 -0.0291
  518464  4294769 -0.0040 0.1490 -0.0291
  518465  4294769 0.0000 0.1490 -0.0290
  518466  4294769 0.0130 0.1490 -0.0290
  518467  4294769 -0.0040 0.1490 -0.0290
  518469  4294769 0.0010 0.1490 -0.0289
  518470  4294769 0.0020 0.1490 -0.0289
  518471  4294769 -0.0060 0.1490 -0.0288
  518472  4294769 0.0040 0.1490 -0.0288
  518473  4294769 -0.0080 0.1490 -0.0287
  518475  4294769 -0.0030 0.1490 -0.0287
  518476  4294769 0.0000 0.1490 -0.0286
  518477  4294769 -0.0060 0.1490 -0.0286
  518478  4294769 -0.0030 0.1490 -0.0285
  518479  4294769 0.0030 0.1490 -0.0285
  518481  4294769 0.0070 0.1490 -0.0284
  518482  4294769 0.0170 0.1490 -0.0284
  518483  4294769 -0.0050 0.1490 -0.0283
  518484  4294769 -0.0030 0.1490 -0.0283
  518485  4294769 -0.0010 0.1490 -0.0283
  518487  4294769 -0.0050 0.1490 -0.0282
  518488  4294769 -0.0010 0.1490 -0.0281
  518489  4294769 0.0030 0.1490 -0.0281
  518490  4294769 0.0100 0.1490 -0.0281
  518491  4294769 -0.0030 0.1490 -0.0280
  518493  4294769 -0.0010 0.1490 -0.0279
  518495  4294769 0.0050 0.1490 -0.0279
  518496  4294769 -0.0030 0.1490 -0.0278
  518497  4294769 0.0070 0.1490 -0.0278
  518499  4294769 0.0040 0.1490 -0.0277
  518500  4294769 -0.0010 0.1490 -0.0276
  518501  4294769 0.0070 0.1490 -0.0276
  518502  4294769 0.0070 0.1490 -0.0276
  518503  4294769 -0.0040 0.1490 -0.0275
  518505  4294769 0.0020 0.1490 -0.0274
  518506  4294769 0.0020 0.1490 -0.0274
  518507  4294769 -0.0040 0.1490 -0.0274
  518508  4294769 -0.0070 0.1490 -0.0273
  518509  4294769 0.0010 0.1490 -0.0273
  518511  4294769 -0.0120 0.1490 -0.0272
  518512  4294769 -0.0090 0.1490 -0.0271
  518513  4294769 -0.0070 0.1490 -0.0271
  518514  4294769 -0.0080 0.1490 -0.0271
  518515  4294769 0.0020 0.1490 -0.0270
  518517  4294769 -0.0060 0.1490 -0.0269
  518518  4294769 0.0030 0.1490 -0.0269
  518519  4294769 0.0530 0.1490 -0.0268
  518520  4294769 -0.0020 0.1490 -0.0268
  518521  4294769 0.0030 0.1490 -0.0267
  518523  4294769 -0.0050 0.1490 -0.0267
  518524  4294769 0.0030 0.1490 -0.0266
  518525  4294769 0.0220 0.1490 -0.0266
  518526  4294769 0.0220 0.1490 -0.0265
  518527  4294769 0.0050 0.1490 -0.0265
  518529  4294769 0.0360 0.1490 -0.0264
  518530  4294769 0.0030 0.1490 -0.0263
  518531  4294769 0.0070 0.1490 -0.0263
  518532  4294769 0.0150 0.1490 -0.0263
  518533  4294769 0.0240 0.1490 -0.0262
  518535  4294769 0.0400 0.1490 -0.0261
  518537  4294769 -0.0360 0.1490 -0.0260
  518539  4294769 0.0120 0.1490 -0.0259
  518541  4294769 0.0400 0.1490 -0.0258
  518542  4294769 0.0500 0.1490 -0.0258
  518543  4294769 0.0000 0.1490 -0.0257
  518544  4294769 0.0060 0.1490 -0.0257
  518545  4294769 -0.0120 0.1490 -0.0257
  518547  4294769 0.0230 0.1490 -0.0256
  518548  4294769 0.0190 0.1490 -0.0255
  518549  4294769 0.0000 0.1490 -0.0255
  518550  4294769 -0.0440 0.1490 -0.0254
  518551  4294769 -0.0300 0.1490 -0.0254
  518553  4294769 -0.0550 0.1490 -0.0253
  518555  4294769 0.0090 0.1490 -0.0252
  518391  4294767 -0.0070 0.1490 -0.0315
  518416  4294767 0.0050 0.1490 -0.0308
  518425  4294767 -0.0340 0.1490 -0.0306
  518428  4294767 -0.0340 0.1490 -0.0305
  518430  4294767 0.0030 0.1490 -0.0304
  518431  4294767 0.0210 0.1490 -0.0304
  518433  4294767 0.0190 0.1490 -0.0303
  518434  4294767 0.0140 0.1490 -0.0303
  518435  4294767 0.0370 0.1490 -0.0303
  518437  4294767 0.0080 0.1490 -0.0302
  518441  4294767 0.0350 0.1490 -0.0301
  518442  4294767 0.0060 0.1490 -0.0300
  518443  4294767 -0.0010 0.1490 -0.0300
  518446  4294767 -0.0120 0.1490 -0.0299
  518447  4294767 0.0000 0.1490 -0.0298
  518448  4294767 0.0010 0.1490 -0.0298
  518449  4294767 0.0140 0.1490 -0.0298
  518451  4294767 0.0120 0.1490 -0.0297
  518453  4294767 -0.0190 0.1490 -0.0296
  518454  4294767 -0.0050 0.1490 -0.0296
  518455  4294767 0.0030 0.1490 -0.0296
  518457  4294767 -0.0020 0.1490 -0.0295
  518458  4294767 -0.0020 0.1490 -0.0295
  518459  4294767 0.0510 0.1490 -0.0294
  518461  4294767 -0.0010 0.1490 -0.0293
  518463  4294767 -0.0020 0.1490 -0.0293
  518464  4294767 -0.0030 0.1490 -0.0292
  518465  4294767 0.0060 0.1490 -0.0292
  518466  4294767 -0.0040 0.1490 -0.0292
  518467  4294767 -0.0040 0.1490 -0.0291
  518469  4294767 0.0010 0.1490 -0.0290
  518470  4294767 -0.0110 0.1490 -0.0290
  518471  4294767 -0.0060 0.1490 -0.0290
  518472  4294767 0.0120 0.1490 -0.0289
  518473  4294767 0.0030 0.1490 -0.0289
  518475  4294767 -0.0010 0.1490 -0.0288
  518476  4294767 -0.0060 0.1490 -0.0288
  518477  4294767 -0.0050 0.1490 -0.0287
  518479  4294767 0.0010 0.1490 -0.0287
  518481  4294767 0.0060 0.1490 -0.0286
  518482  4294767 -0.0010 0.1490 -0.0285
  518483  4294767 -0.0060 0.1490 -0.0285
  518484  4294767 -0.0020 0.1490 -0.0285
  518487  4294767 -0.0080 0.1490 -0.0283
  518488  4294767 -0.0050 0.1490 -0.0283
  518489  4294767 0.0080 0.1490 -0.0282
  518490  4294767 0.0040 0.1490 -0.0282
  518491  4294767 -0.0050 0.1490 -0.0282
  518493  4294767 -0.0020 0.1490 -0.0281
  518494  4294767 0.0070 0.1490 -0.0280
  518495  4294767 0.0000 0.1490 -0.0280
  518496  4294767 0.0010 0.1490 -0.0280
  518497  4294767 0.0010 0.1490 -0.0279
  518499  4294767 -0.0020 0.1490 -0.0278
  518500  4294767 -0.0020 0.1490 -0.0278
  518501  4294767 0.0020 0.1490 -0.0277
  518502  4294767 0.0090 0.1490 -0.0277
  518503  4294767 -0.0080 0.1490 -0.0277
  518505  4294767 -0.0050 0.1490 -0.0276
  518506  4294767 0.0130 0.1490 -0.0275
  518507  4294767 -0.0060 0.1490 -0.0275
  518508  4294767 -0.0010 0.1490 -0.0274
  518509  4294767 0.0040 0.1490 -0.0274
  518511  4294767 -0.0020 0.1490 -0.0273
  518512  4294767 -0.0060 0.1490 -0.0273
  518513  4294767 -0.0050 0.1490 -0.0272
  518514  4294767 -0.0080 0.1490 -0.0272
  518515  4294767 -0.0040 0.1490 -0.0271
  518517  4294767 -0.0060 0.1490 -0.0270
  518518  4294767 0.0040 0.1490 -0.0270
  518519  4294767 0.0360 0.1490 -0.0270
  518520  4294767 0.0010 0.1490 -0.0269
  518521  4294767 0.0000 0.1490 -0.0269
  518523  4294767 -0.0060 0.1490 -0.0268
  518524  4294767 0.0040 0.1490 -0.0267
  518525  4294767 0.0160 0.1490 -0.0267
  518526  4294767 0.0150 0.1490 -0.0266
  518527  4294767 0.0590 0.1490 -0.0266
  518529  4294767 0.0360 0.1490 -0.0265
  518530  4294767 0.0020 0.1490 -0.0265
  518531  4294767 0.0330 0.1490 -0.0264
  518532  4294767 0.0060 0.1490 -0.0264
  518533  4294767 0.0050 0.1490 -0.0263
  518535  4294767 0.0320 0.1490 -0.0262
  518536  4294767 0.0200 0.1490 -0.0262
  518537  4294767 -0.0220 0.1490 -0.0261
  518539  4294767 0.0320 0.1490 -0.0261
  518541  4294767 0.0530 0.1490 -0.0260
  518543  4294767 0.0060 0.1490 -0.0259
  518544  4294767 0.0090 0.1490 -0.0258
  518545  4294767 -0.0120 0.1490 -0.0258
  518547  4294767 0.0140 0.1490 -0.0257
  518548  4294767 0.0190 0.1490 -0.0256
  518549  4294767 0.0230 0.1490 -0.0256
  518551  4294767 0.0490 0.1490 -0.0255
  518553  4294767 -0.0350 0.1490 -0.0254
  518554  4294767 0.0000 0.1490 -0.0254
  518555  4294767 -0.0020 0.1490 -0.0253
  518556  4294767 0.0130 0.1490 -0.0253
  518398  4294766 0.0140 0.1490 -0.0314
  518401  4294766 0.0020 0.1490 -0.0313
  518416  4294766 0.0130 0.1490 -0.0309
  518419  4294766 -0.0030 0.1490 -0.0308
  518424  4294766 0.0000 0.1490 -0.0307
  518428  4294766 -0.0420 0.1490 -0.0306
  518430  4294766 0.0180 0.1490 -0.0305
  518431  4294766 0.0160 0.1490 -0.0305
  518434  4294766 0.0140 0.1490 -0.0304
  518436  4294766 -0.0210 0.1490 -0.0303
  518437  4294766 -0.0280 0.1490 -0.0303
  518440  4294766 0.0430 0.1490 -0.0302
  518441  4294766 0.0470 0.1490 -0.0301
  518442  4294766 0.0060 0.1490 -0.0301
  518443  4294766 -0.0010 0.1490 -0.0301
  518446  4294766 -0.0040 0.1490 -0.0300
  518447  4294766 0.0040 0.1490 -0.0299
  518448  4294766 0.0000 0.1490 -0.0299
  518449  4294766 0.0030 0.1490 -0.0299
  518451  4294766 -0.0070 0.1490 -0.0298
  518452  4294766 -0.0040 0.1490 -0.0298
  518454  4294766 0.0000 0.1490 -0.0297
  518455  4294766 0.0020 0.1490 -0.0296
  518457  4294766 -0.0010 0.1490 -0.0296
  518458  4294766 0.0460 0.1490 -0.0295
  518461  4294766 -0.0050 0.1490 -0.0294
  518463  4294766 0.0010 0.1490 -0.0293
  518464  4294766 0.0020 0.1490 -0.0293
  518465  4294766 0.0030 0.1490 -0.0293
  518466  4294766 -0.0040 0.1490 -0.0292
  518469  4294766 0.0000 0.1490 -0.0291
  518470  4294766 0.0000 0.1490 -0.0291
  518471  4294766 0.0000 0.1490 -0.0290
  518472  4294766 -0.0050 0.1490 -0.0290
  518473  4294766 -0.0020 0.1490 -0.0290
  518475  4294766 -0.0010 0.1490 -0.0289
  518476  4294766 -0.0060 0.1490 -0.0288
  518477  4294766 -0.0050 0.1490 -0.0288
  518479  4294766 0.0050 0.1490 -0.0287
  518481  4294766 0.0020 0.1490 -0.0286
  518482  4294766 -0.0030 0.1490 -0.0286
  518483  4294766 -0.0040 0.1490 -0.0286
  518484  4294766 0.0020 0.1490 -0.0285
  518485  4294766 -0.0040 0.1490 -0.0285
  518487  4294766 -0.0110 0.1490 -0.0284
  518488  4294766 0.0020 0.1490 -0.0284
  518489  4294766 0.0120 0.1490 -0.0283
  518490  4294766 -0.0010 0.1490 -0.0283
  518491  4294766 -0.0050 0.1490 -0.0282
  518493  4294766 -0.0020 0.1490 -0.0282
  518494  4294766 0.0070 0.1490 -0.0281
  518495  4294766 0.0000 0.1490 -0.0281
  518496  4294766 -0.0010 0.1490 -0.0280
  518497  4294766 -0.0030 0.1490 -0.0280
  518499  4294766 -0.0050 0.1490 -0.0279
  518500  4294766 0.0130 0.1490 -0.0279
  518501  4294766 0.0170 0.1490 -0.0278
  518502  4294766 -0.0120 0.1490 -0.0278
  518503  4294766 -0.0090 0.1490 -0.0277
  518505  4294766 0.0060 0.1490 -0.0276
  518506  4294766 0.0260 0.1490 -0.0276
  518507  4294766 -0.0060 0.1490 -0.0276
  518508  4294766 -0.0010 0.1490 -0.0275
  518509  4294766 0.0040 0.1490 -0.0275
  518511  4294766 -0.0060 0.1490 -0.0274
  518512  4294766 -0.0040 0.1490 -0.0273
  518513  4294766 -0.0030 0.1490 -0.0273
  518514  4294766 -0.0040 0.1490 -0.0272
  518515  4294766 -0.0040 0.1490 -0.0272
  518517  4294766 -0.0030 0.1490 -0.0271
  518518  4294766 0.0130 0.1490 -0.0271
  518519  4294766 0.0250 0.1490 -0.0270
  518520  4294766 0.0090 0.1490 -0.0270
  518521  4294766 -0.0030 0.1490 -0.0269
  518523  4294766 0.0030 0.1490 -0.0268
  518524  4294766 -0.0020 0.1490 -0.0268
  518525  4294766 0.0090 0.1490 -0.0268
  518526  4294766 0.0220 0.1490 -0.0267
  518527  4294766 0.0480 0.1490 -0.0267
  518529  4294766 0.0130 0.1490 -0.0266
  518530  4294766 0.0020 0.1490 -0.0265
  518531  4294766 0.0260 0.1490 -0.0265
  518532  4294766 -0.0010 0.1490 -0.0264
  518533  4294766 0.0040 0.1490 -0.0264
  518535  4294766 0.0380 0.1490 -0.0263
  518537  4294766 0.0060 0.1490 -0.0262
  518538  4294766 0.0050 0.1490 -0.0262
  518539  4294766 -0.0020 0.1490 -0.0261
  518541  4294766 0.0120 0.1490 -0.0260
  518543  4294766 0.0060 0.1490 -0.0259
  518544  4294766 0.0230 0.1490 -0.0259
  518545  4294766 -0.0020 0.1490 -0.0258
  518547  4294766 0.0020 0.1490 -0.0257
  518548  4294766 0.0270 0.1490 -0.0257
  518549  4294766 -0.0190 0.1490 -0.0256
  518553  4294766 -0.0130 0.1490 -0.0255
  518554  4294766 -0.0010 0.1490 -0.0254
  518555  4294766 -0.0030 0.1490 -0.0254
  518556  4294766 0.0080 0.1490 -0.0253
  518557  4294766 0.0350 0.1490 -0.0253
  518559  4294766 0.0110 0.1490 -0.0252
  518392  4294765 -0.0720 0.1490 -0.0317
  518398  4294765 0.0950 0.1490 -0.0315
  518399  4294765 0.0900 0.1490 -0.0315
  518400  4294765 -0.0230 0.1490 -0.0315
  518406  4294765 0.0080 0.1490 -0.0313
  518407  4294765 -0.0200 0.1490 -0.0313
  518419  4294765 -0.0030 0.1490 -0.0309
  518421  4294765 -0.0030 0.1490 -0.0309
  518436  4294765 0.0090 0.1490 -0.0304
  518437  4294765 -0.0080 0.1490 -0.0304
  518439  4294765 0.0340 0.1490 -0.0303
  518440  4294765 0.0420 0.1490 -0.0302
  518441  4294765 0.0470 0.1490 -0.0302
  518442  4294765 -0.0190 0.1490 -0.0302
  518443  4294765 -0.0100 0.1490 -0.0301
  518445  4294765 -0.0130 0.1490 -0.0301
  518446  4294765 -0.0030 0.1490 -0.0300
  518447  4294765 0.0020 0.1490 -0.0300
  518448  4294765 0.0000 0.1490 -0.0300
  518449  4294765 -0.0030 0.1490 -0.0299
  518451  4294765 -0.0090 0.1490 -0.0299
  518452  4294765 -0.0010 0.1490 -0.0298
  518453  4294765 -0.0050 0.1490 -0.0298
  518454  4294765 -0.0020 0.1490 -0.0298
  518455  4294765 0.0000 0.1490 -0.0297
  518457  4294765 0.0100 0.1490 -0.0296
  518458  4294765 0.0190 0.1490 -0.0296
  518459  4294765 -0.0040 0.1490 -0.0296
  518461  4294765 0.0070 0.1490 -0.0295
  518463  4294765 0.0060 0.1490 -0.0294
  518464  4294765 -0.0030 0.1490 -0.0294
  518465  4294765 -0.0020 0.1490 -0.0293
  518469  4294765 -0.0020 0.1490 -0.0292
  518470  4294765 -0.0030 0.1490 -0.0292
  518471  4294765 -0.0040 0.1490 -0.0291
  518472  4294765 -0.0040 0.1490 -0.0291
  518473  4294765 -0.0020 0.1490 -0.0290
  518475  4294765 0.0010 0.1490 -0.0290
  518476  4294765 -0.0050 0.1490 -0.0289
  518477  4294765 -0.0160 0.1490 -0.0289
  518478  4294765 0.0130 0.1490 -0.0288
  518479  4294765 -0.0010 0.1490 -0.0288
  518481  4294765 0.0030 0.1490 -0.0287
  518482  4294765 0.0020 0.1490 -0.0287
  518483  4294765 -0.0020 0.1490 -0.0286
  518484  4294765 -0.0060 0.1490 -0.0286
  518485  4294765 -0.0070 0.1490 -0.0286
  518487  4294765 -0.0090 0.1490 -0.0285
  518488  4294765 0.0080 0.1490 -0.0284
  518489  4294765 0.0050 0.1490 -0.0284
  518490  4294765 -0.0020 0.1490 -0.0283
  518491  4294765 0.0030 0.1490 -0.0283
  518493  4294765 -0.0020 0.1490 -0.0282
  518494  4294765 0.0010 0.1490 -0.0282
  518495  4294765 0.0100 0.1490 -0.0281
  518496  4294765 -0.0010 0.1490 -0.0281
  518497  4294765 -0.0060 0.1490 -0.0281
  518499  4294765 0.0040 0.1490 -0.0280
  518500  4294765 0.0070 0.1490 -0.0279
  518501  4294765 0.0080 0.1490 -0.0279
  518502  4294765 -0.0060 0.1490 -0.0278
  518503  4294765 -0.0010 0.1490 -0.0278
  518505  4294765 0.0120 0.1490 -0.0277
  518506  4294765 0.0230 0.1490 -0.0277
  518507  4294765 -0.0080 0.1490 -0.0276
  518508  4294765 -0.0050 0.1490 -0.0276
  518509  4294765 0.0040 0.1490 -0.0275
  518511  4294765 0.0060 0.1490 -0.0274
  518512  4294765 0.0040 0.1490 -0.0274
  518513  4294765 0.0040 0.1490 -0.0274
  518514  4294765 -0.0030 0.1490 -0.0273
  518515  4294765 -0.0050 0.1490 -0.0273
  518517  4294765 0.0000 0.1490 -0.0272
  518518  4294765 0.0030 0.1490 -0.0271
  518519  4294765 0.0320 0.1490 -0.0271
  518520  4294765 0.0170 0.1490 -0.0270
  518521  4294765 -0.0060 0.1490 -0.0270
  518523  4294765 0.0030 0.1490 -0.0269
  518524  4294765 -0.0020 0.1490 -0.0269
  518525  4294765 0.0040 0.1490 -0.0268
  518526  4294765 0.0420 0.1490 -0.0268
  518527  4294765 0.0310 0.1490 -0.0267
  518529  4294765 0.0100 0.1490 -0.0266
  518530  4294765 0.0040 0.1490 -0.0266
  518531  4294765 0.0080 0.1490 -0.0265
  518532  4294765 -0.0010 0.1490 -0.0265
  518533  4294765 0.0040 0.1490 -0.0265
  518535  4294765 0.0210 0.1490 -0.0264
  518536  4294765 0.0070 0.1490 -0.0263
  518537  4294765 -0.0250 0.1490 -0.0263
  518539  4294765 0.0220 0.1490 -0.0262
  518541  4294765 0.0440 0.1490 -0.0261
  518542  4294765 0.0360 0.1490 -0.0260
  518543  4294765 0.0050 0.1490 -0.0260
  518545  4294765 -0.0270 0.1490 -0.0259
  518548  4294765 0.0300 0.1490 -0.0258
  518553  4294765 -0.0060 0.1490 -0.0255
  518554  4294765 -0.0010 0.1490 -0.0255
  518555  4294765 -0.0030 0.1490 -0.0254
  518556  4294765 -0.0020 0.1490 -0.0254
  518557  4294765 0.0150 0.1490 -0.0253
  518559  4294765 0.0540 0.1490 -0.0252
  518560  4294765 0.0670 0.1490 -0.0252
  518568  4294765 -0.0130 0.1490 -0.0248
  518569  4294765 0.0050 0.1490 -0.0247
  518392  4294764 -0.0050 0.1490 -0.0317
  518398  4294764 0.0950 0.1490 -0.0316
  518399  4294764 0.0350 0.1490 -0.0316
  518400  4294764 -0.0230 0.1490 -0.0315
  518406  4294764 0.0030 0.1490 -0.0314
  518407  4294764 -0.0080 0.1490 -0.0314
  518409  4294764 -0.0180 0.1490 -0.0313
  518412  4294764 0.0240 0.1490 -0.0312
  518418  4294764 -0.0030 0.1490 -0.0310
  518419  4294764 -0.0060 0.1490 -0.0310
  518431  4294764 0.0000 0.1490 -0.0306
  518439  4294764 0.0040 0.1490 -0.0304
  518440  4294764 0.0210 0.1490 -0.0303
  518441  4294764 0.0160 0.1490 -0.0303
  518442  4294764 -0.0020 0.1490 -0.0303
  518443  4294764 0.0030 0.1490 -0.0302
  518445  4294764 -0.0040 0.1490 -0.0302
  518446  4294764 -0.0030 0.1490 -0.0301
  518447  4294764 -0.0040 0.1490 -0.0301
  518448  4294764 -0.0050 0.1490 -0.0301
  518449  4294764 -0.0090 0.1490 -0.0300
  518451  4294764 -0.0040 0.1490 -0.0299
  518452  4294764 0.0040 0.1490 -0.0299
  518453  4294764 -0.0050 0.1490 -0.0299
  518455  4294764 0.0020 0.1490 -0.0298
  518457  4294764 0.0040 0.1490 -0.0297
  518458  4294764 -0.0040 0.1490 -0.0297
  518459  4294764 -0.0040 0.1490 -0.0297
  518461  4294764 0.0090 0.1490 -0.0296
  518463  4294764 -0.0040 0.1490 -0.0295
  518464  4294764 -0.0040 0.1490 -0.0295
  518465  4294764 0.0000 0.1490 -0.0294
  518466  4294764 0.0000 0.1490 -0.0294
  518467  4294764 0.0010 0.1490 -0.0293
  518469  4294764 -0.0030 0.1490 -0.0293
  518470  4294764 -0.0040 0.1490 -0.0292
  518471  4294764 -0.0020 0.1490 -0.0292
  518472  4294764 -0.0030 0.1490 -0.0292
  518473  4294764 -0.0020 0.1490 -0.0291
  518475  4294764 0.0050 0.1490 -0.0290
  518476  4294764 -0.0030 0.1490 -0.0290
  518477  4294764 0.0020 0.1490 -0.0290
  518478  4294764 0.0140 0.1490 -0.0289
  518479  4294764 -0.0010 0.1490 -0.0289
  518481  4294764 0.0020 0.1490 -0.0288
  518482  4294764 -0.0010 0.1490 -0.0288
  518483  4294764 -0.0020 0.1490 -0.0287
  518484  4294764 -0.0170 0.1490 -0.0287
  518485  4294764 -0.0120 0.1490 -0.0286
  518487  4294764 0.0050 0.1490 -0.0285
  518488  4294764 0.0030 0.1490 -0.0285
  518489  4294764 -0.0010 0.1490 -0.0285
  518490  4294764 0.0030 0.1490 -0.0284
  518491  4294764 0.0010 0.1490 -0.0284
  518493  4294764 -0.0040 0.1490 -0.0283
  518494  4294764 -0.0020 0.1490 -0.0283
  518495  4294764 0.0090 0.1490 -0.0282
  518496  4294764 -0.0050 0.1490 -0.0282
  518497  4294764 -0.0040 0.1490 -0.0281
  518499  4294764 0.0100 0.1490 -0.0280
  518500  4294764 0.0020 0.1490 -0.0280
  518501  4294764 0.0010 0.1490 -0.0280
  518502  4294764 -0.0050 0.1490 -0.0279
  518503  4294764 0.0000 0.1490 -0.0279
  518505  4294764 -0.0030 0.1490 -0.0278
  518506  4294764 -0.0060 0.1490 -0.0277
  518507  4294764 -0.0080 0.1490 -0.0277
  518508  4294764 -0.0050 0.1490 -0.0276
  518509  4294764 0.0020 0.1490 -0.0276
  518511  4294764 0.0060 0.1490 -0.0275
  518512  4294764 0.0220 0.1490 -0.0275
  518513  4294764 0.0040 0.1490 -0.0274
  518514  4294764 -0.0010 0.1490 -0.0274
  518515  4294764 -0.0030 0.1490 -0.0273
  518517  4294764 0.0020 0.1490 -0.0272
  518518  4294764 0.0010 0.1490 -0.0272
  518519  4294764 0.0240 0.1490 -0.0272
  518520  4294764 -0.0070 0.1490 -0.0271
  518521  4294764 -0.0040 0.1490 -0.0271
  518523  4294764 0.0050 0.1490 -0.0270
  518524  4294764 -0.0020 0.1490 -0.0269
  518525  4294764 0.0050 0.1490 -0.0269
  518526  4294764 0.0430 0.1490 -0.0268
  518527  4294764 0.0160 0.1490 -0.0268
  518529  4294764 0.0010 0.1490 -0.0267
  518530  4294764 0.0080 0.1490 -0.0267
  518531  4294764 -0.0040 0.1490 -0.0266
  518532  4294764 -0.0030 0.1490 -0.0266
  518533  4294764 -0.0030 0.1490 -0.0265
  518535  4294764 0.0210 0.1490 -0.0264
  518536  4294764 -0.0090 0.1490 -0.0264
  518537  4294764 -0.0210 0.1490 -0.0263
  518538  4294764 0.0030 0.1490 -0.0263
  518539  4294764 -0.0110 0.1490 -0.0262
  518541  4294764 0.0240 0.1490 -0.0261
  518542  4294764 0.0220 0.1490 -0.0261
  518543  4294764 0.0010 0.1490 -0.0260
  518544  4294764 0.0070 0.1490 -0.0260
  518545  4294764 -0.0410 0.1490 -0.0260
  518551  4294764 0.0020 0.1490 -0.0257
  518553  4294764 0.0100 0.1490 -0.0256
  518554  4294764 0.0000 0.1490 -0.0255
  518555  4294764 0.0000 0.1490 -0.0255
  518556  4294764 -0.0010 0.1490 -0.0254
  518557  4294764 0.0130 0.1490 -0.0254
  518559  4294764 0.0430 0.1490 -0.0253
  518560  4294764 0.1040 0.1490 -0.0252
  518565  4294764 0.0010 0.1490 -0.0250
  518567  4294764 0.0450 0.1490 -0.0249
  518568  4294764 -0.0030 0.1490 -0.0248
  518569  4294764 0.0050 0.1490 -0.0248
  518406  4294763 0.0030 0.1490 -0.0315
  518407  4294763 -0.0070 0.1490 -0.0314
  518417  4294763 0.0020 0.1490 -0.0312
  518418  4294763 0.0020 0.1490 -0.0311
  518430  4294763 0.0120 0.1490 -0.0307
  518431  4294763 0.0040 0.1490 -0.0307
  518439  4294763 0.0320 0.1490 -0.0304
  518440  4294763 0.0610 0.1490 -0.0304
  518443  4294763 0.0010 0.1490 -0.0303
  518446  4294763 -0.0070 0.1490 -0.0302
  518448  4294763 -0.0100 0.1490 -0.0301
  518449  4294763 -0.0080 0.1490 -0.0301
  518451  4294763 0.0030 0.1490 -0.0300
  518452  4294763 -0.0060 0.1490 -0.0300
  518453  4294763 -0.0030 0.1490 -0.0300
  518455  4294763 -0.0020 0.1490 -0.0299
  518457  4294763 -0.0040 0.1490 -0.0298
  518458  4294763 -0.0050 0.1490 -0.0298
  518459  4294763 0.0100 0.1490 -0.0297
  518460  4294763 0.0050 0.1490 -0.0297
  518461  4294763 0.0020 0.1490 -0.0297
  518463  4294763 -0.0040 0.1490 -0.0296
  518464  4294763 0.0020 0.1490 -0.0295
  518465  4294763 0.0020 0.1490 -0.0295
  518466  4294763 -0.0020 0.1490 -0.0295
  518467  4294763 0.0030 0.1490 -0.0294
  518469  4294763 -0.0070 0.1490 -0.0293
  518470  4294763 -0.0050 0.1490 -0.0293
  518471  4294763 -0.0010 0.1490 -0.0293
  518472  4294763 -0.0020 0.1490 -0.0292
  518473  4294763 0.0040 0.1490 -0.0292
  518475  4294763 -0.0080 0.1490 -0.0291
  518476  4294763 0.0010 0.1490 -0.0291
  518477  4294763 0.0130 0.1490 -0.0290
  518478  4294763 0.0000 0.1490 -0.0290
  518479  4294763 0.0030 0.1490 -0.0289
  518481  4294763 0.0020 0.1490 -0.0289
  518483  4294763 0.0110 0.1490 -0.0288
  518484  4294763 -0.0120 0.1490 -0.0287
  518485  4294763 -0.0120 0.1490 -0.0287
  518487  4294763 0.0000 0.1490 -0.0286
  518488  4294763 0.0000 0.1490 -0.0286
  518489  4294763 0.0050 0.1490 -0.0285
  518490  4294763 0.0070 0.1490 -0.0285
  518491  4294763 -0.0030 0.1490 -0.0285
  518493  4294763 -0.0080 0.1490 -0.0284
  518494  4294763 0.0140 0.1490 -0.0283
  518495  4294763 0.0010 0.1490 -0.0283
  518497  4294763 0.0020 0.1490 -0.0282
  518499  4294763 0.0130 0.1490 -0.0281
  518500  4294763 0.0010 0.1490 -0.0281
  518501  4294763 -0.0110 0.1490 -0.0280
  518502  4294763 -0.0050 0.1490 -0.0280
  518503  4294763 0.0000 0.1490 -0.0279
  518505  4294763 -0.0040 0.1490 -0.0278
  518506  4294763 -0.0070 0.1490 -0.0278
  518507  4294763 -0.0100 0.1490 -0.0278
  518508  4294763 -0.0050 0.1490 -0.0277
  518509  4294763 0.0030 0.1490 -0.0277
  518511  4294763 0.0020 0.1490 -0.0276
  518512  4294763 0.0240 0.1490 -0.0275
  518513  4294763 0.0040 0.1490 -0.0275
  518514  4294763 0.0030 0.1490 -0.0274
  518515  4294763 -0.0020 0.1490 -0.0274
  518517  4294763 0.0020 0.1490 -0.0273
  518518  4294763 0.0130 0.1490 -0.0273
  518519  4294763 0.0170 0.1490 -0.0272
  518520  4294763 -0.0080 0.1490 -0.0272
  518521  4294763 -0.0040 0.1490 -0.0271
  518523  4294763 0.0100 0.1490 -0.0270
  518524  4294763 0.0060 0.1490 -0.0270
  518525  4294763 -0.0020 0.1490 -0.0269
  518526  4294763 0.0430 0.1490 -0.0269
  518527  4294763 0.0020 0.1490 -0.0269
  518529  4294763 0.0020 0.1490 -0.0268
  518530  4294763 0.0010 0.1490 -0.0267
  518531  4294763 -0.0030 0.1490 -0.0267
  518532  4294763 -0.0030 0.1490 -0.0266
  518533  4294763 -0.0180 0.1490 -0.0266
  518535  4294763 -0.0050 0.1490 -0.0265
  518536  4294763 0.0140 0.1490 -0.0264
  518537  4294763 0.0040 0.1490 -0.0264
  518538  4294763 -0.0090 0.1490 -0.0263
  518539  4294763 -0.0030 0.1490 -0.0263
  518541  4294763 0.0240 0.1490 -0.0262
  518542  4294763 0.0400 0.1490 -0.0262
  518543  4294763 0.0310 0.1490 -0.0261
  518544  4294763 0.0010 0.1490 -0.0261
  518545  4294763 0.0010 0.1490 -0.0260
  518549  4294763 0.0410 0.1490 -0.0258
  518551  4294763 0.0800 0.1490 -0.0257
  518553  4294763 0.0210 0.1490 -0.0256
  518554  4294763 -0.0030 0.1490 -0.0256
  518555  4294763 0.0000 0.1490 -0.0255
  518556  4294763 0.0010 0.1490 -0.0255
  518557  4294763 0.0070 0.1490 -0.0254
  518559  4294763 0.0430 0.1490 -0.0253
  518560  4294763 0.1040 0.1490 -0.0253
  518562  4294763 0.0330 0.1490 -0.0252
  518563  4294763 0.0930 0.1490 -0.0251
  518566  4294763 -0.0120 0.1490 -0.0250
  518567  4294763 0.0050 0.1490 -0.0250
  518568  4294763 -0.0030 0.1490 -0.0249
  518569  4294763 0.0000 0.1490 -0.0249
  518571  4294763 0.0780 0.1490 -0.0248
  518572  4294763 0.1230 0.1490 -0.0247
  518578  4294763 0.0060 0.1490 -0.0244
  518403  4294761 0.0050 0.1490 -0.0317
  518405  4294761 -0.0010 0.1490 -0.0317
  518406  4294761 0.0280 0.1490 -0.0316
  518407  4294761 -0.0070 0.1490 -0.0316
  518417  4294761 0.0080 0.1490 -0.0313
  518421  4294761 -0.0010 0.1490 -0.0312
  518422  4294761 -0.0010 0.1490 -0.0312
  518439  4294761 0.0320 0.1490 -0.0306
  518440  4294761 0.0520 0.1490 -0.0306
  518443  4294761 0.0240 0.1490 -0.0305
  518446  4294761 -0.0050 0.1490 -0.0304
  518447  4294761 -0.0030 0.1490 -0.0303
  518448  4294761 -0.0040 0.1490 -0.0303
  518449  4294761 -0.0030 0.1490 -0.0303
  518451  4294761 -0.0020 0.1490 -0.0302
  518452  4294761 -0.0050 0.1490 -0.0301
  518453  4294761 -0.0030 0.1490 -0.0301
  518454  4294761 -0.0030 0.1490 -0.0301
  518455  4294761 -0.0040 0.1490 -0.0300
  518457  4294761 -0.0050 0.1490 -0.0300
  518458  4294761 0.0060 0.1490 -0.0299
  518460  4294761 0.0070 0.1490 -0.0299
  518461  4294761 0.0010 0.1490 -0.0298
  518463  4294761 0.0010 0.1490 -0.0297
  518464  4294761 0.0090 0.1490 -0.0297
  518465  4294761 0.0040 0.1490 -0.0297
  518466  4294761 -0.0030 0.1490 -0.0296
  518467  4294761 0.0080 0.1490 -0.0296
  518469  4294761 -0.0060 0.1490 -0.0295
  518470  4294761 -0.0020 0.1490 -0.0295
  518471  4294761 0.0000 0.1490 -0.0294
  518472  4294761 0.0000 0.1490 -0.0294
  518473  4294761 -0.0040 0.1490 -0.0293
  518475  4294761 0.0080 0.1490 -0.0293
  518476  4294761 0.0040 0.1490 -0.0292
  518477  4294761 0.0000 0.1490 -0.0292
  518478  4294761 0.0000 0.1490 -0.0291
  518479  4294761 0.0020 0.1490 -0.0291
  518481  4294761 -0.0030 0.1490 -0.0290
  518482  4294761 0.0190 0.1490 -0.0290
  518483  4294761 -0.0150 0.1490 -0.0289
  518484  4294761 -0.0120 0.1490 -0.0289
  518485  4294761 0.0030 0.1490 -0.0288
  518487  4294761 0.0030 0.1490 -0.0288
  518488  4294761 0.0000 0.1490 -0.0287
  518489  4294761 0.0020 0.1490 -0.0287
  518490  4294761 0.0010 0.1490 -0.0286
  518491  4294761 -0.0050 0.1490 -0.0286
  518493  4294761 -0.0100 0.1490 -0.0285
  518494  4294761 0.0130 0.1490 -0.0285
  518495  4294761 -0.0010 0.1490 -0.0284
  518496  4294761 0.0050 0.1490 -0.0284
  518497  4294761 0.0050 0.1490 -0.0283
  518499  4294761 0.0060 0.1490 -0.0283
  518500  4294761 -0.0100 0.1490 -0.0282
  518501  4294761 -0.0010 0.1490 -0.0282
  518502  4294761 -0.0090 0.1490 -0.0281
  518503  4294761 -0.0070 0.1490 -0.0281
  518505  4294761 -0.0040 0.1490 -0.0280
  518506  4294761 -0.0070 0.1490 -0.0279
  518507  4294761 -0.0100 0.1490 -0.0279
  518508  4294761 -0.0020 0.1490 -0.0279
  518509  4294761 0.0050 0.1490 -0.0278
  518511  4294761 -0.0030 0.1490 -0.0277
  518512  4294761 0.0100 0.1490 -0.0277
  518513  4294761 -0.0060 0.1490 -0.0276
  518514  4294761 0.0100 0.1490 -0.0276
  518515  4294761 -0.0190 0.1490 -0.0275
  518517  4294761 0.0090 0.1490 -0.0274
  518518  4294761 0.0050 0.1490 -0.0274
  518519  4294761 0.0150 0.1490 -0.0274
  518520  4294761 -0.0030 0.1490 -0.0273
  518521  4294761 0.0000 0.1490 -0.0273
  518523  4294761 0.0000 0.1490 -0.0272
  518524  4294761 0.0060 0.1490 -0.0271
  518525  4294761 0.0070 0.1490 -0.0271
  518526  4294761 0.0280 0.1490 -0.0270
  518527  4294761 0.0020 0.1490 -0.0270
  518529  4294761 0.0000 0.1490 -0.0269
  518530  4294761 -0.0020 0.1490 -0.0268
  518531  4294761 -0.0040 0.1490 -0.0268
  518532  4294761 -0.0040 0.1490 -0.0268
  518533  4294761 -0.0180 0.1490 -0.0267
  518535  4294761 -0.0210 0.1490 -0.0266
  518536  4294761 0.0090 0.1490 -0.0266
  518538  4294761 -0.0030 0.1490 -0.0265
  518539  4294761 -0.0090 0.1490 -0.0264
  518541  4294761 0.0000 0.1490 -0.0263
  518542  4294761 -0.0140 0.1490 -0.0263
  518543  4294761 0.0240 0.1490 -0.0262
  518544  4294761 -0.0150 0.1490 -0.0262
  518545  4294761 0.0250 0.1490 -0.0261
  518547  4294761 0.0270 0.1490 -0.0260
  518549  4294761 0.0340 0.1490 -0.0259
  518551  4294761 0.0540 0.1490 -0.0258
  518553  4294761 0.0520 0.1490 -0.0257
  518554  4294761 -0.0030 0.1490 -0.0257
  518555  4294761 -0.0010 0.1490 -0.0256
  518556  4294761 0.0130 0.1490 -0.0256
  518557  4294761 0.0430 0.1490 -0.0256
  518559  4294761 0.0480 0.1490 -0.0255
  518560  4294761 0.0860 0.1490 -0.0254
  518561  4294761 0.0590 0.1490 -0.0254
  518562  4294761 0.0440 0.1490 -0.0253
  518563  4294761 0.0430 0.1490 -0.0253
  518566  4294761 0.0200 0.1490 -0.0251
  518567  4294761 0.0620 0.1490 -0.0251
  518568  4294761 0.0050 0.1490 -0.0250
  518569  4294761 -0.0010 0.1490 -0.0250
  518572  4294761 0.0600 0.1490 -0.0248
  518574  4294761 0.0110 0.1490 -0.0247
  518578  4294761 0.0000 0.1490 -0.0245
  518586  4294761 0.0430 0.1490 -0.0241
  518401  4294760 -0.0130 0.1490 -0.0319
  518405  4294760 -0.0230 0.1490 -0.0318
  518406  4294760 0.0000 0.1490 -0.0317
  518407  4294760 0.0040 0.1490 -0.0317
  518419  4294760 0.0010 0.1490 -0.0313
  518421  4294760 0.0090 0.1490 -0.0313
  518423  4294760 -0.0130 0.1490 -0.0312
  518439  4294760 0.0590 0.1490 -0.0307
  518440  4294760 0.0760 0.1490 -0.0307
  518442  4294760 0.0120 0.1490 -0.0306
  518443  4294760 0.0360 0.1490 -0.0306
  518446  4294760 -0.0040 0.1490 -0.0304
  518447  4294760 -0.0030 0.1490 -0.0304
  518448  4294760 -0.0060 0.1490 -0.0304
  518449  4294760 0.0030 0.1490 -0.0303
  518451  4294760 -0.0050 0.1490 -0.0303
  518452  4294760 -0.0040 0.1490 -0.0302
  518453  4294760 -0.0020 0.1490 -0.0302
  518455  4294760 0.0010 0.1490 -0.0301
  518457  4294760 -0.0020 0.1490 -0.0300
  518458  4294760 0.0130 0.1490 -0.0300
  518459  4294760 0.0060 0.1490 -0.0300
  518460  4294760 0.0080 0.1490 -0.0299
  518461  4294760 0.0060 0.1490 -0.0299
  518463  4294760 0.0010 0.1490 -0.0298
  518464  4294760 0.0090 0.1490 -0.0298
  518465  4294760 0.0010 0.1490 -0.0297
  518466  4294760 -0.0010 0.1490 -0.0297
  518467  4294760 0.0110 0.1490 -0.0297
  518469  4294760 -0.0050 0.1490 -0.0296
  518470  4294760 -0.0020 0.1490 -0.0295
  518471  4294760 0.0000 0.1490 -0.0295
  518472  4294760 0.0010 0.1490 -0.0295
  518473  4294760 -0.0040 0.1490 -0.0294
  518475  4294760 0.0040 0.1490 -0.0293
  518476  4294760 -0.0030 0.1490 -0.0293
  518477  4294760 -0.0040 0.1490 -0.0293
  518478  4294760 0.0000 0.1490 -0.0292
  518479  4294760 -0.0010 0.1490 -0.0292
  518481  4294760 0.0040 0.1490 -0.0291
  518482  4294760 0.0300 0.1490 -0.0290
  518483  4294760 0.0050 0.1490 -0.0290
  518484  4294760 0.0010 0.1490 -0.0290
  518485  4294760 0.0040 0.1490 -0.0289
  518487  4294760 0.0100 0.1490 -0.0288
  518488  4294760 0.0040 0.1490 -0.0288
  518489  4294760 -0.0010 0.1490 -0.0288
  518490  4294760 0.0010 0.1490 -0.0287
  518491  4294760 -0.0130 0.1490 -0.0287
  518493  4294760 -0.0030 0.1490 -0.0286
  518494  4294760 -0.0020 0.1490 -0.0285
  518495  4294760 -0.0020 0.1490 -0.0285
  518496  4294760 0.0030 0.1490 -0.0285
  518497  4294760 0.0040 0.1490 -0.0284
  518499  4294760 0.0010 0.1490 -0.0283
  518500  4294760 0.0030 0.1490 -0.0283
  518501  4294760 -0.0020 0.1490 -0.0282
  518502  4294760 -0.0080 0.1490 -0.0282
  518503  4294760 -0.0070 0.1490 -0.0281
  518505  4294760 -0.0060 0.1490 -0.0281
  518506  4294760 0.0060 0.1490 -0.0280
  518507  4294760 -0.0030 0.1490 -0.0280
  518508  4294760 -0.0020 0.1490 -0.0279
  518509  4294760 0.0010 0.1490 -0.0279
  518511  4294760 0.0000 0.1490 -0.0278
  518512  4294760 0.0010 0.1490 -0.0277
  518513  4294760 -0.0060 0.1490 -0.0277
  518514  4294760 0.0040 0.1490 -0.0276
  518515  4294760 -0.0060 0.1490 -0.0276
  518517  4294760 0.0020 0.1490 -0.0275
  518518  4294760 0.0050 0.1490 -0.0275
  518519  4294760 0.0100 0.1490 -0.0274
  518520  4294760 0.0220 0.1490 -0.0274
  518521  4294760 0.0050 0.1490 -0.0273
  518523  4294760 0.0230 0.1490 -0.0272
  518524  4294760 0.0090 0.1490 -0.0272
  518525  4294760 0.0140 0.1490 -0.0271
  518526  4294760 0.0030 0.1490 -0.0271
  518527  4294760 0.0020 0.1490 -0.0270
  518529  4294760 0.0000 0.1490 -0.0270
  518530  4294760 -0.0030 0.1490 -0.0269
  518531  4294760 0.0010 0.1490 -0.0269
  518532  4294760 -0.0070 0.1490 -0.0268
  518533  4294760 -0.0290 0.1490 -0.0268
  518535  4294760 -0.0120 0.1490 -0.0267
  518536  4294760 0.0040 0.1490 -0.0266
  518537  4294760 0.0190 0.1490 -0.0266
  518538  4294760 0.0030 0.1490 -0.0265
  518539  4294760 0.0100 0.1490 -0.0265
  518541  4294760 0.0040 0.1490 -0.0264
  518542  4294760 0.0070 0.1490 -0.0263
  518543  4294760 0.0060 0.1490 -0.0263
  518545  4294760 0.0270 0.1490 -0.0262
  518547  4294760 0.0250 0.1490 -0.0261
  518548  4294760 0.0290 0.1490 -0.0260
  518551  4294760 0.0480 0.1490 -0.0259
  518553  4294760 0.0340 0.1490 -0.0258
  518554  4294760 -0.0040 0.1490 -0.0258
  518555  4294760 -0.0010 0.1490 -0.0257
  518556  4294760 0.0260 0.1490 -0.0257
  518557  4294760 0.0920 0.1490 -0.0256
  518559  4294760 0.0250 0.1490 -0.0255
  518560  4294760 0.0210 0.1490 -0.0255
  518561  4294760 0.0600 0.1490 -0.0254
  518562  4294760 0.0320 0.1490 -0.0254
  518563  4294760 0.0330 0.1490 -0.0253
  518565  4294760 0.0610 0.1490 -0.0252
  518566  4294760 0.0080 0.1490 -0.0252
  518568  4294760 0.0180 0.1490 -0.0251
  518569  4294760 -0.0010 0.1490 -0.0250
  518571  4294760 0.0160 0.1490 -0.0249
  518573  4294760 0.0030 0.1490 -0.0248
  518574  4294760 0.0100 0.1490 -0.0248
  518575  4294760 0.0060 0.1490 -0.0247
  518577  4294760 0.0070 0.1490 -0.0246
  518584  4294760 -0.0220 0.1490 -0.0243
  518586  4294760 0.0750 0.1490 -0.0242
  518389  4294759 0.0060 0.1490 -0.0323
  518391  4294759 0.0110 0.1490 -0.0322
  518405  4294759 -0.0140 0.1490 -0.0318
  518412  4294759 -0.0050 0.1490 -0.0316
  518415  4294759 -0.0120 0.1490 -0.0316
  518418  4294759 -0.0020 0.1490 -0.0315
  518419  4294759 0.0110 0.1490 -0.0314
  518421  4294759 0.0120 0.1490 -0.0314
  518422  4294759 -0.0050 0.1490 -0.0313
  518423  4294759 -0.0090 0.1490 -0.0313
  518430  4294759 0.0110 0.1490 -0.0311
  518439  4294759 0.0590 0.1490 -0.0308
  518440  4294759 0.0760 0.1490 -0.0307
  518442  4294759 0.0270 0.1490 -0.0307
  518443  4294759 0.0470 0.1490 -0.0306
  518446  4294759 -0.0020 0.1490 -0.0305
  518447  4294759 -0.0020 0.1490 -0.0305
  518448  4294759 -0.0020 0.1490 -0.0305
  518449  4294759 -0.0050 0.1490 -0.0304
  518452  4294759 -0.0010 0.1490 -0.0303
  518453  4294759 -0.0050 0.1490 -0.0303
  518455  4294759 0.0010 0.1490 -0.0302
  518457  4294759 -0.0020 0.1490 -0.0301
  518458  4294759 -0.0030 0.1490 -0.0301
  518459  4294759 0.0010 0.1490 -0.0300
  518460  4294759 0.0220 0.1490 -0.0300
  518461  4294759 0.0040 0.1490 -0.0300
  518463  4294759 0.0010 0.1490 -0.0299
  518464  4294759 0.0140 0.1490 -0.0299
  518465  4294759 -0.0020 0.1490 -0.0298
  518466  4294759 0.0040 0.1490 -0.0298
  518467  4294759 -0.0040 0.1490 -0.0297
  518469  4294759 -0.0030 0.1490 -0.0297
  518470  4294759 -0.0050 0.1490 -0.0296
  518471  4294759 -0.0020 0.1490 -0.0296
  518473  4294759 -0.0020 0.1490 -0.0295
  518475  4294759 0.0030 0.1490 -0.0294
  518476  4294759 -0.0030 0.1490 -0.0294
  518477  4294759 -0.0040 0.1490 -0.0293
  518478  4294759 0.0000 0.1490 -0.0293
  518479  4294759 0.0000 0.1490 -0.0292
  518481  4294759 0.0060 0.1490 -0.0292
  518482  4294759 0.0300 0.1490 -0.0291
  518483  4294759 -0.0030 0.1490 -0.0291
  518484  4294759 0.0030 0.1490 -0.0290
  518485  4294759 0.0140 0.1490 -0.0290
  518487  4294759 0.0040 0.1490 -0.0289
  518488  4294759 0.0000 0.1490 -0.0289
  518489  4294759 0.0000 0.1490 -0.0288
  518490  4294759 -0.0010 0.1490 -0.0288
  518491  4294759 -0.0130 0.1490 -0.0287
  518493  4294759 -0.0030 0.1490 -0.0287
  518494  4294759 -0.0020 0.1490 -0.0286
  518495  4294759 -0.0010 0.1490 -0.0286
  518496  4294759 0.0000 0.1490 -0.0285
  518497  4294759 -0.0030 0.1490 -0.0285
  518499  4294759 -0.0020 0.1490 -0.0284
  518500  4294759 0.0020 0.1490 -0.0283
  518501  4294759 -0.0020 0.1490 -0.0283
  518502  4294759 -0.0070 0.1490 -0.0283
  518503  4294759 -0.0070 0.1490 -0.0282
  518505  4294759 -0.0070 0.1490 -0.0281
  518506  4294759 -0.0040 0.1490 -0.0281
  518508  4294759 0.0070 0.1490 -0.0280
  518509  4294759 -0.0070 0.1490 -0.0279
  518511  4294759 -0.0040 0.1490 -0.0279
  518512  4294759 -0.0060 0.1490 -0.0278
  518513  4294759 -0.0060 0.1490 -0.0278
  518514  4294759 0.0100 0.1490 -0.0277
  518515  4294759 -0.0040 0.1490 -0.0277
  518517  4294759 -0.0080 0.1490 -0.0276
  518518  4294759 -0.0060 0.1490 -0.0275
  518519  4294759 0.0100 0.1490 -0.0275
  518520  4294759 0.0220 0.1490 -0.0274
  518521  4294759 0.0160 0.1490 -0.0274
  518523  4294759 0.0190 0.1490 -0.0273
  518524  4294759 0.0070 0.1490 -0.0273
  518525  4294759 0.0110 0.1490 -0.0272
  518526  4294759 0.0030 0.1490 -0.0272
  518527  4294759 0.0090 0.1490 -0.0271
  518529  4294759 0.0000 0.1490 -0.0270
  518530  4294759 -0.0030 0.1490 -0.0270
  518531  4294759 0.0010 0.1490 -0.0269
  518532  4294759 -0.0170 0.1490 -0.0269
  518533  4294759 -0.0070 0.1490 -0.0268
  518535  4294759 0.0130 0.1490 -0.0267
  518536  4294759 0.0050 0.1490 -0.0267
  518537  4294759 0.0100 0.1490 -0.0266
  518538  4294759 -0.0120 0.1490 -0.0266
  518539  4294759 0.0060 0.1490 -0.0265
  518541  4294759 0.0040 0.1490 -0.0264
  518542  4294759 0.0060 0.1490 -0.0264
  518543  4294759 0.0060 0.1490 -0.0264
  518544  4294759 0.0020 0.1490 -0.0263
  518545  4294759 -0.0090 0.1490 -0.0263
  518547  4294759 0.0050 0.1490 -0.0262
  518548  4294759 0.0330 0.1490 -0.0261
  518549  4294759 0.0340 0.1490 -0.0261
  518551  4294759 0.0200 0.1490 -0.0260
  518553  4294759 0.0360 0.1490 -0.0259
  518554  4294759 0.0270 0.1490 -0.0258
  518555  4294759 -0.0070 0.1490 -0.0258
  518556  4294759 0.0660 0.1490 -0.0257
  518557  4294759 0.0890 0.1490 -0.0257
  518559  4294759 -0.0160 0.1490 -0.0256
  518560  4294759 0.0230 0.1490 -0.0255
  518561  4294759 0.0680 0.1490 -0.0255
  518562  4294759 0.0330 0.1490 -0.0254
  518563  4294759 0.0140 0.1490 -0.0254
  518565  4294759 0.0310 0.1490 -0.0253
  518566  4294759 0.1120 0.1490 -0.0252
  518567  4294759 0.0380 0.1490 -0.0252
  518568  4294759 0.0380 0.1490 -0.0251
  518569  4294759 -0.0010 0.1490 -0.0251
  518571  4294759 0.0380 0.1490 -0.0250
  518572  4294759 0.0190 0.1490 -0.0249
  518573  4294759 0.0050 0.1490 -0.0249
  518574  4294759 0.0100 0.1490 -0.0248
  518575  4294759 0.0030 0.1490 -0.0248
  518577  4294759 0.0050 0.1490 -0.0247
  518578  4294759 0.0160 0.1490 -0.0246
  518579  4294759 -0.0090 0.1490 -0.0246
  518580  4294759 -0.0130 0.1490 -0.0245
  518584  4294759 0.0340 0.1490 -0.0243
  518585  4294759 -0.0160 0.1490 -0.0243
  518586  4294759 0.0020 0.1490 -0.0242
  518389  4294758 -0.0040 0.1490 -0.0324
  518406  4294758 0.0090 0.1490 -0.0319
  518412  4294758 -0.0050 0.1490 -0.0317
  518418  4294758 0.0110 0.1490 -0.0316
  518421  4294758 0.0150 0.1490 -0.0315
  518422  4294758 -0.0040 0.1490 -0.0314
  518423  4294758 -0.0010 0.1490 -0.0314
  518430  4294758 -0.0090 0.1490 -0.0312
  518431  4294758 -0.0140 0.1490 -0.0311
  518436  4294758 0.0670 0.1490 -0.0310
  518437  4294758 0.0230 0.1490 -0.0309
  518439  4294758 0.0460 0.1490 -0.0309
  518441  4294758 0.0320 0.1490 -0.0308
  518442  4294758 0.0450 0.1490 -0.0308
  518445  4294758 0.0020 0.1490 -0.0306
  518446  4294758 0.0000 0.1490 -0.0306
  518448  4294758 0.0000 0.1490 -0.0305
  518449  4294758 -0.0050 0.1490 -0.0305
  518453  4294758 -0.0030 0.1490 -0.0304
  518458  4294758 -0.0080 0.1490 -0.0302
  518459  4294758 -0.0020 0.1490 -0.0301
  518460  4294758 0.0140 0.1490 -0.0301
  518461  4294758 0.0010 0.1490 -0.0300
  518463  4294758 0.0000 0.1490 -0.0300
  518464  4294758 0.0180 0.1490 -0.0299
  518465  4294758 0.0070 0.1490 -0.0299
  518466  4294758 0.0070 0.1490 -0.0299
  518467  4294758 -0.0030 0.1490 -0.0298
  518469  4294758 -0.0010 0.1490 -0.0297
  518470  4294758 -0.0040 0.1490 -0.0297
  518471  4294758 0.0080 0.1490 -0.0297
  518472  4294758 -0.0040 0.1490 -0.0296
  518473  4294758 0.0000 0.1490 -0.0296
  518475  4294758 -0.0050 0.1490 -0.0295
  518476  4294758 -0.0050 0.1490 -0.0294
  518477  4294758 -0.0030 0.1490 -0.0294
  518478  4294758 0.0030 0.1490 -0.0294
  518479  4294758 0.0020 0.1490 -0.0293
  518481  4294758 0.0050 0.1490 -0.0292
  518482  4294758 0.0190 0.1490 -0.0292
  518483  4294758 0.0000 0.1490 -0.0292
  518484  4294758 0.0120 0.1490 -0.0291
  518485  4294758 0.0190 0.1490 -0.0291
  518487  4294758 -0.0010 0.1490 -0.0290
  518489  4294758 0.0000 0.1490 -0.0289
  518490  4294758 -0.0040 0.1490 -0.0289
  518491  4294758 -0.0060 0.1490 -0.0288
  518493  4294758 -0.0020 0.1490 -0.0287
  518494  4294758 -0.0030 0.1490 -0.0287
  518495  4294758 -0.0040 0.1490 -0.0286
  518496  4294758 -0.0030 0.1490 -0.0286
  518497  4294758 -0.0050 0.1490 -0.0286
  518499  4294758 -0.0020 0.1490 -0.0285
  518500  4294758 0.0020 0.1490 -0.0284
  518501  4294758 -0.0030 0.1490 -0.0284
  518502  4294758 -0.0060 0.1490 -0.0283
  518503  4294758 -0.0040 0.1490 -0.0283
  518505  4294758 -0.0020 0.1490 -0.0282
  518506  4294758 -0.0040 0.1490 -0.0282
  518507  4294758 -0.0020 0.1490 -0.0281
  518508  4294758 0.0100 0.1490 -0.0281
  518509  4294758 -0.0080 0.1490 -0.0280
  518511  4294758 -0.0030 0.1490 -0.0279
  518512  4294758 -0.0060 0.1490 -0.0279
  518513  4294758 0.0190 0.1490 -0.0278
  518514  4294758 0.0050 0.1490 -0.0278
  518515  4294758 -0.0060 0.1490 -0.0277
  518517  4294758 -0.0110 0.1490 -0.0276
  518518  4294758 -0.0060 0.1490 -0.0276
  518519  4294758 -0.0010 0.1490 -0.0276
  518520  4294758 0.0170 0.1490 -0.0275
  518521  4294758 0.0100 0.1490 -0.0275
  518523  4294758 0.0060 0.1490 -0.0274
  518524  4294758 0.0110 0.1490 -0.0273
  518525  4294758 0.0130 0.1490 -0.0273
  518526  4294758 0.0110 0.1490 -0.0272
  518527  4294758 0.0110 0.1490 -0.0272
  518529  4294758 0.0050 0.1490 -0.0271
  518530  4294758 0.0050 0.1490 -0.0270
  518531  4294758 0.0080 0.1490 -0.0270
  518532  4294758 -0.0170 0.1490 -0.0269
  518533  4294758 -0.0070 0.1490 -0.0269
  518535  4294758 0.0130 0.1490 -0.0268
  518536  4294758 0.0030 0.1490 -0.0267
  518537  4294758 0.0160 0.1490 -0.0267
  518538  4294758 -0.0060 0.1490 -0.0267
  518539  4294758 0.0090 0.1490 -0.0266
  518541  4294758 0.0130 0.1490 -0.0265
  518542  4294758 0.0040 0.1490 -0.0265
  518543  4294758 -0.0010 0.1490 -0.0264
  518544  4294758 -0.0250 0.1490 -0.0264
  518545  4294758 -0.0180 0.1490 -0.0263
  518547  4294758 0.0040 0.1490 -0.0262
  518548  4294758 0.0150 0.1490 -0.0262
  518549  4294758 0.0220 0.1490 -0.0261
  518551  4294758 0.0010 0.1490 -0.0260
  518553  4294758 0.0230 0.1490 -0.0259
  518554  4294758 0.0340 0.1490 -0.0259
  518555  4294758 0.0740 0.1490 -0.0258
  518556  4294758 0.0660 0.1490 -0.0258
  518557  4294758 0.0030 0.1490 -0.0257
  518559  4294758 -0.0160 0.1490 -0.0256
  518560  4294758 0.0500 0.1490 -0.0256
  518561  4294758 0.0660 0.1490 -0.0255
  518562  4294758 0.0580 0.1490 -0.0255
  518563  4294758 -0.0030 0.1490 -0.0254
  518565  4294758 0.0030 0.1490 -0.0253
  518566  4294758 0.0890 0.1490 -0.0253
  518567  4294758 0.0900 0.1490 -0.0252
  518568  4294758 0.0370 0.1490 -0.0252
  518569  4294758 0.0000 0.1490 -0.0251
  518571  4294758 0.0160 0.1490 -0.0250
  518572  4294758 0.0160 0.1490 -0.0250
  518573  4294758 0.0050 0.1490 -0.0249
  518574  4294758 0.0090 0.1490 -0.0249
  518575  4294758 0.0030 0.1490 -0.0248
  518577  4294758 0.0040 0.1490 -0.0247
  518579  4294758 0.0590 0.1490 -0.0246
  518580  4294758 0.0110 0.1490 -0.0246
  518581  4294758 -0.0230 0.1490 -0.0245
  518583  4294758 -0.0120 0.1490 -0.0244
  518585  4294758 -0.0310 0.1490 -0.0243
  518586  4294758 -0.0390 0.1490 -0.0243
  518587  4294758 0.0680 0.1490 -0.0242
  518593  4294758 0.0330 0.1490 -0.0239
  518595  4294758 0.1000 0.1490 -0.0238
  518596  4294758 0.0080 0.1490 -0.0238
  518393  4294757 0.0200 0.1490 -0.0323
  518395  4294757 0.0170 0.1490 -0.0323
  518398  4294757 -0.0120 0.1490 -0.0322
  518400  4294757 -0.0220 0.1490 -0.0322
  518407  4294757 -0.0220 0.1490 -0.0320
  518409  4294757 0.0030 0.1490 -0.0319
  518417  4294757 0.0220 0.1490 -0.0317
  518418  4294757 0.0100 0.1490 -0.0316
  518422  4294757 0.0260 0.1490 -0.0315
  518430  4294757 -0.0050 0.1490 -0.0313
  518433  4294757 -0.0020 0.1490 -0.0312
  518435  4294757 0.0640 0.1490 -0.0311
  518437  4294757 0.0040 0.1490 -0.0310
  518439  4294757 -0.0150 0.1490 -0.0309
  518440  4294757 0.0500 0.1490 -0.0309
  518441  4294757 0.0490 0.1490 -0.0309
  518443  4294757 0.0230 0.1490 -0.0308
  518445  4294757 0.0070 0.1490 -0.0307
  518446  4294757 0.0010 0.1490 -0.0307
  518447  4294757 0.0010 0.1490 -0.0307
  518448  4294757 -0.0030 0.1490 -0.0306
  518449  4294757 -0.0030 0.1490 -0.0306
  518451  4294757 -0.0020 0.1490 -0.0305
  518453  4294757 -0.0030 0.1490 -0.0304
  518454  4294757 0.0010 0.1490 -0.0304
  518455  4294757 -0.0060 0.1490 -0.0304
  518457  4294757 -0.0090 0.1490 -0.0303
  518458  4294757 -0.0080 0.1490 -0.0302
  518459  4294757 0.0090 0.1490 -0.0302
  518460  4294757 0.0020 0.1490 -0.0302
  518461  4294757 -0.0050 0.1490 -0.0301
  518463  4294757 0.0130 0.1490 -0.0301
  518464  4294757 0.0140 0.1490 -0.0300
  518465  4294757 0.0070 0.1490 -0.0300
  518466  4294757 -0.0010 0.1490 -0.0299
  518469  4294757 0.0040 0.1490 -0.0298
  518470  4294757 0.0050 0.1490 -0.0298
  518471  4294757 -0.0030 0.1490 -0.0297
  518472  4294757 -0.0030 0.1490 -0.0297
  518473  4294757 -0.0010 0.1490 -0.0296
  518475  4294757 -0.0030 0.1490 -0.0296
  518476  4294757 0.0000 0.1490 -0.0295
  518477  4294757 -0.0030 0.1490 -0.0295
  518478  4294757 0.0050 0.1490 -0.0294
  518479  4294757 0.0020 0.1490 -0.0294
  518481  4294757 0.0010 0.1490 -0.0293
  518482  4294757 -0.0040 0.1490 -0.0293
  518483  4294757 -0.0070 0.1490 -0.0292
  518484  4294757 0.0190 0.1490 -0.0292
  518485  4294757 0.0030 0.1490 -0.0291
  518487  4294757 -0.0030 0.1490 -0.0291
  518488  4294757 -0.0010 0.1490 -0.0290
  518489  4294757 -0.0030 0.1490 -0.0290
  518490  4294757 -0.0020 0.1490 -0.0289
  518491  4294757 -0.0020 0.1490 -0.0289
  518493  4294757 0.0000 0.1490 -0.0288
  518494  4294757 -0.0090 0.1490 -0.0288
  518495  4294757 -0.0080 0.1490 -0.0287
  518496  4294757 -0.0050 0.1490 -0.0287
  518497  4294757 -0.0050 0.1490 -0.0286
  518499  4294757 -0.0020 0.1490 -0.0285
  518500  4294757 0.0020 0.1490 -0.0285
  518501  4294757 -0.0030 0.1490 -0.0284
  518502  4294757 -0.0060 0.1490 -0.0284
  518503  4294757 -0.0040 0.1490 -0.0284
  518505  4294757 -0.0050 0.1490 -0.0283
  518506  4294757 -0.0020 0.1490 -0.0282
  518507  4294757 -0.0030 0.1490 -0.0282
  518508  4294757 -0.0080 0.1490 -0.0281
  518509  4294757 -0.0050 0.1490 -0.0281
  518511  4294757 -0.0020 0.1490 -0.0280
  518512  4294757 -0.0050 0.1490 -0.0279
  518513  4294757 0.0300 0.1490 -0.0279
  518514  4294757 -0.0020 0.1490 -0.0279
  518515  4294757 -0.0080 0.1490 -0.0278
  518517  4294757 -0.0050 0.1490 -0.0277
  518518  4294757 -0.0010 0.1490 -0.0277
  518519  4294757 0.0660 0.1490 -0.0276
  518520  4294757 0.0140 0.1490 -0.0276
  518521  4294757 0.0020 0.1490 -0.0275
  518523  4294757 0.0040 0.1490 -0.0274
  518524  4294757 0.0100 0.1490 -0.0274
  518525  4294757 0.0080 0.1490 -0.0273
  518526  4294757 0.0130 0.1490 -0.0273
  518527  4294757 0.0070 0.1490 -0.0272
  518529  4294757 0.0090 0.1490 -0.0271
  518530  4294757 0.0180 0.1490 -0.0271
  518531  4294757 -0.0130 0.1490 -0.0271
  518532  4294757 -0.0050 0.1490 -0.0270
  518533  4294757 -0.0030 0.1490 -0.0270
  518535  4294757 0.0090 0.1490 -0.0269
  518536  4294757 0.0030 0.1490 -0.0268
  518537  4294757 0.0130 0.1490 -0.0268
  518538  4294757 0.0210 0.1490 -0.0267
  518539  4294757 0.0280 0.1490 -0.0267
  518541  4294757 0.0130 0.1490 -0.0266
  518542  4294757 0.0190 0.1490 -0.0265
  518543  4294757 0.0170 0.1490 -0.0265
  518544  4294757 -0.0120 0.1490 -0.0264
  518545  4294757 -0.0220 0.1490 -0.0264
  518547  4294757 0.0260 0.1490 -0.0263
  518548  4294757 -0.0010 0.1490 -0.0262
  518550  4294757 0.0220 0.1490 -0.0261
  518551  4294757 0.0040 0.1490 -0.0261
  518554  4294757 0.0990 0.1490 -0.0259
  518555  4294757 0.1000 0.1490 -0.0259
  518556  4294757 0.0900 0.1490 -0.0258
  518557  4294757 0.0340 0.1490 -0.0258
  518559  4294757 0.0060 0.1490 -0.0257
  518560  4294757 -0.0200 0.1490 -0.0256
  518561  4294757 0.0680 0.1490 -0.0256
  518562  4294757 0.0190 0.1490 -0.0255
  518563  4294757 0.0060 0.1490 -0.0255
  518565  4294757 0.0030 0.1490 -0.0254
  518566  4294757 0.0960 0.1490 -0.0253
  518567  4294757 0.0820 0.1490 -0.0253
  518568  4294757 0.0350 0.1490 -0.0252
  518569  4294757 0.0040 0.1490 -0.0252
  518571  4294757 0.0160 0.1490 -0.0251
  518572  4294757 0.0160 0.1490 -0.0250
  518573  4294757 0.0070 0.1490 -0.0250
  518574  4294757 0.0090 0.1490 -0.0249
  518575  4294757 0.0070 0.1490 -0.0249
  518577  4294757 0.0360 0.1490 -0.0248
  518578  4294757 0.0420 0.1490 -0.0247
  518579  4294757 0.0090 0.1490 -0.0247
  518580  4294757 -0.0070 0.1490 -0.0246
  518581  4294757 -0.0090 0.1490 -0.0246
  518583  4294757 -0.0090 0.1490 -0.0245
  518584  4294757 -0.0070 0.1490 -0.0244
  518585  4294757 0.0300 0.1490 -0.0244
  518586  4294757 -0.0190 0.1490 -0.0243
  518587  4294757 0.0080 0.1490 -0.0243
  518593  4294757 0.0110 0.1490 -0.0240
  518595  4294757 0.0540 0.1490 -0.0239
  518602  4294757 0.0050 0.1490 -0.0235
  518395  4294755 0.0350 0.1490 -0.0325
  518397  4294755 -0.0060 0.1490 -0.0324
  518409  4294755 -0.0050 0.1490 -0.0321
  518415  4294755 -0.0180 0.1490 -0.0319
  518417  4294755 0.0220 0.1490 -0.0318
  518418  4294755 0.0190 0.1490 -0.0318
  518428  4294755 0.0210 0.1490 -0.0315
  518433  4294755 -0.0050 0.1490 -0.0313
  518434  4294755 0.0440 0.1490 -0.0313
  518437  4294755 0.0040 0.1490 -0.0312
  518439  4294755 0.0200 0.1490 -0.0311
  518440  4294755 0.0510 0.1490 -0.0311
  518441  4294755 0.0540 0.1490 -0.0310
  518443  4294755 0.0130 0.1490 -0.0310
  518445  4294755 0.0090 0.1490 -0.0309
  518446  4294755 0.0130 0.1490 -0.0309
  518447  4294755 0.0000 0.1490 -0.0308
  518448  4294755 -0.0040 0.1490 -0.0308
  518451  4294755 -0.0050 0.1490 -0.0307
  518452  4294755 -0.0040 0.1490 -0.0306
  518453  4294755 -0.0010 0.1490 -0.0306
  518454  4294755 -0.0010 0.1490 -0.0306
  518457  4294755 -0.0090 0.1490 -0.0304
  518458  4294755 -0.0010 0.1490 -0.0304
  518460  4294755 0.0030 0.1490 -0.0303
  518461  4294755 0.0000 0.1490 -0.0303
  518463  4294755 0.0000 0.1490 -0.0302
  518464  4294755 0.0080 0.1490 -0.0302
  518465  4294755 0.0000 0.1490 -0.0301
  518466  4294755 -0.0120 0.1490 -0.0301
  518467  4294755 -0.0040 0.1490 -0.0301
  518469  4294755 0.0030 0.1490 -0.0300
  518470  4294755 0.0000 0.1490 -0.0299
  518471  4294755 -0.0040 0.1490 -0.0299
  518472  4294755 -0.0040 0.1490 -0.0298
  518473  4294755 -0.0050 0.1490 -0.0298
  518475  4294755 0.0010 0.1490 -0.0297
  518476  4294755 0.0010 0.1490 -0.0297
  518477  4294755 0.0060 0.1490 -0.0296
  518478  4294755 0.0100 0.1490 -0.0296
  518479  4294755 -0.0010 0.1490 -0.0296
  518481  4294755 -0.0010 0.1490 -0.0295
  518483  4294755 0.0080 0.1490 -0.0294
  518484  4294755 0.0120 0.1490 -0.0293
  518485  4294755 0.0020 0.1490 -0.0293
  518487  4294755 -0.0020 0.1490 -0.0292
  518488  4294755 -0.0010 0.1490 -0.0292
  518489  4294755 -0.0020 0.1490 -0.0291
  518490  4294755 -0.0020 0.1490 -0.0291
  518491  4294755 0.0000 0.1490 -0.0290
  518493  4294755 0.0010 0.1490 -0.0289
  518494  4294755 -0.0050 0.1490 -0.0289
  518495  4294755 -0.0090 0.1490 -0.0289
  518496  4294755 -0.0060 0.1490 -0.0288
  518497  4294755 -0.0050 0.1490 -0.0288
  518499  4294755 -0.0020 0.1490 -0.0287
  518500  4294755 -0.0010 0.1490 -0.0286
  518501  4294755 -0.0040 0.1490 -0.0286
  518502  4294755 -0.0060 0.1490 -0.0285
  518503  4294755 -0.0010 0.1490 -0.0285
  518505  4294755 -0.0050 0.1490 -0.0284
  518506  4294755 -0.0020 0.1490 -0.0284
  518507  4294755 -0.0030 0.1490 -0.0283
  518508  4294755 -0.0070 0.1490 -0.0283
  518509  4294755 -0.0030 0.1490 -0.0282
  518511  4294755 -0.0060 0.1490 -0.0281
  518512  4294755 0.0010 0.1490 -0.0281
  518513  4294755 0.0170 0.1490 -0.0280
  518514  4294755 -0.0040 0.1490 -0.0280
  518515  4294755 -0.0040 0.1490 -0.0279
  518517  4294755 -0.0010 0.1490 -0.0278
  518518  4294755 0.0050 0.1490 -0.0278
  518519  4294755 0.0460 0.1490 -0.0278
  518520  4294755 0.0100 0.1490 -0.0277
  518521  4294755 0.0010 0.1490 -0.0277
  518523  4294755 0.0000 0.1490 -0.0276
  518524  4294755 0.0120 0.1490 -0.0275
  518526  4294755 0.0150 0.1490 -0.0274
  518527  4294755 0.0050 0.1490 -0.0274
  518529  4294755 0.0100 0.1490 -0.0273
  518530  4294755 0.0060 0.1490 -0.0272
  518531  4294755 -0.0130 0.1490 -0.0272
  518532  4294755 -0.0040 0.1490 -0.0271
  518533  4294755 0.0030 0.1490 -0.0271
  518535  4294755 -0.0070 0.1490 -0.0270
  518536  4294755 -0.0020 0.1490 -0.0269
  518537  4294755 -0.0020 0.1490 -0.0269
  518539  4294755 0.0340 0.1490 -0.0268
  518543  4294755 -0.0130 0.1490 -0.0266
  518544  4294755 -0.0280 0.1490 -0.0265
  518545  4294755 0.0220 0.1490 -0.0265
  518547  4294755 0.0570 0.1490 -0.0264
  518549  4294755 0.0380 0.1490 -0.0263
  518550  4294755 0.0330 0.1490 -0.0262
  518551  4294755 0.0520 0.1490 -0.0262
  518553  4294755 0.0220 0.1490 -0.0261
  518556  4294755 0.0900 0.1490 -0.0259
  518557  4294755 0.0360 0.1490 -0.0259
  518559  4294755 0.0110 0.1490 -0.0258
  518560  4294755 -0.0450 0.1490 -0.0257
  518561  4294755 0.0370 0.1490 -0.0257
  518562  4294755 0.0170 0.1490 -0.0256
  518563  4294755 0.0050 0.1490 -0.0256
  518565  4294755 0.0310 0.1490 -0.0255
  518566  4294755 0.0960 0.1490 -0.0254
  518567  4294755 0.0800 0.1490 -0.0254
  518568  4294755 0.0160 0.1490 -0.0253
  518569  4294755 0.0090 0.1490 -0.0253
  518571  4294755 0.0220 0.1490 -0.0252
  518572  4294755 0.0130 0.1490 -0.0251
  518573  4294755 0.0050 0.1490 -0.0251
  518574  4294755 0.0080 0.1490 -0.0250
  518575  4294755 -0.0220 0.1490 -0.0250
  518577  4294755 0.0070 0.1490 -0.0249
  518578  4294755 0.0190 0.1490 -0.0248
  518579  4294755 0.0230 0.1490 -0.0248
  518580  4294755 0.0000 0.1490 -0.0247
  518581  4294755 0.0020 0.1490 -0.0247
  518583  4294755 0.0080 0.1490 -0.0246
  518584  4294755 0.0080 0.1490 -0.0245
  518585  4294755 0.0150 0.1490 -0.0245
  518586  4294755 0.0490 0.1490 -0.0244
  518592  4294755 0.0330 0.1490 -0.0241
  518595  4294755 0.0710 0.1490 -0.0240
  518601  4294755 0.0040 0.1490 -0.0237
  518395  4294754 -0.0070 0.1490 -0.0326
  518407  4294754 0.0250 0.1490 -0.0322
  518409  4294754 0.0080 0.1490 -0.0322
  518410  4294754 -0.0010 0.1490 -0.0322
  518416  4294754 0.0400 0.1490 -0.0320
  518417  4294754 0.0170 0.1490 -0.0319
  518418  4294754 0.0050 0.1490 -0.0319
  518423  4294754 -0.0040 0.1490 -0.0317
  518428  4294754 0.0100 0.1490 -0.0316
  518430  4294754 -0.0150 0.1490 -0.0315
  518431  4294754 0.0090 0.1490 -0.0315
  518433  4294754 0.0240 0.1490 -0.0314
  518434  4294754 0.0240 0.1490 -0.0314
  518437  4294754 0.0360 0.1490 -0.0313
  518439  4294754 0.0370 0.1490 -0.0312
  518440  4294754 0.0480 0.1490 -0.0312
  518441  4294754 0.0560 0.1490 -0.0311
  518442  4294754 -0.0010 0.1490 -0.0311
  518443  4294754 0.0240 0.1490 -0.0311
  518445  4294754 0.0110 0.1490 -0.0310
  518446  4294754 0.0050 0.1490 -0.0309
  518447  4294754 0.0050 0.1490 -0.0309
  518448  4294754 -0.0030 0.1490 -0.0309
  518449  4294754 -0.0070 0.1490 -0.0308
  518451  4294754 -0.0060 0.1490 -0.0308
  518452  4294754 -0.0060 0.1490 -0.0307
  518453  4294754 0.0000 0.1490 -0.0307
  518454  4294754 -0.0030 0.1490 -0.0306
  518457  4294754 0.0000 0.1490 -0.0305
  518458  4294754 -0.0030 0.1490 -0.0305
  518459  4294754 0.0020 0.1490 -0.0304
  518460  4294754 0.0010 0.1490 -0.0304
  518461  4294754 -0.0020 0.1490 -0.0304
  518463  4294754 -0.0030 0.1490 -0.0303
  518464  4294754 0.0000 0.1490 -0.0303
  518465  4294754 0.0040 0.1490 -0.0302
  518466  4294754 -0.0070 0.1490 -0.0302
  518467  4294754 -0.0030 0.1490 -0.0301
  518469  4294754 0.0000 0.1490 -0.0300
  518470  4294754 -0.0040 0.1490 -0.0300
  518471  4294754 -0.0040 0.1490 -0.0300
  518472  4294754 -0.0050 0.1490 -0.0299
  518473  4294754 -0.0040 0.1490 -0.0299
  518475  4294754 0.0030 0.1490 -0.0298
  518476  4294754 -0.0010 0.1490 -0.0298
  518477  4294754 0.0130 0.1490 -0.0297
  518478  4294754 0.0040 0.1490 -0.0297
  518479  4294754 0.0010 0.1490 -0.0296
  518481  4294754 -0.0010 0.1490 -0.0295
  518482  4294754 0.0040 0.1490 -0.0295
  518484  4294754 0.0120 0.1490 -0.0294
  518485  4294754 0.0010 0.1490 -0.0294
  518487  4294754 -0.0020 0.1490 -0.0293
  518488  4294754 -0.0010 0.1490 -0.0292
  518489  4294754 -0.0010 0.1490 -0.0292
  518490  4294754 -0.0120 0.1490 -0.0292
  518491  4294754 0.0050 0.1490 -0.0291
  518493  4294754 0.0030 0.1490 -0.0290
  518494  4294754 -0.0050 0.1490 -0.0290
  518495  4294754 -0.0040 0.1490 -0.0289
  518496  4294754 -0.0030 0.1490 -0.0289
  518497  4294754 -0.0020 0.1490 -0.0288
  518499  4294754 0.0000 0.1490 -0.0288
  518500  4294754 -0.0020 0.1490 -0.0287
  518501  4294754 0.0010 0.1490 -0.0287
  518502  4294754 0.0050 0.1490 -0.0286
  518503  4294754 -0.0010 0.1490 -0.0286
  518505  4294754 -0.0050 0.1490 -0.0285
  518506  4294754 -0.0040 0.1490 -0.0284
  518507  4294754 -0.0100 0.1490 -0.0284
  518508  4294754 -0.0070 0.1490 -0.0283
  518509  4294754 0.0050 0.1490 -0.0283
  518511  4294754 -0.0050 0.1490 -0.0282
  518512  4294754 0.0030 0.1490 -0.0282
  518513  4294754 0.0000 0.1490 -0.0281
  518514  4294754 0.0010 0.1490 -0.0281
  518515  4294754 -0.0020 0.1490 -0.0280
  518517  4294754 0.0010 0.1490 -0.0279
  518518  4294754 0.0060 0.1490 -0.0279
  518519  4294754 0.0060 0.1490 -0.0278
  518520  4294754 0.0090 0.1490 -0.0278
  518521  4294754 0.0020 0.1490 -0.0277
  518523  4294754 0.0100 0.1490 -0.0276
  518524  4294754 0.0120 0.1490 -0.0276
  518526  4294754 0.0190 0.1490 -0.0275
  518527  4294754 0.0090 0.1490 -0.0274
  518529  4294754 0.0110 0.1490 -0.0273
  518530  4294754 0.0050 0.1490 -0.0273
  518531  4294754 -0.0090 0.1490 -0.0272
  518532  4294754 -0.0040 0.1490 -0.0272
  518533  4294754 -0.0070 0.1490 -0.0271
  518535  4294754 -0.0210 0.1490 -0.0271
  518536  4294754 -0.0200 0.1490 -0.0270
  518537  4294754 0.0020 0.1490 -0.0270
  518538  4294754 -0.0060 0.1490 -0.0269
  518539  4294754 0.0220 0.1490 -0.0269
  518545  4294754 0.0640 0.1490 -0.0266
  518547  4294754 0.0760 0.1490 -0.0265
  518548  4294754 0.0340 0.1490 -0.0264
  518549  4294754 0.0510 0.1490 -0.0264
  518550  4294754 0.0410 0.1490 -0.0263
  518551  4294754 0.0570 0.1490 -0.0263
  518553  4294754 0.0380 0.1490 -0.0262
  518556  4294754 -0.0100 0.1490 -0.0260
  518557  4294754 0.0180 0.1490 -0.0260
  518559  4294754 0.0520 0.1490 -0.0259
  518560  4294754 0.0430 0.1490 -0.0258
  518561  4294754 0.0370 0.1490 -0.0258
  518562  4294754 0.0120 0.1490 -0.0257
  518563  4294754 0.0030 0.1490 -0.0257
  518565  4294754 0.0310 0.1490 -0.0256
  518566  4294754 0.0850 0.1490 -0.0255
  518567  4294754 0.0310 0.1490 -0.0255
  518568  4294754 0.0340 0.1490 -0.0254
  518569  4294754 0.0140 0.1490 -0.0253
  518571  4294754 0.0170 0.1490 -0.0252
  518572  4294754 0.0130 0.1490 -0.0252
  518573  4294754 -0.0010 0.1490 -0.0251
  518574  4294754 0.0060 0.1490 -0.0251
  518575  4294754 -0.0120 0.1490 -0.0250
  518577  4294754 0.0030 0.1490 -0.0249
  518578  4294754 0.0010 0.1490 -0.0249
  518579  4294754 -0.0010 0.1490 -0.0248
  518580  4294754 -0.0030 0.1490 -0.0248
  518583  4294754 0.0040 0.1490 -0.0246
  518584  4294754 0.0040 0.1490 -0.0246
  518585  4294754 0.0470 0.1490 -0.0245
  518586  4294754 0.0190 0.1490 -0.0245
  518633  4294754 -0.0240 0.1490 -0.0220
  518403  4294753 0.0280 0.1490 -0.0324
  518405  4294753 -0.0280 0.1490 -0.0324
  518407  4294753 0.0120 0.1490 -0.0323
  518409  4294753 0.0050 0.1490 -0.0323
  518415  4294753 0.0410 0.1490 -0.0321
  518417  4294753 -0.0040 0.1490 -0.0320
  518422  4294753 0.0000 0.1490 -0.0319
  518424  4294753 -0.0060 0.1490 -0.0318
  518425  4294753 0.0070 0.1490 -0.0318
  518427  4294753 -0.0010 0.1490 -0.0317
  518428  4294753 -0.0150 0.1490 -0.0317
  518434  4294753 0.0160 0.1490 -0.0315
  518437  4294753 0.0100 0.1490 -0.0314
  518442  4294753 -0.0050 0.1490 -0.0312
  518445  4294753 0.0050 0.1490 -0.0311
  518446  4294753 0.0090 0.1490 -0.0310
  518447  4294753 -0.0010 0.1490 -0.0310
  518448  4294753 -0.0050 0.1490 -0.0310
  518449  4294753 -0.0050 0.1490 -0.0309
  518451  4294753 -0.0060 0.1490 -0.0308
  518453  4294753 0.0030 0.1490 -0.0308
  518454  4294753 0.0090 0.1490 -0.0307
  518457  4294753 0.0000 0.1490 -0.0306
  518458  4294753 -0.0020 0.1490 -0.0306
  518459  4294753 0.0000 0.1490 -0.0305
  518460  4294753 -0.0010 0.1490 -0.0305
  518461  4294753 -0.0040 0.1490 -0.0305
  518463  4294753 -0.0040 0.1490 -0.0304
  518464  4294753 0.0110 0.1490 -0.0303
  518465  4294753 0.0040 0.1490 -0.0303
  518466  4294753 -0.0020 0.1490 -0.0303
  518467  4294753 0.0130 0.1490 -0.0302
  518469  4294753 0.0000 0.1490 -0.0301
  518470  4294753 -0.0040 0.1490 -0.0301
  518471  4294753 -0.0040 0.1490 -0.0300
  518472  4294753 -0.0060 0.1490 -0.0300
  518473  4294753 -0.0040 0.1490 -0.0300
  518475  4294753 0.0080 0.1490 -0.0299
  518476  4294753 0.0010 0.1490 -0.0298
  518477  4294753 0.0070 0.1490 -0.0298
  518478  4294753 0.0020 0.1490 -0.0297
  518479  4294753 0.0080 0.1490 -0.0297
  518481  4294753 -0.0020 0.1490 -0.0296
  518483  4294753 0.0150 0.1490 -0.0295
  518484  4294753 0.0140 0.1490 -0.0295
  518485  4294753 -0.0010 0.1490 -0.0294
  518487  4294753 0.0000 0.1490 -0.0294
  518488  4294753 0.0060 0.1490 -0.0293
  518489  4294753 0.0050 0.1490 -0.0293
  518490  4294753 0.0010 0.1490 -0.0292
  518491  4294753 0.0030 0.1490 -0.0292
  518493  4294753 0.0030 0.1490 -0.0291
  518494  4294753 -0.0030 0.1490 -0.0290
  518495  4294753 0.0030 0.1490 -0.0290
  518496  4294753 0.0020 0.1490 -0.0290
  518497  4294753 -0.0040 0.1490 -0.0289
  518499  4294753 0.0040 0.1490 -0.0288
  518500  4294753 0.0010 0.1490 -0.0288
  518501  4294753 0.0070 0.1490 -0.0287
  518502  4294753 -0.0030 0.1490 -0.0287
  518503  4294753 -0.0010 0.1490 -0.0286
  518505  4294753 -0.0060 0.1490 -0.0285
  518506  4294753 -0.0100 0.1490 -0.0285
  518507  4294753 -0.0100 0.1490 -0.0285
  518508  4294753 -0.0070 0.1490 -0.0284
  518509  4294753 -0.0010 0.1490 -0.0284
  518511  4294753 -0.0050 0.1490 -0.0283
  518512  4294753 0.0030 0.1490 -0.0282
  518513  4294753 0.0040 0.1490 -0.0282
  518514  4294753 0.0070 0.1490 -0.0281
  518515  4294753 -0.0010 0.1490 -0.0281
  518517  4294753 0.0010 0.1490 -0.0280
  518518  4294753 0.0080 0.1490 -0.0279
  518519  4294753 0.0060 0.1490 -0.0279
  518520  4294753 0.0100 0.1490 -0.0278
  518521  4294753 0.0070 0.1490 -0.0278
  518523  4294753 0.0260 0.1490 -0.0277
  518524  4294753 0.0170 0.1490 -0.0277
  518525  4294753 0.0120 0.1490 -0.0276
  518526  4294753 0.0280 0.1490 -0.0276
  518527  4294753 0.0180 0.1490 -0.0275
  518529  4294753 0.0060 0.1490 -0.0274
  518530  4294753 0.0150 0.1490 -0.0274
  518531  4294753 -0.0050 0.1490 -0.0273
  518532  4294753 -0.0010 0.1490 -0.0273
  518533  4294753 -0.0090 0.1490 -0.0272
  518535  4294753 -0.0190 0.1490 -0.0271
  518536  4294753 -0.0110 0.1490 -0.0271
  518537  4294753 0.0010 0.1490 -0.0270
  518538  4294753 -0.0010 0.1490 -0.0270
  518539  4294753 0.0060 0.1490 -0.0269
  518545  4294753 0.0640 0.1490 -0.0266
  518547  4294753 0.0930 0.1490 -0.0265
  518549  4294753 0.0480 0.1490 -0.0264
  518550  4294753 0.0550 0.1490 -0.0264
  518551  4294753 0.1040 0.1490 -0.0263
  518553  4294753 0.1140 0.1490 -0.0262
  518555  4294753 0.0270 0.1490 -0.0261
  518556  4294753 0.0470 0.1490 -0.0261
  518557  4294753 0.0320 0.1490 -0.0260
  518559  4294753 0.0460 0.1490 -0.0259
  518560  4294753 0.0200 0.1490 -0.0259
  518561  4294753 0.0490 0.1490 -0.0258
  518562  4294753 0.0060 0.1490 -0.0258
  518563  4294753 0.0000 0.1490 -0.0257
  518565  4294753 0.0050 0.1490 -0.0256
  518566  4294753 0.0420 0.1490 -0.0256
  518567  4294753 0.0300 0.1490 -0.0255
  518568  4294753 0.0400 0.1490 -0.0255
  518569  4294753 0.0060 0.1490 -0.0254
  518571  4294753 0.0220 0.1490 -0.0253
  518572  4294753 0.0090 0.1490 -0.0253
  518574  4294753 0.0250 0.1490 -0.0251
  518575  4294753 -0.0120 0.1490 -0.0251
  518577  4294753 -0.0350 0.1490 -0.0250
  518578  4294753 -0.0040 0.1490 -0.0249
  518579  4294753 -0.0020 0.1490 -0.0249
  518580  4294753 -0.0040 0.1490 -0.0248
  518581  4294753 0.0000 0.1490 -0.0248
  518583  4294753 -0.0010 0.1490 -0.0247
  518584  4294753 0.0020 0.1490 -0.0246
  518585  4294753 0.0360 0.1490 -0.0246
  518586  4294753 0.0490 0.1490 -0.0245
  518632  4294753 0.0120 0.1490 -0.0221
  518633  4294753 -0.0310 0.1490 -0.0221
  518403  4294752 0.0170 0.1490 -0.0325
  518404  4294752 -0.0100 0.1490 -0.0325
  518405  4294752 -0.0140 0.1490 -0.0325
  518406  4294752 0.0210 0.1490 -0.0325
  518407  4294752 0.0300 0.1490 -0.0324
  518413  4294752 0.0240 0.1490 -0.0322
  518422  4294752 -0.0060 0.1490 -0.0320
  518423  4294752 0.0080 0.1490 -0.0319
  518424  4294752 0.0020 0.1490 -0.0319
  518425  4294752 -0.0050 0.1490 -0.0319
  518434  4294752 0.0210 0.1490 -0.0316
  518435  4294752 0.0160 0.1490 -0.0315
  518440  4294752 0.0490 0.1490 -0.0313
  518441  4294752 0.0260 0.1490 -0.0313
  518442  4294752 0.0100 0.1490 -0.0313
  518443  4294752 0.0080 0.1490 -0.0312
  518445  4294752 -0.0050 0.1490 -0.0312
  518446  4294752 0.0030 0.1490 -0.0311
  518447  4294752 -0.0020 0.1490 -0.0311
  518448  4294752 -0.0050 0.1490 -0.0310
  518449  4294752 -0.0040 0.1490 -0.0310
  518452  4294752 -0.0040 0.1490 -0.0309
  518453  4294752 0.0100 0.1490 -0.0308
  518454  4294752 0.0080 0.1490 -0.0308
  518455  4294752 0.0010 0.1490 -0.0308
  518457  4294752 -0.0030 0.1490 -0.0307
  518458  4294752 -0.0030 0.1490 -0.0307
  518459  4294752 0.0010 0.1490 -0.0306
  518460  4294752 -0.0010 0.1490 -0.0306
  518461  4294752 -0.0050 0.1490 -0.0305
  518463  4294752 -0.0030 0.1490 -0.0305
  518464  4294752 0.0110 0.1490 -0.0304
  518465  4294752 0.0030 0.1490 -0.0304
  518466  4294752 0.0200 0.1490 -0.0303
  518467  4294752 0.0040 0.1490 -0.0303
  518469  4294752 0.0040 0.1490 -0.0302
  518470  4294752 -0.0020 0.1490 -0.0302
  518471  4294752 -0.0010 0.1490 -0.0301
  518472  4294752 -0.0040 0.1490 -0.0301
  518473  4294752 0.0010 0.1490 -0.0300
  518475  4294752 0.0090 0.1490 -0.0300
  518476  4294752 0.0040 0.1490 -0.0299
  518477  4294752 0.0070 0.1490 -0.0299
  518478  4294752 0.0100 0.1490 -0.0298
  518479  4294752 0.0140 0.1490 -0.0298
  518481  4294752 -0.0040 0.1490 -0.0297
  518482  4294752 0.0040 0.1490 -0.0297
  518483  4294752 0.0090 0.1490 -0.0296
  518484  4294752 0.0010 0.1490 -0.0296
  518485  4294752 -0.0040 0.1490 -0.0295
  518487  4294752 0.0000 0.1490 -0.0294
  518488  4294752 0.0100 0.1490 -0.0294
  518489  4294752 0.0050 0.1490 -0.0293
  518490  4294752 0.0010 0.1490 -0.0293
  518491  4294752 0.0020 0.1490 -0.0293
  518493  4294752 0.0040 0.1490 -0.0292
  518494  4294752 0.0060 0.1490 -0.0291
  518495  4294752 0.0080 0.1490 -0.0291
  518496  4294752 -0.0010 0.1490 -0.0290
  518497  4294752 -0.0040 0.1490 -0.0290
  518499  4294752 0.0010 0.1490 -0.0289
  518500  4294752 0.0020 0.1490 -0.0289
  518501  4294752 -0.0050 0.1490 -0.0288
  518502  4294752 -0.0060 0.1490 -0.0288
  518503  4294752 0.0010 0.1490 -0.0287
  518505  4294752 -0.0090 0.1490 -0.0286
  518506  4294752 -0.0090 0.1490 -0.0286
  518507  4294752 -0.0100 0.1490 -0.0285
  518508  4294752 0.0070 0.1490 -0.0285
  518509  4294752 -0.0010 0.1490 -0.0284
  518511  4294752 0.0080 0.1490 -0.0283
  518512  4294752 0.0060 0.1490 -0.0283
  518513  4294752 0.0130 0.1490 -0.0282
  518514  4294752 0.0070 0.1490 -0.0282
  518515  4294752 0.0060 0.1490 -0.0281
  518517  4294752 0.0050 0.1490 -0.0281
  518518  4294752 0.0030 0.1490 -0.0280
  518519  4294752 0.0230 0.1490 -0.0280
  518520  4294752 0.0000 0.1490 -0.0279
  518521  4294752 0.0090 0.1490 -0.0279
  518523  4294752 0.0380 0.1490 -0.0278
  518524  4294752 0.0090 0.1490 -0.0277
  518525  4294752 0.0180 0.1490 -0.0277
  518526  4294752 0.0290 0.1490 -0.0276
  518527  4294752 0.0220 0.1490 -0.0276
  518529  4294752 0.0090 0.1490 -0.0275
  518530  4294752 0.0250 0.1490 -0.0274
  518531  4294752 -0.0050 0.1490 -0.0274
  518532  4294752 0.0010 0.1490 -0.0273
  518535  4294752 -0.0140 0.1490 -0.0272
  518536  4294752 -0.0080 0.1490 -0.0271
  518537  4294752 0.0000 0.1490 -0.0271
  518538  4294752 0.0070 0.1490 -0.0270
  518539  4294752 0.0130 0.1490 -0.0270
  518541  4294752 0.0250 0.1490 -0.0269
  518542  4294752 0.0180 0.1490 -0.0268
  518545  4294752 0.1020 0.1490 -0.0267
  518547  4294752 0.0910 0.1490 -0.0266
  518548  4294752 0.0500 0.1490 -0.0265
  518549  4294752 0.0530 0.1490 -0.0265
  518550  4294752 0.0550 0.1490 -0.0264
  518551  4294752 0.0980 0.1490 -0.0264
  518553  4294752 0.1140 0.1490 -0.0263
  518556  4294752 0.0630 0.1490 -0.0261
  518557  4294752 0.0320 0.1490 -0.0261
  518559  4294752 0.0280 0.1490 -0.0260
  518560  4294752 -0.0140 0.1490 -0.0259
  518561  4294752 0.0420 0.1490 -0.0259
  518562  4294752 0.0060 0.1490 -0.0258
  518563  4294752 -0.0020 0.1490 -0.0258
  518565  4294752 0.0000 0.1490 -0.0257
  518566  4294752 0.0000 0.1490 -0.0256
  518567  4294752 0.0290 0.1490 -0.0256
  518568  4294752 0.0310 0.1490 -0.0255
  518569  4294752 0.0040 0.1490 -0.0255
  518571  4294752 0.0240 0.1490 -0.0254
  518573  4294752 0.0050 0.1490 -0.0253
  518574  4294752 0.0040 0.1490 -0.0252
  518575  4294752 0.0050 0.1490 -0.0252
  518577  4294752 -0.0460 0.1490 -0.0250
  518578  4294752 -0.0100 0.1490 -0.0250
  518579  4294752 -0.0030 0.1490 -0.0249
  518580  4294752 -0.0050 0.1490 -0.0249
  518581  4294752 0.0040 0.1490 -0.0248
  518583  4294752 -0.0050 0.1490 -0.0247
  518584  4294752 0.0070 0.1490 -0.0247
  518585  4294752 0.0250 0.1490 -0.0246
  518586  4294752 0.0520 0.1490 -0.0246
  518587  4294752 0.0760 0.1490 -0.0245
  518598  4294752 0.0340 0.1490 -0.0240
  518631  4294752 0.0260 0.1490 -0.0222
  518632  4294752 0.0280 0.1490 -0.0222
  518633  4294752 0.0510 0.1490 -0.0221
  518398  4294751 0.0030 0.1490 -0.0328
  518404  4294751 -0.0240 0.1490 -0.0326
  518405  4294751 0.0090 0.1490 -0.0326
  518406  4294751 0.0290 0.1490 -0.0325
  518409  4294751 -0.0020 0.1490 -0.0325
  518421  4294751 -0.0070 0.1490 -0.0321
  518422  4294751 0.0040 0.1490 -0.0320
  518423  4294751 0.0000 0.1490 -0.0320
  518424  4294751 0.0010 0.1490 -0.0320
  518425  4294751 0.0020 0.1490 -0.0319
  518433  4294751 0.0410 0.1490 -0.0317
  518434  4294751 0.0210 0.1490 -0.0316
  518435  4294751 -0.0140 0.1490 -0.0316
  518440  4294751 0.0490 0.1490 -0.0314
  518441  4294751 0.0260 0.1490 -0.0314
  518442  4294751 0.0040 0.1490 -0.0313
  518443  4294751 0.0200 0.1490 -0.0313
  518445  4294751 0.0100 0.1490 -0.0312
  518446  4294751 -0.0030 0.1490 -0.0312
  518447  4294751 -0.0120 0.1490 -0.0312
  518448  4294751 -0.0050 0.1490 -0.0311
  518449  4294751 0.0030 0.1490 -0.0311
  518451  4294751 -0.0060 0.1490 -0.0310
  518452  4294751 -0.0030 0.1490 -0.0310
  518453  4294751 -0.0040 0.1490 -0.0309
  518454  4294751 -0.0070 0.1490 -0.0309
  518455  4294751 -0.0070 0.1490 -0.0309
  518457  4294751 -0.0040 0.1490 -0.0308
  518458  4294751 -0.0020 0.1490 -0.0307
  518460  4294751 -0.0050 0.1490 -0.0307
  518461  4294751 -0.0040 0.1490 -0.0306
  518463  4294751 -0.0020 0.1490 -0.0305
  518464  4294751 0.0030 0.1490 -0.0305
  518465  4294751 0.0030 0.1490 -0.0305
  518466  4294751 0.0200 0.1490 -0.0304
  518467  4294751 0.0040 0.1490 -0.0304
  518469  4294751 0.0040 0.1490 -0.0303
  518470  4294751 0.0030 0.1490 -0.0302
  518471  4294751 -0.0010 0.1490 -0.0302
  518472  4294751 -0.0040 0.1490 -0.0302
  518473  4294751 0.0070 0.1490 -0.0301
  518475  4294751 0.0020 0.1490 -0.0300
  518476  4294751 0.0030 0.1490 -0.0300
  518477  4294751 0.0030 0.1490 -0.0299
  518478  4294751 0.0100 0.1490 -0.0299
  518479  4294751 0.0020 0.1490 -0.0299
  518481  4294751 -0.0020 0.1490 -0.0298
  518482  4294751 0.0000 0.1490 -0.0297
  518483  4294751 0.0010 0.1490 -0.0297
  518484  4294751 0.0010 0.1490 -0.0296
  518485  4294751 -0.0020 0.1490 -0.0296
  518487  4294751 0.0020 0.1490 -0.0295
  518488  4294751 0.0050 0.1490 -0.0295
  518489  4294751 -0.0050 0.1490 -0.0294
  518490  4294751 0.0010 0.1490 -0.0294
  518491  4294751 0.0020 0.1490 -0.0293
  518493  4294751 0.0000 0.1490 -0.0292
  518494  4294751 0.0060 0.1490 -0.0292
  518495  4294751 0.0080 0.1490 -0.0292
  518496  4294751 -0.0010 0.1490 -0.0291
  518497  4294751 -0.0010 0.1490 -0.0291
  518499  4294751 -0.0010 0.1490 -0.0290
  518500  4294751 0.0040 0.1490 -0.0289
  518501  4294751 -0.0070 0.1490 -0.0289
  518502  4294751 -0.0070 0.1490 -0.0288
  518503  4294751 -0.0020 0.1490 -0.0288
  518505  4294751 -0.0090 0.1490 -0.0287
  518506  4294751 -0.0070 0.1490 -0.0286
  518507  4294751 -0.0050 0.1490 -0.0286
  518508  4294751 -0.0050 0.1490 -0.0286
  518509  4294751 -0.0030 0.1490 -0.0285
  518511  4294751 0.0060 0.1490 -0.0284
  518512  4294751 0.0200 0.1490 -0.0284
  518513  4294751 0.0150 0.1490 -0.0283
  518514  4294751 0.0060 0.1490 -0.0283
  518515  4294751 0.0290 0.1490 -0.0282
  518517  4294751 0.0040 0.1490 -0.0281
  518518  4294751 0.0010 0.1490 -0.0281
  518519  4294751 0.0080 0.1490 -0.0280
  518520  4294751 0.0000 0.1490 -0.0280
  518521  4294751 0.0220 0.1490 -0.0279
  518523  4294751 0.0250 0.1490 -0.0278
  518524  4294751 0.0110 0.1490 -0.0278
  518525  4294751 0.0230 0.1490 -0.0277
  518526  4294751 0.0270 0.1490 -0.0277
  518527  4294751 0.0010 0.1490 -0.0276
  518529  4294751 0.0110 0.1490 -0.0275
  518530  4294751 0.0260 0.1490 -0.0275
  518531  4294751 -0.0010 0.1490 -0.0274
  518532  4294751 0.0030 0.1490 -0.0274
  518533  4294751 -0.0100 0.1490 -0.0273
  518535  4294751 -0.0030 0.1490 -0.0272
  518536  4294751 -0.0050 0.1490 -0.0272
  518537  4294751 -0.0030 0.1490 -0.0271
  518538  4294751 0.0090 0.1490 -0.0271
  518539  4294751 0.0020 0.1490 -0.0270
  518541  4294751 0.0210 0.1490 -0.0269
  518543  4294751 0.0350 0.1490 -0.0268
  518545  4294751 0.0960 0.1490 -0.0267
  518547  4294751 0.0960 0.1490 -0.0266
  518548  4294751 0.0410 0.1490 -0.0266
  518549  4294751 0.0260 0.1490 -0.0265
  518550  4294751 0.0530 0.1490 -0.0265
  518551  4294751 0.0920 0.1490 -0.0264
  518553  4294751 0.0630 0.1490 -0.0263
  518556  4294751 0.0120 0.1490 -0.0262
  518557  4294751 0.0820 0.1490 -0.0261
  518559  4294751 0.0310 0.1490 -0.0260
  518560  4294751 -0.0260 0.1490 -0.0260
  518561  4294751 0.0350 0.1490 -0.0259
  518562  4294751 0.0120 0.1490 -0.0259
  518563  4294751 -0.0050 0.1490 -0.0258
  518565  4294751 0.0000 0.1490 -0.0257
  518566  4294751 -0.0020 0.1490 -0.0257
  518567  4294751 0.0020 0.1490 -0.0256
  518568  4294751 0.0290 0.1490 -0.0256
  518569  4294751 -0.0010 0.1490 -0.0255
  518571  4294751 0.0010 0.1490 -0.0254
  518573  4294751 0.0050 0.1490 -0.0253
  518574  4294751 0.0050 0.1490 -0.0253
  518575  4294751 0.0000 0.1490 -0.0252
  518577  4294751 0.0050 0.1490 -0.0251
  518578  4294751 -0.0020 0.1490 -0.0250
  518579  4294751 0.0030 0.1490 -0.0250
  518580  4294751 -0.0050 0.1490 -0.0249
  518581  4294751 0.0010 0.1490 -0.0249
  518583  4294751 0.0010 0.1490 -0.0248
  518585  4294751 0.0230 0.1490 -0.0247
  518586  4294751 0.0390 0.1490 -0.0246
  518587  4294751 0.0520 0.1490 -0.0246
  518596  4294751 0.0360 0.1490 -0.0241
  518597  4294751 0.0890 0.1490 -0.0241
  518598  4294751 0.0360 0.1490 -0.0240
  518632  4294751 0.0340 0.1490 -0.0222
  518633  4294751 0.0390 0.1490 -0.0222
  518397  4294749 0.0420 0.1490 -0.0330
  518398  4294749 -0.0260 0.1490 -0.0330
  518413  4294749 -0.0010 0.1490 -0.0325
  518415  4294749 0.0090 0.1490 -0.0325
  518421  4294749 -0.0050 0.1490 -0.0323
  518422  4294749 0.0000 0.1490 -0.0322
  518423  4294749 -0.0070 0.1490 -0.0322
  518424  4294749 0.0040 0.1490 -0.0322
  518425  4294749 0.0020 0.1490 -0.0321
  518427  4294749 -0.0020 0.1490 -0.0321
  518433  4294749 0.0500 0.1490 -0.0318
  518434  4294749 0.0370 0.1490 -0.0318
  518437  4294749 0.0930 0.1490 -0.0317
  518439  4294749 0.0560 0.1490 -0.0316
  518441  4294749 -0.0080 0.1490 -0.0316
  518442  4294749 0.0280 0.1490 -0.0315
  518446  4294749 -0.0130 0.1490 -0.0314
  518447  4294749 -0.0040 0.1490 -0.0313
  518448  4294749 -0.0050 0.1490 -0.0313
  518449  4294749 0.0000 0.1490 -0.0313
  518451  4294749 -0.0010 0.1490 -0.0312
  518452  4294749 -0.0030 0.1490 -0.0311
  518453  4294749 -0.0040 0.1490 -0.0311
  518454  4294749 -0.0140 0.1490 -0.0311
  518457  4294749 -0.0070 0.1490 -0.0309
  518458  4294749 -0.0030 0.1490 -0.0309
  518459  4294749 -0.0090 0.1490 -0.0309
  518460  4294749 -0.0040 0.1490 -0.0308
  518461  4294749 0.0020 0.1490 -0.0308
  518463  4294749 -0.0030 0.1490 -0.0307
  518464  4294749 -0.0010 0.1490 -0.0307
  518465  4294749 -0.0100 0.1490 -0.0306
  518466  4294749 0.0040 0.1490 -0.0306
  518467  4294749 0.0030 0.1490 -0.0305
  518469  4294749 0.0000 0.1490 -0.0304
  518470  4294749 -0.0010 0.1490 -0.0304
  518471  4294749 -0.0040 0.1490 -0.0304
  518472  4294749 -0.0040 0.1490 -0.0303
  518473  4294749 -0.0010 0.1490 -0.0303
  518475  4294749 0.0010 0.1490 -0.0302
  518476  4294749 0.0060 0.1490 -0.0301
  518477  4294749 0.0070 0.1490 -0.0301
  518478  4294749 0.0100 0.1490 -0.0301
  518479  4294749 0.0020 0.1490 -0.0300
  518481  4294749 -0.0060 0.1490 -0.0299
  518482  4294749 -0.0050 0.1490 -0.0299
  518483  4294749 0.0010 0.1490 -0.0298
  518484  4294749 -0.0050 0.1490 -0.0298
  518485  4294749 -0.0010 0.1490 -0.0298
  518487  4294749 0.0050 0.1490 -0.0297
  518488  4294749 0.0000 0.1490 -0.0296
  518489  4294749 -0.0010 0.1490 -0.0296
  518490  4294749 0.0000 0.1490 -0.0295
  518491  4294749 0.0150 0.1490 -0.0295
  518493  4294749 0.0010 0.1490 -0.0294
  518494  4294749 0.0000 0.1490 -0.0293
  518495  4294749 0.0030 0.1490 -0.0293
  518496  4294749 0.0000 0.1490 -0.0293
  518497  4294749 -0.0030 0.1490 -0.0292
  518499  4294749 0.0040 0.1490 -0.0291
  518500  4294749 -0.0030 0.1490 -0.0291
  518501  4294749 -0.0070 0.1490 -0.0290
  518502  4294749 -0.0060 0.1490 -0.0290
  518503  4294749 -0.0090 0.1490 -0.0289
  518505  4294749 -0.0070 0.1490 -0.0288
  518506  4294749 -0.0060 0.1490 -0.0288
  518507  4294749 -0.0010 0.1490 -0.0287
  518508  4294749 -0.0060 0.1490 -0.0287
  518509  4294749 -0.0040 0.1490 -0.0286
  518511  4294749 0.0230 0.1490 -0.0286
  518512  4294749 0.0210 0.1490 -0.0285
  518513  4294749 0.0090 0.1490 -0.0285
  518514  4294749 0.0040 0.1490 -0.0284
  518515  4294749 0.0220 0.1490 -0.0284
  518517  4294749 0.0030 0.1490 -0.0283
  518518  4294749 0.0000 0.1490 -0.0282
  518519  4294749 0.0030 0.1490 -0.0282
  518520  4294749 -0.0010 0.1490 -0.0281
  518521  4294749 0.0170 0.1490 -0.0281
  518523  4294749 0.0200 0.1490 -0.0280
  518524  4294749 0.0130 0.1490 -0.0279
  518525  4294749 0.0300 0.1490 -0.0279
  518526  4294749 0.0100 0.1490 -0.0278
  518527  4294749 0.0080 0.1490 -0.0278
  518529  4294749 0.0120 0.1490 -0.0277
  518530  4294749 0.0230 0.1490 -0.0276
  518531  4294749 0.0100 0.1490 -0.0276
  518532  4294749 0.0060 0.1490 -0.0275
  518533  4294749 0.0060 0.1490 -0.0275
  518535  4294749 0.0080 0.1490 -0.0274
  518536  4294749 -0.0020 0.1490 -0.0273
  518537  4294749 -0.0030 0.1490 -0.0273
  518538  4294749 0.0090 0.1490 -0.0272
  518539  4294749 0.0100 0.1490 -0.0272
  518541  4294749 0.0100 0.1490 -0.0271
  518542  4294749 0.0180 0.1490 -0.0270
  518543  4294749 0.0070 0.1490 -0.0270
  518545  4294749 0.0590 0.1490 -0.0269
  518547  4294749 0.0420 0.1490 -0.0268
  518548  4294749 0.0230 0.1490 -0.0267
  518549  4294749 0.0320 0.1490 -0.0267
  518550  4294749 0.0230 0.1490 -0.0266
  518551  4294749 0.0690 0.1490 -0.0266
  518553  4294749 0.0610 0.1490 -0.0265
  518559  4294749 0.0150 0.1490 -0.0261
  518560  4294749 -0.0340 0.1490 -0.0261
  518561  4294749 0.0350 0.1490 -0.0260
  518562  4294749 0.0210 0.1490 -0.0260
  518563  4294749 0.0040 0.1490 -0.0259
  518565  4294749 -0.0010 0.1490 -0.0258
  518566  4294749 -0.0020 0.1490 -0.0258
  518567  4294749 0.0000 0.1490 -0.0257
  518568  4294749 0.0030 0.1490 -0.0257
  518571  4294749 0.0050 0.1490 -0.0255
  518573  4294749 0.0050 0.1490 -0.0254
  518574  4294749 0.0050 0.1490 -0.0254
  518575  4294749 0.0080 0.1490 -0.0253
  518577  4294749 0.0050 0.1490 -0.0252
  518579  4294749 -0.0020 0.1490 -0.0251
  518580  4294749 -0.0090 0.1490 -0.0251
  518581  4294749 0.0020 0.1490 -0.0250
  518583  4294749 0.0010 0.1490 -0.0249
  518585  4294749 0.0080 0.1490 -0.0248
  518586  4294749 0.0240 0.1490 -0.0247
  518587  4294749 0.0400 0.1490 -0.0247
  518589  4294749 -0.0020 0.1490 -0.0246
  518595  4294749 -0.0090 0.1490 -0.0243
  518597  4294749 0.0360 0.1490 -0.0242
  518599  4294749 0.0530 0.1490 -0.0240
  518632  4294749 0.0000 0.1490 -0.0223
  518633  4294749 0.0110 0.1490 -0.0223
  518635  4294749 -0.0080 0.1490 -0.0221
  518640  4294749 -0.0010 0.1490 -0.0219
  518395  4294748 0.0540 0.1490 -0.0331
  518397  4294748 0.0710 0.1490 -0.0331
  518399  4294748 -0.0190 0.1490 -0.0330
  518407  4294748 0.0040 0.1490 -0.0328
  518411  4294748 0.0110 0.1490 -0.0327
  518412  4294748 -0.0030 0.1490 -0.0326
  518417  4294748 0.0060 0.1490 -0.0325
  518418  4294748 -0.0260 0.1490 -0.0324
  518421  4294748 0.0210 0.1490 -0.0323
  518422  4294748 -0.0030 0.1490 -0.0323
  518423  4294748 -0.0040 0.1490 -0.0323
  518424  4294748 0.0060 0.1490 -0.0322
  518425  4294748 0.0040 0.1490 -0.0322
  518429  4294748 -0.0130 0.1490 -0.0321
  518430  4294748 0.0060 0.1490 -0.0320
  518431  4294748 0.0380 0.1490 -0.0320
  518433  4294748 0.0580 0.1490 -0.0319
  518435  4294748 0.0120 0.1490 -0.0319
  518436  4294748 0.0410 0.1490 -0.0318
  518437  4294748 0.0660 0.1490 -0.0318
  518439  4294748 0.0310 0.1490 -0.0317
  518441  4294748 0.0090 0.1490 -0.0316
  518443  4294748 0.0080 0.1490 -0.0316
  518445  4294748 -0.0140 0.1490 -0.0315
  518446  4294748 -0.0120 0.1490 -0.0315
  518447  4294748 -0.0040 0.1490 -0.0314
  518448  4294748 -0.0030 0.1490 -0.0314
  518449  4294748 0.0050 0.1490 -0.0313
  518451  4294748 0.0030 0.1490 -0.0313
  518452  4294748 -0.0040 0.1490 -0.0312
  518453  4294748 -0.0070 0.1490 -0.0312
  518454  4294748 -0.0180 0.1490 -0.0311
  518455  4294748 -0.0210 0.1490 -0.0311
  518457  4294748 -0.0040 0.1490 -0.0310
  518458  4294748 -0.0040 0.1490 -0.0310
  518459  4294748 -0.0060 0.1490 -0.0309
  518461  4294748 -0.0020 0.1490 -0.0309
  518463  4294748 -0.0030 0.1490 -0.0308
  518464  4294748 -0.0010 0.1490 -0.0307
  518465  4294748 -0.0100 0.1490 -0.0307
  518466  4294748 -0.0040 0.1490 -0.0307
  518467  4294748 0.0010 0.1490 -0.0306
  518469  4294748 -0.0020 0.1490 -0.0305
  518470  4294748 -0.0030 0.1490 -0.0305
  518471  4294748 -0.0040 0.1490 -0.0304
  518472  4294748 -0.0010 0.1490 -0.0304
  518473  4294748 -0.0040 0.1490 -0.0304
  518475  4294748 -0.0020 0.1490 -0.0303
  518476  4294748 0.0150 0.1490 -0.0302
  518477  4294748 0.0200 0.1490 -0.0302
  518478  4294748 0.0120 0.1490 -0.0301
  518479  4294748 0.0040 0.1490 -0.0301
  518481  4294748 -0.0050 0.1490 -0.0300
  518482  4294748 -0.0060 0.1490 -0.0300
  518483  4294748 0.0010 0.1490 -0.0299
  518484  4294748 -0.0040 0.1490 -0.0299
  518485  4294748 -0.0020 0.1490 -0.0298
  518487  4294748 0.0020 0.1490 -0.0297
  518488  4294748 0.0030 0.1490 -0.0297
  518489  4294748 0.0010 0.1490 -0.0297
  518490  4294748 0.0090 0.1490 -0.0296
  518491  4294748 0.0000 0.1490 -0.0296
  518493  4294748 -0.0040 0.1490 -0.0295
  518494  4294748 0.0000 0.1490 -0.0294
  518495  4294748 0.0000 0.1490 -0.0294
  518496  4294748 -0.0010 0.1490 -0.0293
  518497  4294748 -0.0030 0.1490 -0.0293
  518499  4294748 0.0020 0.1490 -0.0292
  518500  4294748 -0.0010 0.1490 -0.0291
  518501  4294748 -0.0100 0.1490 -0.0291
  518502  4294748 -0.0110 0.1490 -0.0290
  518503  4294748 -0.0080 0.1490 -0.0290
  518505  4294748 -0.0080 0.1490 -0.0289
  518506  4294748 -0.0060 0.1490 -0.0289
  518507  4294748 -0.0020 0.1490 -0.0288
  518508  4294748 -0.0060 0.1490 -0.0288
  518509  4294748 0.0000 0.1490 -0.0287
  518511  4294748 0.0290 0.1490 -0.0286
  518512  4294748 0.0250 0.1490 -0.0286
  518513  4294748 -0.0060 0.1490 -0.0285
  518514  4294748 0.0290 0.1490 -0.0285
  518515  4294748 0.0170 0.1490 -0.0284
  518517  4294748 0.0000 0.1490 -0.0283
  518518  4294748 0.0180 0.1490 -0.0283
  518519  4294748 0.0020 0.1490 -0.0282
  518520  4294748 -0.0020 0.1490 -0.0282
  518521  4294748 0.0200 0.1490 -0.0281
  518523  4294748 0.0210 0.1490 -0.0280
  518524  4294748 0.0160 0.1490 -0.0280
  518525  4294748 0.0160 0.1490 -0.0279
  518526  4294748 0.0100 0.1490 -0.0279
  518527  4294748 0.0080 0.1490 -0.0278
  518529  4294748 0.0140 0.1490 -0.0277
  518530  4294748 0.0170 0.1490 -0.0277
  518531  4294748 0.0170 0.1490 -0.0276
  518532  4294748 0.0010 0.1490 -0.0276
  518533  4294748 0.0170 0.1490 -0.0275
  518535  4294748 0.0170 0.1490 -0.0274
  518536  4294748 0.0050 0.1490 -0.0274
  518537  4294748 0.0060 0.1490 -0.0273
  518538  4294748 0.0000 0.1490 -0.0273
  518539  4294748 0.0070 0.1490 -0.0272
  518541  4294748 0.0150 0.1490 -0.0271
  518542  4294748 0.0320 0.1490 -0.0271
  518543  4294748 0.0150 0.1490 -0.0270
  518544  4294748 0.0730 0.1490 -0.0270
  518545  4294748 0.0690 0.1490 -0.0269
  518547  4294748 0.0300 0.1490 -0.0268
  518548  4294748 0.0280 0.1490 -0.0268
  518549  4294748 0.0380 0.1490 -0.0267
  518550  4294748 0.0130 0.1490 -0.0267
  518551  4294748 0.0480 0.1490 -0.0266
  518553  4294748 0.0510 0.1490 -0.0265
  518554  4294748 0.0490 0.1490 -0.0265
  518557  4294748 0.0270 0.1490 -0.0263
  518559  4294748 -0.0070 0.1490 -0.0262
  518560  4294748 0.0130 0.1490 -0.0262
  518562  4294748 0.0130 0.1490 -0.0261
  518563  4294748 -0.0030 0.1490 -0.0260
  518565  4294748 0.0030 0.1490 -0.0259
  518566  4294748 -0.0010 0.1490 -0.0258
  518567  4294748 0.0100 0.1490 -0.0258
  518568  4294748 0.0160 0.1490 -0.0257
  518571  4294748 0.0050 0.1490 -0.0256
  518574  4294748 0.0050 0.1490 -0.0254
  518575  4294748 0.0300 0.1490 -0.0254
  518577  4294748 0.0240 0.1490 -0.0253
  518579  4294748 0.0000 0.1490 -0.0252
  518580  4294748 0.0010 0.1490 -0.0251
  518583  4294748 -0.0060 0.1490 -0.0249
  518587  4294748 0.0350 0.1490 -0.0247
  518589  4294748 -0.0140 0.1490 -0.0246
  518629  4294748 -0.0530 0.1490 -0.0225
  518631  4294748 -0.0620 0.1490 -0.0224
  518632  4294748 0.0350 0.1490 -0.0223
  518633  4294748 0.0020 0.1490 -0.0223
  518635  4294748 -0.0290 0.1490 -0.0222
  518641  4294748 0.0450 0.1490 -0.0219
  518376  4294747 0.1110 0.1490 -0.0337
  518404  4294747 -0.0030 0.1490 -0.0330
  518406  4294747 0.0040 0.1490 -0.0329
  518411  4294747 0.0110 0.1490 -0.0328
  518412  4294747 -0.0030 0.1490 -0.0327
  518415  4294747 0.0330 0.1490 -0.0326
  518417  4294747 0.0070 0.1490 -0.0326
  518422  4294747 -0.0030 0.1490 -0.0324
  518423  4294747 -0.0080 0.1490 -0.0324
  518424  4294747 0.0080 0.1490 -0.0323
  518428  4294747 -0.0070 0.1490 -0.0322
  518429  4294747 0.0090 0.1490 -0.0322
  518431  4294747 0.0420 0.1490 -0.0321
  518434  4294747 0.0010 0.1490 -0.0320
  518435  4294747 0.0060 0.1490 -0.0320
  518436  4294747 0.0410 0.1490 -0.0319
  518437  4294747 0.0740 0.1490 -0.0319
  518439  4294747 0.0160 0.1490 -0.0318
  518440  4294747 0.0260 0.1490 -0.0318
  518443  4294747 -0.0090 0.1490 -0.0317
  518446  4294747 -0.0110 0.1490 -0.0315
  518447  4294747 0.0100 0.1490 -0.0315
  518448  4294747 0.0060 0.1490 -0.0315
  518449  4294747 0.0000 0.1490 -0.0314
  518451  4294747 -0.0020 0.1490 -0.0313
  518452  4294747 -0.0010 0.1490 -0.0313
  518454  4294747 -0.0110 0.1490 -0.0312
  518455  4294747 -0.0020 0.1490 -0.0312
  518457  4294747 -0.0040 0.1490 -0.0311
  518459  4294747 -0.0030 0.1490 -0.0310
  518461  4294747 -0.0020 0.1490 -0.0309
  518463  4294747 -0.0020 0.1490 -0.0309
  518464  4294747 -0.0120 0.1490 -0.0308
  518466  4294747 -0.0070 0.1490 -0.0307
  518467  4294747 -0.0030 0.1490 -0.0307
  518469  4294747 -0.0040 0.1490 -0.0306
  518470  4294747 -0.0040 0.1490 -0.0306
  518471  4294747 -0.0020 0.1490 -0.0305
  518472  4294747 -0.0040 0.1490 -0.0305
  518473  4294747 -0.0100 0.1490 -0.0304
  518475  4294747 -0.0020 0.1490 -0.0304
  518476  4294747 0.0370 0.1490 -0.0303
  518477  4294747 0.0300 0.1490 -0.0303
  518478  4294747 -0.0040 0.1490 -0.0302
  518479  4294747 0.0010 0.1490 -0.0302
  518481  4294747 -0.0030 0.1490 -0.0301
  518482  4294747 -0.0050 0.1490 -0.0300
  518483  4294747 0.0030 0.1490 -0.0300
  518484  4294747 -0.0040 0.1490 -0.0300
  518485  4294747 0.0050 0.1490 -0.0299
  518487  4294747 0.0000 0.1490 -0.0298
  518488  4294747 0.0020 0.1490 -0.0298
  518489  4294747 0.0000 0.1490 -0.0297
  518490  4294747 0.0000 0.1490 -0.0297
  518491  4294747 -0.0030 0.1490 -0.0296
  518493  4294747 -0.0050 0.1490 -0.0295
  518494  4294747 -0.0010 0.1490 -0.0295
  518495  4294747 0.0010 0.1490 -0.0295
  518496  4294747 0.0070 0.1490 -0.0294
  518497  4294747 0.0030 0.1490 -0.0294
  518499  4294747 0.0020 0.1490 -0.0293
  518500  4294747 -0.0010 0.1490 -0.0292
  518501  4294747 -0.0070 0.1490 -0.0292
  518502  4294747 -0.0050 0.1490 -0.0291
  518503  4294747 -0.0080 0.1490 -0.0291
  518505  4294747 -0.0080 0.1490 -0.0290
  518506  4294747 -0.0040 0.1490 -0.0289
  518507  4294747 -0.0010 0.1490 -0.0289
  518508  4294747 -0.0040 0.1490 -0.0288
  518509  4294747 0.0090 0.1490 -0.0288
  518511  4294747 0.0260 0.1490 -0.0287
  518512  4294747 0.0310 0.1490 -0.0286
  518513  4294747 0.0000 0.1490 -0.0286
  518514  4294747 0.0200 0.1490 -0.0285
  518515  4294747 0.0080 0.1490 -0.0285
  518517  4294747 0.0010 0.1490 -0.0284
  518518  4294747 0.0230 0.1490 -0.0284
  518519  4294747 0.0040 0.1490 -0.0283
  518520  4294747 0.0160 0.1490 -0.0283
  518521  4294747 0.0220 0.1490 -0.0282
  518523  4294747 0.0250 0.1490 -0.0281
  518524  4294747 0.0160 0.1490 -0.0281
  518525  4294747 0.0170 0.1490 -0.0280
  518526  4294747 0.0110 0.1490 -0.0280
  518527  4294747 0.0090 0.1490 -0.0279
  518529  4294747 0.0320 0.1490 -0.0278
  518530  4294747 0.0290 0.1490 -0.0278
  518531  4294747 0.0290 0.1490 -0.0277
  518532  4294747 0.0110 0.1490 -0.0277
  518533  4294747 0.0150 0.1490 -0.0276
  518535  4294747 0.0260 0.1490 -0.0275
  518536  4294747 0.0110 0.1490 -0.0275
  518537  4294747 0.0050 0.1490 -0.0274
  518538  4294747 -0.0040 0.1490 -0.0274
  518539  4294747 0.0180 0.1490 -0.0273
  518541  4294747 0.0160 0.1490 -0.0272
  518542  4294747 0.0300 0.1490 -0.0271
  518543  4294747 0.0020 0.1490 -0.0271
  518544  4294747 0.0910 0.1490 -0.0270
  518545  4294747 0.0540 0.1490 -0.0270
  518547  4294747 -0.0150 0.1490 -0.0269
  518548  4294747 0.0510 0.1490 -0.0268
  518549  4294747 0.0490 0.1490 -0.0268
  518550  4294747 0.0570 0.1490 -0.0267
  518551  4294747 0.0310 0.1490 -0.0267
  518553  4294747 0.0460 0.1490 -0.0266
  518554  4294747 0.0150 0.1490 -0.0265
  518555  4294747 0.0100 0.1490 -0.0265
  518562  4294747 0.0060 0.1490 -0.0261
  518563  4294747 0.0100 0.1490 -0.0261
  518565  4294747 0.0210 0.1490 -0.0260
  518566  4294747 0.0170 0.1490 -0.0259
  518569  4294747 0.0020 0.1490 -0.0257
  518579  4294747 0.0190 0.1490 -0.0252
  518589  4294747 -0.0230 0.1490 -0.0247
  518598  4294747 0.0500 0.1490 -0.0242
  518629  4294747 -0.0530 0.1490 -0.0225
  518631  4294747 -0.0170 0.1490 -0.0224
  518632  4294747 0.0130 0.1490 -0.0224
  518633  4294747 0.0150 0.1490 -0.0223
  518635  4294747 -0.0290 0.1490 -0.0222
  518641  4294747 0.0300 0.1490 -0.0219
  518643  4294747 -0.0060 0.1490 -0.0218
  518644  4294747 -0.0290 0.1490 -0.0217
  518403  4294746 0.0060 0.1490 -0.0331
  518404  4294746 -0.0110 0.1490 -0.0331
  518406  4294746 -0.0040 0.1490 -0.0330
  518407  4294746 -0.0030 0.1490 -0.0330
  518411  4294746 -0.0120 0.1490 -0.0329
  518412  4294746 -0.0070 0.1490 -0.0328
  518413  4294746 0.0010 0.1490 -0.0328
  518415  4294746 0.0330 0.1490 -0.0327
  518421  4294746 -0.0010 0.1490 -0.0325
  518422  4294746 0.0000 0.1490 -0.0325
  518423  4294746 -0.0050 0.1490 -0.0325
  518427  4294746 -0.0110 0.1490 -0.0323
  518428  4294746 -0.0130 0.1490 -0.0323
  518430  4294746 0.0360 0.1490 -0.0322
  518431  4294746 0.0190 0.1490 -0.0322
  518433  4294746 0.0120 0.1490 -0.0321
  518434  4294746 0.0040 0.1490 -0.0321
  518435  4294746 0.0100 0.1490 -0.0320
  518440  4294746 0.0130 0.1490 -0.0319
  518446  4294746 0.0030 0.1490 -0.0316
  518447  4294746 0.0000 0.1490 -0.0316
  518448  4294746 0.0000 0.1490 -0.0316
  518449  4294746 -0.0030 0.1490 -0.0315
  518451  4294746 -0.0030 0.1490 -0.0314
  518452  4294746 -0.0020 0.1490 -0.0314
  518455  4294746 0.0000 0.1490 -0.0313
  518457  4294746 -0.0050 0.1490 -0.0312
  518458  4294746 -0.0010 0.1490 -0.0312
  518459  4294746 -0.0010 0.1490 -0.0311
  518461  4294746 0.0000 0.1490 -0.0310
  518463  4294746 0.0040 0.1490 -0.0309
  518464  4294746 -0.0060 0.1490 -0.0309
  518465  4294746 -0.0060 0.1490 -0.0309
  518466  4294746 0.0000 0.1490 -0.0308
  518469  4294746 -0.0040 0.1490 -0.0307
  518470  4294746 -0.0120 0.1490 -0.0306
  518471  4294746 -0.0110 0.1490 -0.0306
  518472  4294746 -0.0120 0.1490 -0.0306
  518473  4294746 -0.0080 0.1490 -0.0305
  518475  4294746 0.0220 0.1490 -0.0304
  518477  4294746 0.0190 0.1490 -0.0303
  518478  4294746 -0.0050 0.1490 -0.0303
  518479  4294746 0.0000 0.1490 -0.0303
  518481  4294746 -0.0040 0.1490 -0.0302
  518482  4294746 0.0280 0.1490 -0.0301
  518483  4294746 0.0030 0.1490 -0.0301
  518484  4294746 -0.0010 0.1490 -0.0300
  518485  4294746 0.0040 0.1490 -0.0300
  518487  4294746 -0.0040 0.1490 -0.0299
  518488  4294746 -0.0020 0.1490 -0.0298
  518489  4294746 0.0000 0.1490 -0.0298
  518490  4294746 -0.0010 0.1490 -0.0298
  518491  4294746 0.0030 0.1490 -0.0297
  518493  4294746 -0.0010 0.1490 -0.0296
  518494  4294746 -0.0020 0.1490 -0.0296
  518495  4294746 0.0050 0.1490 -0.0295
  518497  4294746 -0.0020 0.1490 -0.0294
  518499  4294746 -0.0030 0.1490 -0.0293
  518500  4294746 -0.0040 0.1490 -0.0293
  518501  4294746 -0.0020 0.1490 -0.0292
  518502  4294746 -0.0040 0.1490 -0.0292
  518503  4294746 -0.0070 0.1490 -0.0291
  518505  4294746 -0.0070 0.1490 -0.0291
  518506  4294746 -0.0040 0.1490 -0.0290
  518507  4294746 -0.0010 0.1490 -0.0290
  518508  4294746 0.0010 0.1490 -0.0289
  518509  4294746 0.0310 0.1490 -0.0289
  518511  4294746 0.0310 0.1490 -0.0288
  518512  4294746 0.0070 0.1490 -0.0287
  518513  4294746 -0.0010 0.1490 -0.0287
  518514  4294746 0.0120 0.1490 -0.0286
  518515  4294746 0.0090 0.1490 -0.0286
  518517  4294746 0.0010 0.1490 -0.0285
  518518  4294746 0.0200 0.1490 -0.0284
  518519  4294746 0.0140 0.1490 -0.0284
  518520  4294746 0.0230 0.1490 -0.0283
  518521  4294746 0.0210 0.1490 -0.0283
  518523  4294746 0.0210 0.1490 -0.0282
  518524  4294746 0.0350 0.1490 -0.0281
  518525  4294746 0.0150 0.1490 -0.0281
  518526  4294746 0.0150 0.1490 -0.0280
  518527  4294746 0.0180 0.1490 -0.0280
  518529  4294746 0.0420 0.1490 -0.0279
  518530  4294746 0.0290 0.1490 -0.0278
  518531  4294746 0.0190 0.1490 -0.0278
  518532  4294746 0.0110 0.1490 -0.0277
  518533  4294746 0.0130 0.1490 -0.0277
  518535  4294746 0.0220 0.1490 -0.0276
  518536  4294746 0.0210 0.1490 -0.0275
  518537  4294746 0.0080 0.1490 -0.0275
  518538  4294746 -0.0060 0.1490 -0.0274
  518539  4294746 0.0220 0.1490 -0.0274
  518541  4294746 0.0140 0.1490 -0.0273
  518542  4294746 0.0300 0.1490 -0.0272
  518543  4294746 0.0100 0.1490 -0.0272
  518544  4294746 0.0810 0.1490 -0.0271
  518545  4294746 0.0740 0.1490 -0.0271
  518547  4294746 0.0400 0.1490 -0.0270
  518548  4294746 0.0730 0.1490 -0.0269
  518549  4294746 0.0760 0.1490 -0.0268
  518550  4294746 0.0280 0.1490 -0.0268
  518551  4294746 0.0170 0.1490 -0.0267
  518553  4294746 0.0560 0.1490 -0.0266
  518554  4294746 0.0280 0.1490 -0.0266
  518555  4294746 0.0060 0.1490 -0.0265
  518556  4294746 0.0630 0.1490 -0.0265
  518559  4294746 -0.0010 0.1490 -0.0263
  518563  4294746 -0.0060 0.1490 -0.0261
  518565  4294746 0.0340 0.1490 -0.0260
  518566  4294746 0.0590 0.1490 -0.0260
  518580  4294746 0.0160 0.1490 -0.0252
  518628  4294746 -0.0090 0.1490 -0.0226
  518629  4294746 -0.0040 0.1490 -0.0226
  518631  4294746 -0.0100 0.1490 -0.0225
  518632  4294746 0.0040 0.1490 -0.0224
  518633  4294746 0.0080 0.1490 -0.0224
  518634  4294746 -0.0110 0.1490 -0.0223
  518635  4294746 -0.0070 0.1490 -0.0223
  518640  4294746 -0.0020 0.1490 -0.0220
  518641  4294746 -0.0370 0.1490 -0.0219
  518643  4294746 0.0050 0.1490 -0.0218
  518644  4294746 0.0090 0.1490 -0.0218
  518401  4294745 -0.0370 0.1490 -0.0332
  518403  4294745 -0.0110 0.1490 -0.0332
  518407  4294745 0.0520 0.1490 -0.0331
  518413  4294745 0.0040 0.1490 -0.0329
  518415  4294745 0.0320 0.1490 -0.0328
  518416  4294745 0.0300 0.1490 -0.0328
  518421  4294745 0.0020 0.1490 -0.0326
  518422  4294745 0.0000 0.1490 -0.0326
  518423  4294745 -0.0040 0.1490 -0.0326
  518429  4294745 0.0060 0.1490 -0.0323
  518430  4294745 0.0300 0.1490 -0.0323
  518431  4294745 0.0140 0.1490 -0.0323
  518433  4294745 0.0010 0.1490 -0.0322
  518434  4294745 0.0080 0.1490 -0.0322
  518435  4294745 0.0150 0.1490 -0.0321
  518436  4294745 -0.0170 0.1490 -0.0321
  518437  4294745 -0.0160 0.1490 -0.0321
  518439  4294745 0.0450 0.1490 -0.0320
  518440  4294745 0.0140 0.1490 -0.0319
  518441  4294745 -0.0230 0.1490 -0.0319
  518445  4294745 0.0110 0.1490 -0.0318
  518446  4294745 0.0070 0.1490 -0.0317
  518447  4294745 -0.0030 0.1490 -0.0317
  518448  4294745 -0.0010 0.1490 -0.0316
  518449  4294745 -0.0040 0.1490 -0.0316
  518451  4294745 -0.0030 0.1490 -0.0315
  518452  4294745 -0.0040 0.1490 -0.0315
  518453  4294745 -0.0040 0.1490 -0.0314
  518454  4294745 -0.0060 0.1490 -0.0314
  518455  4294745 0.0020 0.1490 -0.0314
  518457  4294745 0.0030 0.1490 -0.0313
  518458  4294745 0.0020 0.1490 -0.0312
  518459  4294745 0.0010 0.1490 -0.0312
  518461  4294745 0.0040 0.1490 -0.0311
  518463  4294745 0.0040 0.1490 -0.0310
  518464  4294745 -0.0060 0.1490 -0.0310
  518465  4294745 0.0140 0.1490 -0.0309
  518466  4294745 -0.0010 0.1490 -0.0309
  518467  4294745 -0.0050 0.1490 -0.0309
  518470  4294745 -0.0200 0.1490 -0.0307
  518472  4294745 -0.0180 0.1490 -0.0306
  518473  4294745 0.0230 0.1490 -0.0306
  518475  4294745 0.0100 0.1490 -0.0305
  518476  4294745 0.0050 0.1490 -0.0305
  518477  4294745 -0.0040 0.1490 -0.0304
  518478  4294745 -0.0050 0.1490 -0.0304
  518479  4294745 -0.0040 0.1490 -0.0303
  518481  4294745 0.0060 0.1490 -0.0302
  518482  4294745 0.0020 0.1490 -0.0302
  518483  4294745 -0.0040 0.1490 -0.0302
  518484  4294745 -0.0020 0.1490 -0.0301
  518485  4294745 0.0020 0.1490 -0.0301
  518487  4294745 -0.0040 0.1490 -0.0300
  518488  4294745 -0.0010 0.1490 -0.0299
  518489  4294745 -0.0030 0.1490 -0.0299
  518490  4294745 -0.0010 0.1490 -0.0298
  518491  4294745 0.0070 0.1490 -0.0298
  518493  4294745 -0.0040 0.1490 -0.0297
  518494  4294745 0.0000 0.1490 -0.0296
  518495  4294745 0.0170 0.1490 -0.0296
  518496  4294745 -0.0010 0.1490 -0.0296
  518497  4294745 -0.0020 0.1490 -0.0295
  518499  4294745 -0.0050 0.1490 -0.0294
  518500  4294745 0.0000 0.1490 -0.0294
  518501  4294745 0.0030 0.1490 -0.0293
  518502  4294745 -0.0040 0.1490 -0.0293
  518503  4294745 -0.0050 0.1490 -0.0292
  518505  4294745 0.0080 0.1490 -0.0291
  518506  4294745 0.0000 0.1490 -0.0291
  518507  4294745 0.0010 0.1490 -0.0290
  518508  4294745 0.0010 0.1490 -0.0290
  518509  4294745 0.0310 0.1490 -0.0289
  518511  4294745 0.0340 0.1490 -0.0288
  518512  4294745 0.0080 0.1490 -0.0288
  518513  4294745 -0.0010 0.1490 -0.0287
  518514  4294745 0.0010 0.1490 -0.0287
  518515  4294745 -0.0020 0.1490 -0.0286
  518517  4294745 0.0010 0.1490 -0.0285
  518518  4294745 0.0160 0.1490 -0.0285
  518519  4294745 0.0260 0.1490 -0.0284
  518520  4294745 0.0280 0.1490 -0.0284
  518521  4294745 0.0150 0.1490 -0.0283
  518523  4294745 0.0150 0.1490 -0.0282
  518524  4294745 0.0220 0.1490 -0.0282
  518525  4294745 0.0140 0.1490 -0.0281
  518526  4294745 0.0160 0.1490 -0.0281
  518527  4294745 0.0730 0.1490 -0.0280
  518529  4294745 0.0500 0.1490 -0.0279
  518530  4294745 0.0460 0.1490 -0.0279
  518531  4294745 0.0190 0.1490 -0.0278
  518532  4294745 0.0110 0.1490 -0.0278
  518533  4294745 0.0140 0.1490 -0.0277
  518535  4294745 0.0220 0.1490 -0.0276
  518536  4294745 0.0250 0.1490 -0.0276
  518537  4294745 0.0110 0.1490 -0.0275
  518538  4294745 0.0060 0.1490 -0.0275
  518539  4294745 0.0210 0.1490 -0.0274
  518541  4294745 0.0100 0.1490 -0.0273
  518542  4294745 0.0230 0.1490 -0.0273
  518543  4294745 0.0190 0.1490 -0.0272
  518544  4294745 0.0590 0.1490 -0.0272
  518545  4294745 0.0330 0.1490 -0.0271
  518549  4294745 0.0580 0.1490 -0.0269
  518550  4294745 0.0560 0.1490 -0.0269
  518551  4294745 0.0220 0.1490 -0.0268
  518553  4294745 -0.0080 0.1490 -0.0267
  518554  4294745 0.0170 0.1490 -0.0266
  518555  4294745 0.0470 0.1490 -0.0266
  518556  4294745 0.0470 0.1490 -0.0265
  518557  4294745 0.0620 0.1490 -0.0265
  518565  4294745 0.0130 0.1490 -0.0261
  518566  4294745 0.0190 0.1490 -0.0260
  518629  4294745 0.0190 0.1490 -0.0226
  518631  4294745 0.0110 0.1490 -0.0225
  518632  4294745 0.0020 0.1490 -0.0225
  518633  4294745 0.0050 0.1490 -0.0224
  518639  4294745 -0.0040 0.1490 -0.0221
  518640  4294745 -0.0230 0.1490 -0.0220
  518641  4294745 0.0090 0.1490 -0.0220
  518643  4294745 -0.0360 0.1490 -0.0219
  518644  4294745 -0.0270 0.1490 -0.0218
  518645  4294745 -0.0080 0.1490 -0.0218
  518407  4294743 0.0530 0.1490 -0.0333
  518413  4294743 0.0420 0.1490 -0.0331
  518415  4294743 0.0330 0.1490 -0.0330
  518417  4294743 0.0070 0.1490 -0.0329
  518419  4294743 0.0050 0.1490 -0.0329
  518423  4294743 0.0020 0.1490 -0.0327
  518430  4294743 0.0220 0.1490 -0.0325
  518431  4294743 -0.0010 0.1490 -0.0325
  518433  4294743 -0.0150 0.1490 -0.0324
  518434  4294743 0.0070 0.1490 -0.0323
  518435  4294743 0.0200 0.1490 -0.0323
  518436  4294743 0.0030 0.1490 -0.0323
  518437  4294743 0.0140 0.1490 -0.0322
  518439  4294743 0.0190 0.1490 -0.0322
  518440  4294743 0.0230 0.1490 -0.0321
  518441  4294743 0.0000 0.1490 -0.0321
  518443  4294743 0.0290 0.1490 -0.0320
  518445  4294743 0.0290 0.1490 -0.0319
  518446  4294743 -0.0090 0.1490 -0.0319
  518447  4294743 -0.0040 0.1490 -0.0318
  518448  4294743 -0.0030 0.1490 -0.0318
  518449  4294743 -0.0030 0.1490 -0.0318
  518451  4294743 -0.0030 0.1490 -0.0317
  518452  4294743 -0.0050 0.1490 -0.0316
  518454  4294743 -0.0050 0.1490 -0.0316
  518455  4294743 0.0020 0.1490 -0.0315
  518457  4294743 0.0110 0.1490 -0.0314
  518458  4294743 0.0040 0.1490 -0.0314
  518459  4294743 0.0040 0.1490 -0.0314
  518461  4294743 0.0020 0.1490 -0.0313
  518463  4294743 0.0030 0.1490 -0.0312
  518464  4294743 0.0030 0.1490 -0.0312
  518465  4294743 0.0100 0.1490 -0.0311
  518466  4294743 -0.0010 0.1490 -0.0311
  518467  4294743 -0.0040 0.1490 -0.0310
  518469  4294743 -0.0020 0.1490 -0.0309
  518470  4294743 -0.0050 0.1490 -0.0309
  518471  4294743 -0.0200 0.1490 -0.0308
  518472  4294743 0.0060 0.1490 -0.0308
  518473  4294743 0.0060 0.1490 -0.0308
  518476  4294743 -0.0040 0.1490 -0.0306
  518477  4294743 -0.0050 0.1490 -0.0306
  518478  4294743 -0.0030 0.1490 -0.0305
  518479  4294743 -0.0020 0.1490 -0.0305
  518482  4294743 0.0010 0.1490 -0.0304
  518483  4294743 -0.0030 0.1490 -0.0303
  518484  4294743 0.0030 0.1490 -0.0303
  518485  4294743 -0.0040 0.1490 -0.0302
  518487  4294743 -0.0040 0.1490 -0.0301
  518488  4294743 -0.0010 0.1490 -0.0301
  518489  4294743 -0.0020 0.1490 -0.0300
  518490  4294743 0.0350 0.1490 -0.0300
  518491  4294743 0.0010 0.1490 -0.0299
  518493  4294743 -0.0020 0.1490 -0.0298
  518494  4294743 0.0080 0.1490 -0.0298
  518495  4294743 -0.0010 0.1490 -0.0298
  518496  4294743 0.0010 0.1490 -0.0297
  518497  4294743 -0.0020 0.1490 -0.0297
  518499  4294743 -0.0070 0.1490 -0.0296
  518500  4294743 0.0040 0.1490 -0.0295
  518501  4294743 0.0040 0.1490 -0.0295
  518502  4294743 -0.0060 0.1490 -0.0294
  518503  4294743 -0.0020 0.1490 -0.0294
  518505  4294743 0.0120 0.1490 -0.0293
  518506  4294743 0.0030 0.1490 -0.0292
  518507  4294743 0.0020 0.1490 -0.0292
  518508  4294743 0.0110 0.1490 -0.0291
  518509  4294743 0.0390 0.1490 -0.0291
  518511  4294743 0.0170 0.1490 -0.0290
  518512  4294743 0.0120 0.1490 -0.0289
  518513  4294743 -0.0010 0.1490 -0.0289
  518514  4294743 -0.0050 0.1490 -0.0288
  518515  4294743 -0.0020 0.1490 -0.0288
  518517  4294743 0.0040 0.1490 -0.0287
  518518  4294743 0.0160 0.1490 -0.0286
  518519  4294743 0.0260 0.1490 -0.0286
  518520  4294743 0.0330 0.1490 -0.0285
  518521  4294743 0.0090 0.1490 -0.0285
  518523  4294743 0.0160 0.1490 -0.0284
  518524  4294743 0.0120 0.1490 -0.0283
  518525  4294743 0.0120 0.1490 -0.0283
  518526  4294743 0.0190 0.1490 -0.0282
  518527  4294743 0.0690 0.1490 -0.0282
  518529  4294743 0.0650 0.1490 -0.0281
  518530  4294743 0.0440 0.1490 -0.0280
  518531  4294743 0.0120 0.1490 -0.0280
  518532  4294743 0.0110 0.1490 -0.0279
  518533  4294743 0.0330 0.1490 -0.0279
  518535  4294743 0.0210 0.1490 -0.0278
  518536  4294743 0.0210 0.1490 -0.0277
  518537  4294743 0.0080 0.1490 -0.0277
  518538  4294743 0.0100 0.1490 -0.0276
  518539  4294743 0.0110 0.1490 -0.0276
  518541  4294743 0.0050 0.1490 -0.0275
  518542  4294743 0.0310 0.1490 -0.0274
  518543  4294743 0.0250 0.1490 -0.0273
  518544  4294743 0.0810 0.1490 -0.0273
  518545  4294743 0.0340 0.1490 -0.0272
  518549  4294743 0.0390 0.1490 -0.0270
  518550  4294743 0.0310 0.1490 -0.0270
  518551  4294743 0.0370 0.1490 -0.0269
  518553  4294743 0.0210 0.1490 -0.0268
  518554  4294743 0.0520 0.1490 -0.0268
  518555  4294743 0.0350 0.1490 -0.0267
  518556  4294743 0.0710 0.1490 -0.0267
  518628  4294743 0.0800 0.1490 -0.0228
  518629  4294743 0.0190 0.1490 -0.0227
  518631  4294743 0.0110 0.1490 -0.0226
  518632  4294743 0.0020 0.1490 -0.0226
  518633  4294743 -0.0090 0.1490 -0.0225
  518634  4294743 -0.0180 0.1490 -0.0224
  518637  4294743 0.0030 0.1490 -0.0223
  518638  4294743 -0.0040 0.1490 -0.0222
  518639  4294743 -0.0730 0.1490 -0.0222
  518640  4294743 -0.0330 0.1490 -0.0221
  518641  4294743 0.0090 0.1490 -0.0221
  518643  4294743 0.0050 0.1490 -0.0220
  518644  4294743 -0.0410 0.1490 -0.0219
  518645  4294743 -0.0190 0.1490 -0.0218
  518381  4294742 -0.0310 0.1490 -0.0341
  518407  4294742 0.0130 0.1490 -0.0334
  518413  4294742 0.0550 0.1490 -0.0332
  518417  4294742 0.0120 0.1490 -0.0330
  518418  4294742 0.0030 0.1490 -0.0330
  518419  4294742 -0.0070 0.1490 -0.0330
  518421  4294742 -0.0080 0.1490 -0.0329
  518422  4294742 0.0030 0.1490 -0.0329
  518423  4294742 0.0010 0.1490 -0.0328
  518424  4294742 0.0020 0.1490 -0.0328
  518425  4294742 0.0020 0.1490 -0.0328
  518431  4294742 0.0000 0.1490 -0.0325
  518433  4294742 -0.0130 0.1490 -0.0325
  518434  4294742 0.0290 0.1490 -0.0324
  518435  4294742 0.0280 0.1490 -0.0324
  518436  4294742 0.0370 0.1490 -0.0324
  518437  4294742 0.0480 0.1490 -0.0323
  518439  4294742 -0.0010 0.1490 -0.0322
  518440  4294742 -0.0140 0.1490 -0.0322
  518441  4294742 0.0090 0.1490 -0.0322
  518442  4294742 0.0310 0.1490 -0.0321
  518443  4294742 0.0230 0.1490 -0.0321
  518445  4294742 0.0110 0.1490 -0.0320
  518447  4294742 -0.0030 0.1490 -0.0319
  518449  4294742 0.0010 0.1490 -0.0319
  518451  4294742 -0.0020 0.1490 -0.0318
  518453  4294742 0.0030 0.1490 -0.0317
  518454  4294742 0.0050 0.1490 -0.0317
  518455  4294742 0.0000 0.1490 -0.0316
  518457  4294742 0.0110 0.1490 -0.0315
  518458  4294742 0.0040 0.1490 -0.0315
  518459  4294742 0.0050 0.1490 -0.0314
  518460  4294742 -0.0080 0.1490 -0.0314
  518461  4294742 0.0000 0.1490 -0.0314
  518463  4294742 0.0040 0.1490 -0.0313
  518464  4294742 0.0010 0.1490 -0.0312
  518465  4294742 -0.0020 0.1490 -0.0312
  518466  4294742 0.0010 0.1490 -0.0311
  518467  4294742 0.0000 0.1490 -0.0311
  518469  4294742 -0.0110 0.1490 -0.0310
  518470  4294742 -0.0120 0.1490 -0.0310
  518471  4294742 -0.0040 0.1490 -0.0309
  518472  4294742 0.0000 0.1490 -0.0309
  518473  4294742 0.0020 0.1490 -0.0308
  518475  4294742 0.0110 0.1490 -0.0308
  518476  4294742 0.0000 0.1490 -0.0307
  518477  4294742 -0.0030 0.1490 -0.0307
  518478  4294742 0.0020 0.1490 -0.0306
  518479  4294742 -0.0020 0.1490 -0.0306
  518481  4294742 -0.0050 0.1490 -0.0305
  518482  4294742 -0.0010 0.1490 -0.0304
  518483  4294742 -0.0010 0.1490 -0.0304
  518484  4294742 0.0010 0.1490 -0.0303
  518485  4294742 -0.0040 0.1490 -0.0303
  518487  4294742 0.0030 0.1490 -0.0302
  518488  4294742 -0.0020 0.1490 -0.0302
  518489  4294742 -0.0020 0.1490 -0.0301
  518490  4294742 0.0010 0.1490 -0.0301
  518491  4294742 0.0000 0.1490 -0.0300
  518493  4294742 0.0150 0.1490 -0.0299
  518494  4294742 0.0150 0.1490 -0.0299
  518495  4294742 -0.0030 0.1490 -0.0298
  518496  4294742 0.0020 0.1490 -0.0298
  518497  4294742 -0.0070 0.1490 -0.0297
  518500  4294742 0.0020 0.1490 -0.0296
  518501  4294742 0.0020 0.1490 -0.0295
  518502  4294742 -0.0040 0.1490 -0.0295
  518503  4294742 0.0000 0.1490 -0.0294
  518505  4294742 0.0050 0.1490 -0.0293
  518506  4294742 0.0100 0.1490 -0.0293
  518507  4294742 0.0000 0.1490 -0.0292
  518508  4294742 0.0300 0.1490 -0.0292
  518509  4294742 0.0240 0.1490 -0.0292
  518511  4294742 0.0130 0.1490 -0.0291
  518512  4294742 0.0050 0.1490 -0.0290
  518513  4294742 0.0020 0.1490 -0.0290
  518514  4294742 -0.0040 0.1490 -0.0289
  518515  4294742 0.0000 0.1490 -0.0289
  518517  4294742 0.0060 0.1490 -0.0288
  518518  4294742 0.0340 0.1490 -0.0287
  518519  4294742 0.0350 0.1490 -0.0287
  518520  4294742 0.0330 0.1490 -0.0286
  518521  4294742 0.0070 0.1490 -0.0285
  518523  4294742 0.0120 0.1490 -0.0284
  518524  4294742 0.0090 0.1490 -0.0284
  518525  4294742 0.0180 0.1490 -0.0283
  518526  4294742 0.0310 0.1490 -0.0283
  518527  4294742 0.0440 0.1490 -0.0282
  518529  4294742 0.0530 0.1490 -0.0281
  518531  4294742 0.0070 0.1490 -0.0280
  518532  4294742 0.0300 0.1490 -0.0280
  518533  4294742 0.0330 0.1490 -0.0279
  518535  4294742 0.0210 0.1490 -0.0278
  518536  4294742 0.0180 0.1490 -0.0278
  518537  4294742 0.0090 0.1490 -0.0277
  518538  4294742 0.0090 0.1490 -0.0277
  518539  4294742 0.0070 0.1490 -0.0276
  518541  4294742 0.0000 0.1490 -0.0275
  518542  4294742 0.0090 0.1490 -0.0275
  518543  4294742 0.0450 0.1490 -0.0274
  518544  4294742 0.0720 0.1490 -0.0274
  518545  4294742 0.0330 0.1490 -0.0273
  518547  4294742 0.0290 0.1490 -0.0272
  518548  4294742 0.0600 0.1490 -0.0271
  518549  4294742 0.0490 0.1490 -0.0271
  518554  4294742 0.0110 0.1490 -0.0268
  518555  4294742 0.0600 0.1490 -0.0268
  518587  4294742 0.0160 0.1490 -0.0250
  518628  4294742 0.0360 0.1490 -0.0228
  518629  4294742 0.0100 0.1490 -0.0228
  518631  4294742 0.0140 0.1490 -0.0226
  518632  4294742 -0.0010 0.1490 -0.0226
  518633  4294742 -0.0080 0.1490 -0.0225
  518634  4294742 -0.0310 0.1490 -0.0225
  518635  4294742 -0.0210 0.1490 -0.0224
  518637  4294742 0.0050 0.1490 -0.0223
  518638  4294742 0.0060 0.1490 -0.0223
  518639  4294742 -0.0390 0.1490 -0.0222
  518640  4294742 -0.0080 0.1490 -0.0222
  518641  4294742 0.0070 0.1490 -0.0221
  518643  4294742 0.0140 0.1490 -0.0220
  518645  4294742 0.0660 0.1490 -0.0219
  518646  4294742 -0.0250 0.1490 -0.0218
  518647  4294742 -0.0020 0.1490 -0.0218
  518649  4294742 -0.0440 0.1490 -0.0217
  518389  4294741 0.0730 0.1490 -0.0340
  518416  4294741 0.0020 0.1490 -0.0332
  518417  4294741 0.0080 0.1490 -0.0331
  518418  4294741 -0.0140 0.1490 -0.0331
  518419  4294741 -0.0160 0.1490 -0.0331
  518421  4294741 -0.0020 0.1490 -0.0330
  518422  4294741 0.0050 0.1490 -0.0330
  518423  4294741 0.0040 0.1490 -0.0329
  518431  4294741 -0.0040 0.1490 -0.0326
  518435  4294741 0.0110 0.1490 -0.0325
  518436  4294741 0.0130 0.1490 -0.0325
  518437  4294741 -0.0100 0.1490 -0.0324
  518439  4294741 -0.0210 0.1490 -0.0323
  518440  4294741 -0.0130 0.1490 -0.0323
  518441  4294741 -0.0030 0.1490 -0.0323
  518442  4294741 0.0210 0.1490 -0.0322
  518443  4294741 0.0000 0.1490 -0.0322
  518445  4294741 -0.0060 0.1490 -0.0321
  518446  4294741 0.0100 0.1490 -0.0321
  518447  4294741 -0.0020 0.1490 -0.0320
  518448  4294741 -0.0030 0.1490 -0.0320
  518449  4294741 0.0030 0.1490 -0.0319
  518451  4294741 0.0000 0.1490 -0.0319
  518452  4294741 0.0030 0.1490 -0.0318
  518453  4294741 0.0090 0.1490 -0.0318
  518454  4294741 0.0050 0.1490 -0.0317
  518457  4294741 0.0080 0.1490 -0.0316
  518458  4294741 0.0080 0.1490 -0.0316
  518460  4294741 -0.0010 0.1490 -0.0315
  518461  4294741 0.0040 0.1490 -0.0314
  518463  4294741 0.0050 0.1490 -0.0314
  518464  4294741 0.0010 0.1490 -0.0313
  518465  4294741 -0.0020 0.1490 -0.0313
  518466  4294741 -0.0020 0.1490 -0.0312
  518467  4294741 -0.0050 0.1490 -0.0312
  518469  4294741 -0.0100 0.1490 -0.0311
  518470  4294741 -0.0050 0.1490 -0.0311
  518471  4294741 -0.0030 0.1490 -0.0310
  518472  4294741 -0.0020 0.1490 -0.0310
  518473  4294741 0.0030 0.1490 -0.0309
  518475  4294741 0.0190 0.1490 -0.0308
  518476  4294741 0.0060 0.1490 -0.0308
  518478  4294741 0.0040 0.1490 -0.0307
  518479  4294741 -0.0030 0.1490 -0.0307
  518481  4294741 -0.0050 0.1490 -0.0306
  518482  4294741 -0.0010 0.1490 -0.0305
  518483  4294741 -0.0010 0.1490 -0.0305
  518484  4294741 0.0010 0.1490 -0.0304
  518485  4294741 0.0090 0.1490 -0.0304
  518487  4294741 0.0060 0.1490 -0.0303
  518488  4294741 -0.0030 0.1490 -0.0302
  518489  4294741 -0.0020 0.1490 -0.0302
  518490  4294741 0.0010 0.1490 -0.0301
  518491  4294741 0.0000 0.1490 -0.0301
  518493  4294741 0.0150 0.1490 -0.0300
  518494  4294741 0.0060 0.1490 -0.0300
  518495  4294741 0.0050 0.1490 -0.0299
  518496  4294741 0.0090 0.1490 -0.0299
  518497  4294741 0.0010 0.1490 -0.0298
  518499  4294741 -0.0050 0.1490 -0.0297
  518500  4294741 0.0060 0.1490 -0.0297
  518501  4294741 -0.0020 0.1490 -0.0296
  518502  4294741 -0.0010 0.1490 -0.0296
  518503  4294741 0.0030 0.1490 -0.0295
  518505  4294741 0.0030 0.1490 -0.0294
  518506  4294741 0.0010 0.1490 -0.0294
  518507  4294741 -0.0030 0.1490 -0.0293
  518508  4294741 0.0020 0.1490 -0.0293
  518509  4294741 -0.0030 0.1490 -0.0292
  518511  4294741 -0.0050 0.1490 -0.0291
  518512  4294741 0.0030 0.1490 -0.0291
  518513  4294741 0.0030 0.1490 -0.0290
  518514  4294741 0.0010 0.1490 -0.0290
  518515  4294741 0.0060 0.1490 -0.0289
  518517  4294741 0.0080 0.1490 -0.0288
  518518  4294741 0.0310 0.1490 -0.0288
  518519  4294741 0.0270 0.1490 -0.0287
  518520  4294741 0.0100 0.1490 -0.0287
  518521  4294741 0.0080 0.1490 -0.0286
  518523  4294741 0.0120 0.1490 -0.0285
  518524  4294741 0.0110 0.1490 -0.0285
  518525  4294741 0.0230 0.1490 -0.0284
  518526  4294741 0.0220 0.1490 -0.0284
  518527  4294741 0.0240 0.1490 -0.0283
  518529  4294741 0.0310 0.1490 -0.0282
  518530  4294741 0.0120 0.1490 -0.0282
  518531  4294741 0.0120 0.1490 -0.0281
  518532  4294741 0.0440 0.1490 -0.0281
  518533  4294741 0.0330 0.1490 -0.0280
  518535  4294741 0.0200 0.1490 -0.0279
  518536  4294741 0.0060 0.1490 -0.0278
  518537  4294741 0.0120 0.1490 -0.0278
  518538  4294741 0.0040 0.1490 -0.0277
  518539  4294741 0.0030 0.1490 -0.0277
  518541  4294741 -0.0020 0.1490 -0.0276
  518542  4294741 0.0030 0.1490 -0.0275
  518543  4294741 0.0310 0.1490 -0.0275
  518544  4294741 0.0700 0.1490 -0.0274
  518545  4294741 0.0460 0.1490 -0.0274
  518547  4294741 0.0180 0.1490 -0.0273
  518551  4294741 0.0240 0.1490 -0.0271
  518553  4294741 0.0100 0.1490 -0.0269
  518554  4294741 0.0190 0.1490 -0.0269
  518555  4294741 0.0200 0.1490 -0.0268
  518556  4294741 0.0290 0.1490 -0.0268
  518628  4294741 0.0440 0.1490 -0.0229
  518629  4294741 0.0210 0.1490 -0.0228
  518631  4294741 -0.0010 0.1490 -0.0227
  518632  4294741 -0.0020 0.1490 -0.0226
  518633  4294741 -0.0040 0.1490 -0.0226
  518634  4294741 -0.0420 0.1490 -0.0225
  518635  4294741 -0.0280 0.1490 -0.0225
  518637  4294741 0.0050 0.1490 -0.0224
  518638  4294741 0.0110 0.1490 -0.0223
  518641  4294741 0.0120 0.1490 -0.0221
  518643  4294741 -0.0060 0.1490 -0.0220
  518646  4294741 -0.0270 0.1490 -0.0219
  518647  4294741 -0.0710 0.1490 -0.0218
  518649  4294741 0.0050 0.1490 -0.0217
  518650  4294741 -0.0310 0.1490 -0.0217
  518651  4294741 0.0930 0.1490 -0.0216
  518386  4294740 0.0220 0.1490 -0.0341
  518398  4294740 -0.0100 0.1490 -0.0338
  518416  4294740 0.0260 0.1490 -0.0333
  518418  4294740 -0.0100 0.1490 -0.0332
  518419  4294740 -0.0060 0.1490 -0.0332
  518421  4294740 -0.0010 0.1490 -0.0331
  518422  4294740 0.0080 0.1490 -0.0331
  518423  4294740 0.0040 0.1490 -0.0330
  518430  4294740 0.0080 0.1490 -0.0328
  518435  4294740 0.0110 0.1490 -0.0326
  518436  4294740 -0.0220 0.1490 -0.0325
  518437  4294740 -0.0230 0.1490 -0.0325
  518439  4294740 -0.0270 0.1490 -0.0324
  518442  4294740 -0.0030 0.1490 -0.0323
  518443  4294740 0.0200 0.1490 -0.0323
  518445  4294740 0.0190 0.1490 -0.0322
  518446  4294740 0.0200 0.1490 -0.0322
  518447  4294740 -0.0060 0.1490 -0.0321
  518448  4294740 -0.0030 0.1490 -0.0321
  518449  4294740 0.0020 0.1490 -0.0320
  518451  4294740 0.0030 0.1490 -0.0320
  518452  4294740 0.0060 0.1490 -0.0319
  518453  4294740 0.0040 0.1490 -0.0319
  518454  4294740 0.0000 0.1490 -0.0318
  518455  4294740 0.0050 0.1490 -0.0318
  518457  4294740 -0.0090 0.1490 -0.0317
  518458  4294740 0.0030 0.1490 -0.0317
  518459  4294740 0.0000 0.1490 -0.0316
  518460  4294740 -0.0010 0.1490 -0.0316
  518461  4294740 0.0040 0.1490 -0.0315
  518463  4294740 -0.0010 0.1490 -0.0314
  518464  4294740 0.0100 0.1490 -0.0314
  518465  4294740 -0.0020 0.1490 -0.0314
  518466  4294740 -0.0010 0.1490 -0.0313
  518467  4294740 -0.0100 0.1490 -0.0313
  518469  4294740 -0.0130 0.1490 -0.0312
  518470  4294740 -0.0020 0.1490 -0.0311
  518471  4294740 -0.0030 0.1490 -0.0311
  518472  4294740 -0.0020 0.1490 -0.0311
  518473  4294740 0.0030 0.1490 -0.0310
  518475  4294740 0.0150 0.1490 -0.0309
  518476  4294740 0.0060 0.1490 -0.0309
  518477  4294740 0.0000 0.1490 -0.0308
  518478  4294740 -0.0020 0.1490 -0.0308
  518479  4294740 -0.0060 0.1490 -0.0307
  518481  4294740 -0.0050 0.1490 -0.0306
  518482  4294740 -0.0010 0.1490 -0.0306
  518483  4294740 -0.0030 0.1490 -0.0306
  518484  4294740 -0.0020 0.1490 -0.0305
  518485  4294740 0.0500 0.1490 -0.0305
  518487  4294740 0.0100 0.1490 -0.0304
  518488  4294740 -0.0020 0.1490 -0.0303
  518489  4294740 -0.0070 0.1490 -0.0303
  518490  4294740 -0.0010 0.1490 -0.0302
  518491  4294740 0.0150 0.1490 -0.0302
  518493  4294740 0.0310 0.1490 -0.0301
  518494  4294740 0.0070 0.1490 -0.0300
  518495  4294740 0.0120 0.1490 -0.0300
  518496  4294740 0.0000 0.1490 -0.0299
  518497  4294740 -0.0030 0.1490 -0.0299
  518499  4294740 -0.0060 0.1490 -0.0298
  518500  4294740 0.0180 0.1490 -0.0297
  518501  4294740 0.0000 0.1490 -0.0297
  518502  4294740 -0.0010 0.1490 -0.0296
  518503  4294740 0.0000 0.1490 -0.0296
  518505  4294740 -0.0090 0.1490 -0.0295
  518506  4294740 -0.0070 0.1490 -0.0294
  518507  4294740 -0.0050 0.1490 -0.0294
  518508  4294740 -0.0020 0.1490 -0.0293
  518509  4294740 -0.0070 0.1490 -0.0293
  518511  4294740 0.0000 0.1490 -0.0292
  518512  4294740 0.0230 0.1490 -0.0291
  518513  4294740 0.0050 0.1490 -0.0291
  518514  4294740 0.0070 0.1490 -0.0290
  518515  4294740 0.0100 0.1490 -0.0290
  518517  4294740 0.0100 0.1490 -0.0289
  518518  4294740 0.0190 0.1490 -0.0288
  518519  4294740 0.0240 0.1490 -0.0288
  518520  4294740 0.0120 0.1490 -0.0287
  518521  4294740 0.0120 0.1490 -0.0287
  518523  4294740 0.0090 0.1490 -0.0286
  518524  4294740 0.0120 0.1490 -0.0285
  518525  4294740 0.0200 0.1490 -0.0285
  518526  4294740 0.0150 0.1490 -0.0284
  518527  4294740 0.0190 0.1490 -0.0284
  518529  4294740 0.0150 0.1490 -0.0283
  518530  4294740 0.0070 0.1490 -0.0282
  518531  4294740 0.0180 0.1490 -0.0282
  518532  4294740 0.0240 0.1490 -0.0281
  518533  4294740 0.0270 0.1490 -0.0281
  518535  4294740 0.0100 0.1490 -0.0280
  518536  4294740 0.0060 0.1490 -0.0279
  518537  4294740 0.0120 0.1490 -0.0279
  518538  4294740 0.0080 0.1490 -0.0278
  518539  4294740 0.0100 0.1490 -0.0278
  518541  4294740 -0.0020 0.1490 -0.0276
  518542  4294740 0.0180 0.1490 -0.0276
  518543  4294740 0.0160 0.1490 -0.0275
  518544  4294740 0.0250 0.1490 -0.0275
  518547  4294740 0.0180 0.1490 -0.0273
  518550  4294740 0.0330 0.1490 -0.0272
  518551  4294740 0.0300 0.1490 -0.0271
  518553  4294740 0.0130 0.1490 -0.0270
  518554  4294740 0.0470 0.1490 -0.0270
  518555  4294740 0.0100 0.1490 -0.0269
  518556  4294740 0.0520 0.1490 -0.0268
  518557  4294740 0.0250 0.1490 -0.0268
  518560  4294740 0.0600 0.1490 -0.0266
  518579  4294740 0.0560 0.1490 -0.0256
  518632  4294740 -0.0050 0.1490 -0.0227
  518633  4294740 -0.0050 0.1490 -0.0226
  518634  4294740 -0.0070 0.1490 -0.0226
  518635  4294740 -0.0340 0.1490 -0.0225
  518637  4294740 0.0050 0.1490 -0.0224
  518647  4294740 -0.0630 0.1490 -0.0219
  518649  4294740 -0.0330 0.1490 -0.0217
  518650  4294740 0.0120 0.1490 -0.0217
  518651  4294740 0.0780 0.1490 -0.0216
  518385  4294739 0.0030 0.1490 -0.0343
  518386  4294739 0.0220 0.1490 -0.0342
  518397  4294739 -0.0230 0.1490 -0.0339
  518398  4294739 -0.0250 0.1490 -0.0339
  518405  4294739 0.0010 0.1490 -0.0337
  518406  4294739 0.0080 0.1490 -0.0337
  518417  4294739 0.0050 0.1490 -0.0333
  518418  4294739 -0.0030 0.1490 -0.0333
  518419  4294739 -0.0020 0.1490 -0.0332
  518421  4294739 0.0070 0.1490 -0.0332
  518422  4294739 0.0080 0.1490 -0.0331
  518430  4294739 0.0080 0.1490 -0.0329
  518433  4294739 0.0110 0.1490 -0.0327
  518435  4294739 -0.0100 0.1490 -0.0327
  518436  4294739 -0.0260 0.1490 -0.0326
  518437  4294739 -0.0350 0.1490 -0.0326
  518439  4294739 -0.0100 0.1490 -0.0325
  518442  4294739 -0.0150 0.1490 -0.0324
  518443  4294739 0.0230 0.1490 -0.0324
  518445  4294739 0.0240 0.1490 -0.0323
  518446  4294739 -0.0040 0.1490 -0.0322
  518447  4294739 -0.0050 0.1490 -0.0322
  518448  4294739 0.0010 0.1490 -0.0322
  518449  4294739 0.0000 0.1490 -0.0321
  518451  4294739 0.0030 0.1490 -0.0320
  518452  4294739 0.0130 0.1490 -0.0320
  518453  4294739 0.0110 0.1490 -0.0320
  518454  4294739 0.0070 0.1490 -0.0319
  518455  4294739 0.0010 0.1490 -0.0319
  518457  4294739 -0.0020 0.1490 -0.0318
  518458  4294739 0.0080 0.1490 -0.0317
  518459  4294739 -0.0040 0.1490 -0.0317
  518460  4294739 -0.0040 0.1490 -0.0317
  518461  4294739 0.0040 0.1490 -0.0316
  518463  4294739 0.0050 0.1490 -0.0315
  518464  4294739 0.0080 0.1490 -0.0315
  518465  4294739 -0.0010 0.1490 -0.0314
  518466  4294739 -0.0010 0.1490 -0.0314
  518467  4294739 -0.0140 0.1490 -0.0314
  518469  4294739 -0.0020 0.1490 -0.0313
  518470  4294739 -0.0040 0.1490 -0.0312
  518472  4294739 0.0000 0.1490 -0.0311
  518473  4294739 0.0250 0.1490 -0.0311
  518475  4294739 0.0200 0.1490 -0.0310
  518476  4294739 0.0110 0.1490 -0.0310
  518477  4294739 -0.0010 0.1490 -0.0309
  518478  4294739 -0.0050 0.1490 -0.0309
  518479  4294739 -0.0060 0.1490 -0.0308
  518481  4294739 0.0030 0.1490 -0.0307
  518482  4294739 0.0040 0.1490 -0.0307
  518483  4294739 -0.0020 0.1490 -0.0306
  518484  4294739 0.0820 0.1490 -0.0306
  518485  4294739 0.0280 0.1490 -0.0305
  518487  4294739 0.0010 0.1490 -0.0304
  518488  4294739 0.0020 0.1490 -0.0304
  518489  4294739 -0.0060 0.1490 -0.0303
  518490  4294739 0.0020 0.1490 -0.0303
  518491  4294739 0.0140 0.1490 -0.0303
  518493  4294739 0.0080 0.1490 -0.0302
  518494  4294739 0.0100 0.1490 -0.0301
  518495  4294739 0.0230 0.1490 -0.0301
  518496  4294739 0.0000 0.1490 -0.0300
  518497  4294739 -0.0020 0.1490 -0.0300
  518499  4294739 -0.0070 0.1490 -0.0299
  518500  4294739 0.0030 0.1490 -0.0298
  518501  4294739 -0.0020 0.1490 -0.0298
  518502  4294739 0.0090 0.1490 -0.0297
  518503  4294739 -0.0090 0.1490 -0.0297
  518505  4294739 -0.0090 0.1490 -0.0296
  518506  4294739 -0.0080 0.1490 -0.0295
  518507  4294739 0.0020 0.1490 -0.0295
  518508  4294739 -0.0010 0.1490 -0.0294
  518509  4294739 0.0030 0.1490 -0.0294
  518511  4294739 0.0180 0.1490 -0.0293
  518512  4294739 0.0110 0.1490 -0.0292
  518513  4294739 0.0030 0.1490 -0.0292
  518514  4294739 0.0060 0.1490 -0.0291
  518515  4294739 0.0120 0.1490 -0.0291
  518517  4294739 0.0130 0.1490 -0.0290
  518518  4294739 0.0190 0.1490 -0.0289
  518519  4294739 0.0200 0.1490 -0.0289
  518520  4294739 0.0150 0.1490 -0.0288
  518521  4294739 0.0190 0.1490 -0.0288
  518523  4294739 0.0070 0.1490 -0.0287
  518524  4294739 0.0140 0.1490 -0.0286
  518525  4294739 0.0210 0.1490 -0.0286
  518526  4294739 0.0110 0.1490 -0.0285
  518529  4294739 0.0190 0.1490 -0.0283
  518530  4294739 0.0050 0.1490 -0.0283
  518531  4294739 0.0190 0.1490 -0.0282
  518532  4294739 0.0290 0.1490 -0.0282
  518533  4294739 0.0170 0.1490 -0.0281
  518535  4294739 0.0100 0.1490 -0.0280
  518536  4294739 0.0170 0.1490 -0.0280
  518537  4294739 0.0140 0.1490 -0.0279
  518538  4294739 0.0080 0.1490 -0.0279
  518539  4294739 0.0090 0.1490 -0.0278
  518541  4294739 0.0000 0.1490 -0.0277
  518542  4294739 0.0180 0.1490 -0.0277
  518543  4294739 0.0050 0.1490 -0.0276
  518544  4294739 0.0120 0.1490 -0.0276
  518545  4294739 0.0430 0.1490 -0.0275
  518547  4294739 0.0160 0.1490 -0.0274
  518553  4294739 0.0380 0.1490 -0.0271
  518554  4294739 0.0080 0.1490 -0.0270
  518555  4294739 0.0520 0.1490 -0.0270
  518556  4294739 0.0360 0.1490 -0.0269
  518557  4294739 0.0160 0.1490 -0.0269
  518560  4294739 0.0240 0.1490 -0.0267
  518561  4294739 -0.0020 0.1490 -0.0266
  518562  4294739 0.0110 0.1490 -0.0266
  518563  4294739 0.0410 0.1490 -0.0265
  518565  4294739 0.0420 0.1490 -0.0264
  518610  4294739 0.0190 0.1490 -0.0239
  518632  4294739 -0.0040 0.1490 -0.0227
  518633  4294739 0.0030 0.1490 -0.0227
  518634  4294739 -0.0060 0.1490 -0.0226
  518635  4294739 -0.0400 0.1490 -0.0226
  518646  4294739 -0.0030 0.1490 -0.0219
  518647  4294739 -0.0090 0.1490 -0.0219
  518649  4294739 -0.0010 0.1490 -0.0218
  518650  4294739 0.0180 0.1490 -0.0217
  518385  4294737 0.0250 0.1490 -0.0345
  518386  4294737 0.0190 0.1490 -0.0344
  518397  4294737 -0.0160 0.1490 -0.0341
  518398  4294737 -0.0080 0.1490 -0.0341
  518404  4294737 -0.0060 0.1490 -0.0339
  518405  4294737 0.0040 0.1490 -0.0339
  518406  4294737 0.0150 0.1490 -0.0339
  518417  4294737 -0.0090 0.1490 -0.0335
  518418  4294737 -0.0010 0.1490 -0.0335
  518419  4294737 0.0010 0.1490 -0.0334
  518421  4294737 0.0000 0.1490 -0.0334
  518422  4294737 0.0100 0.1490 -0.0333
  518423  4294737 -0.0050 0.1490 -0.0333
  518424  4294737 -0.0070 0.1490 -0.0333
  518425  4294737 -0.0080 0.1490 -0.0332
  518429  4294737 0.0060 0.1490 -0.0331
  518430  4294737 -0.0030 0.1490 -0.0330
  518431  4294737 0.0020 0.1490 -0.0330
  518433  4294737 0.0020 0.1490 -0.0329
  518434  4294737 -0.0100 0.1490 -0.0329
  518435  4294737 -0.0180 0.1490 -0.0329
  518436  4294737 -0.0040 0.1490 -0.0328
  518437  4294737 -0.0150 0.1490 -0.0328
  518442  4294737 0.0030 0.1490 -0.0326
  518443  4294737 0.0410 0.1490 -0.0325
  518445  4294737 0.0240 0.1490 -0.0325
  518446  4294737 -0.0040 0.1490 -0.0324
  518447  4294737 -0.0050 0.1490 -0.0324
  518448  4294737 0.0010 0.1490 -0.0323
  518449  4294737 -0.0010 0.1490 -0.0323
  518451  4294737 0.0030 0.1490 -0.0322
  518452  4294737 0.0060 0.1490 -0.0322
  518453  4294737 0.0150 0.1490 -0.0321
  518454  4294737 0.0050 0.1490 -0.0321
  518457  4294737 0.0030 0.1490 -0.0320
  518458  4294737 -0.0040 0.1490 -0.0319
  518459  4294737 -0.0120 0.1490 -0.0319
  518460  4294737 -0.0010 0.1490 -0.0318
  518461  4294737 0.0090 0.1490 -0.0318
  518463  4294737 0.0070 0.1490 -0.0317
  518464  4294737 -0.0020 0.1490 -0.0317
  518465  4294737 0.0000 0.1490 -0.0316
  518466  4294737 -0.0020 0.1490 -0.0316
  518467  4294737 -0.0150 0.1490 -0.0315
  518469  4294737 -0.0010 0.1490 -0.0314
  518470  4294737 -0.0030 0.1490 -0.0314
  518471  4294737 -0.0010 0.1490 -0.0313
  518472  4294737 0.0030 0.1490 -0.0313
  518473  4294737 0.0200 0.1490 -0.0313
  518475  4294737 0.0330 0.1490 -0.0312
  518476  4294737 0.0060 0.1490 -0.0311
  518477  4294737 -0.0020 0.1490 -0.0311
  518478  4294737 -0.0050 0.1490 -0.0310
  518479  4294737 -0.0050 0.1490 -0.0310
  518481  4294737 0.0070 0.1490 -0.0309
  518482  4294737 0.0010 0.1490 -0.0308
  518483  4294737 0.0000 0.1490 -0.0308
  518484  4294737 0.0620 0.1490 -0.0307
  518485  4294737 0.0290 0.1490 -0.0307
  518487  4294737 0.0040 0.1490 -0.0306
  518488  4294737 -0.0030 0.1490 -0.0306
  518489  4294737 -0.0060 0.1490 -0.0305
  518490  4294737 -0.0120 0.1490 -0.0305
  518491  4294737 0.0010 0.1490 -0.0304
  518493  4294737 -0.0020 0.1490 -0.0303
  518494  4294737 0.0020 0.1490 -0.0303
  518495  4294737 0.0110 0.1490 -0.0302
  518496  4294737 0.0000 0.1490 -0.0302
  518497  4294737 -0.0020 0.1490 -0.0301
  518499  4294737 -0.0010 0.1490 -0.0300
  518500  4294737 -0.0060 0.1490 -0.0300
  518501  4294737 -0.0050 0.1490 -0.0299
  518502  4294737 0.0000 0.1490 -0.0299
  518503  4294737 -0.0100 0.1490 -0.0298
  518505  4294737 -0.0080 0.1490 -0.0297
  518506  4294737 -0.0060 0.1490 -0.0297
  518507  4294737 0.0000 0.1490 -0.0296
  518508  4294737 0.0010 0.1490 -0.0296
  518509  4294737 0.0100 0.1490 -0.0295
  518511  4294737 0.0150 0.1490 -0.0294
  518512  4294737 0.0100 0.1490 -0.0294
  518513  4294737 0.0030 0.1490 -0.0293
  518514  4294737 0.0070 0.1490 -0.0293
  518515  4294737 0.0160 0.1490 -0.0292
  518517  4294737 0.0130 0.1490 -0.0291
  518518  4294737 0.0230 0.1490 -0.0291
  518519  4294737 0.0200 0.1490 -0.0290
  518520  4294737 0.0200 0.1490 -0.0290
  518521  4294737 0.0040 0.1490 -0.0289
  518523  4294737 0.0090 0.1490 -0.0288
  518524  4294737 0.0140 0.1490 -0.0287
  518525  4294737 0.0120 0.1490 -0.0287
  518526  4294737 0.0090 0.1490 -0.0286
  518527  4294737 0.0140 0.1490 -0.0286
  518529  4294737 0.0260 0.1490 -0.0285
  518530  4294737 0.0020 0.1490 -0.0284
  518531  4294737 0.0130 0.1490 -0.0284
  518532  4294737 0.0270 0.1490 -0.0283
  518533  4294737 0.0080 0.1490 -0.0283
  518535  4294737 0.0160 0.1490 -0.0282
  518536  4294737 0.0190 0.1490 -0.0281
  518537  4294737 0.0010 0.1490 -0.0281
  518538  4294737 0.0010 0.1490 -0.0280
  518539  4294737 0.0090 0.1490 -0.0280
  518541  4294737 0.0220 0.1490 -0.0278
  518542  4294737 0.0190 0.1490 -0.0278
  518543  4294737 0.0070 0.1490 -0.0277
  518544  4294737 0.0180 0.1490 -0.0277
  518545  4294737 0.0340 0.1490 -0.0276
  518547  4294737 0.0290 0.1490 -0.0275
  518548  4294737 0.0210 0.1490 -0.0275
  518550  4294737 0.0850 0.1490 -0.0274
  518551  4294737 0.0360 0.1490 -0.0273
  518553  4294737 0.0260 0.1490 -0.0272
  518554  4294737 0.0250 0.1490 -0.0271
  518555  4294737 0.0590 0.1490 -0.0271
  518557  4294737 0.0120 0.1490 -0.0270
  518560  4294737 0.0160 0.1490 -0.0268
  518562  4294737 0.0210 0.1490 -0.0267
  518563  4294737 0.0560 0.1490 -0.0266
  518574  4294737 -0.0110 0.1490 -0.0260
  518575  4294737 -0.0250 0.1490 -0.0260
  518610  4294737 -0.0250 0.1490 -0.0240
  518611  4294737 0.0240 0.1490 -0.0240
  518632  4294737 -0.0010 0.1490 -0.0228
  518633  4294737 0.0060 0.1490 -0.0227
  518634  4294737 0.0120 0.1490 -0.0227
  518635  4294737 -0.0250 0.1490 -0.0226
  518647  4294737 0.0070 0.1490 -0.0220
  518650  4294737 0.0550 0.1490 -0.0218
  518404  4294736 0.0050 0.1490 -0.0340
  518405  4294736 0.0030 0.1490 -0.0340
  518406  4294736 -0.0010 0.1490 -0.0340
  518407  4294736 0.0200 0.1490 -0.0339
  518409  4294736 0.0330 0.1490 -0.0339
  518411  4294736 -0.0040 0.1490 -0.0338
  518412  4294736 -0.0190 0.1490 -0.0338
  518413  4294736 -0.0160 0.1490 -0.0337
  518415  4294736 -0.0100 0.1490 -0.0337
  518417  4294736 -0.0060 0.1490 -0.0336
  518418  4294736 -0.0020 0.1490 -0.0336
  518421  4294736 -0.0090 0.1490 -0.0335
  518422  4294736 -0.0120 0.1490 -0.0334
  518423  4294736 0.0050 0.1490 -0.0334
  518424  4294736 0.0110 0.1490 -0.0334
  518425  4294736 0.0120 0.1490 -0.0333
  518428  4294736 0.0090 0.1490 -0.0332
  518429  4294736 -0.0020 0.1490 -0.0332
  518430  4294736 0.0000 0.1490 -0.0331
  518431  4294736 -0.0100 0.1490 -0.0331
  518434  4294736 -0.0060 0.1490 -0.0330
  518436  4294736 -0.0150 0.1490 -0.0329
  518437  4294736 -0.0090 0.1490 -0.0329
  518439  4294736 0.0240 0.1490 -0.0328
  518442  4294736 0.0500 0.1490 -0.0327
  518443  4294736 0.0610 0.1490 -0.0326
  518445  4294736 0.0470 0.1490 -0.0326
  518446  4294736 -0.0020 0.1490 -0.0325
  518447  4294736 0.0120 0.1490 -0.0325
  518448  4294736 -0.0010 0.1490 -0.0324
  518449  4294736 -0.0010 0.1490 -0.0324
  518451  4294736 -0.0020 0.1490 -0.0323
  518452  4294736 0.0030 0.1490 -0.0323
  518453  4294736 -0.0030 0.1490 -0.0322
  518454  4294736 0.0100 0.1490 -0.0322
  518455  4294736 0.0100 0.1490 -0.0321
  518457  4294736 -0.0080 0.1490 -0.0320
  518458  4294736 -0.0070 0.1490 -0.0320
  518459  4294736 -0.0080 0.1490 -0.0320
  518460  4294736 0.0000 0.1490 -0.0319
  518461  4294736 0.0040 0.1490 -0.0319
  518463  4294736 -0.0040 0.1490 -0.0318
  518464  4294736 0.0030 0.1490 -0.0317
  518465  4294736 0.0020 0.1490 -0.0317
  518466  4294736 -0.0040 0.1490 -0.0317
  518467  4294736 -0.0040 0.1490 -0.0316
  518469  4294736 -0.0020 0.1490 -0.0315
  518470  4294736 -0.0020 0.1490 -0.0315
  518471  4294736 0.0030 0.1490 -0.0314
  518472  4294736 0.0020 0.1490 -0.0314
  518473  4294736 0.0060 0.1490 -0.0313
  518475  4294736 0.0150 0.1490 -0.0312
  518476  4294736 0.0070 0.1490 -0.0312
  518477  4294736 -0.0050 0.1490 -0.0312
  518478  4294736 0.0000 0.1490 -0.0311
  518481  4294736 0.0090 0.1490 -0.0310
  518482  4294736 -0.0020 0.1490 -0.0309
  518483  4294736 0.0240 0.1490 -0.0309
  518484  4294736 0.0400 0.1490 -0.0308
  518485  4294736 0.0210 0.1490 -0.0308
  518487  4294736 0.0050 0.1490 -0.0307
  518488  4294736 0.0000 0.1490 -0.0306
  518489  4294736 -0.0030 0.1490 -0.0306
  518490  4294736 0.0020 0.1490 -0.0305
  518491  4294736 -0.0030 0.1490 -0.0305
  518493  4294736 -0.0030 0.1490 -0.0304
  518494  4294736 0.0090 0.1490 -0.0303
  518495  4294736 -0.0030 0.1490 -0.0303
  518496  4294736 -0.0030 0.1490 -0.0302
  518497  4294736 0.0000 0.1490 -0.0302
  518499  4294736 -0.0010 0.1490 -0.0301
  518500  4294736 -0.0070 0.1490 -0.0300
  518501  4294736 -0.0050 0.1490 -0.0300
  518502  4294736 0.0000 0.1490 -0.0299
  518503  4294736 -0.0090 0.1490 -0.0299
  518505  4294736 -0.0090 0.1490 -0.0298
  518506  4294736 -0.0090 0.1490 -0.0297
  518507  4294736 -0.0060 0.1490 -0.0297
  518508  4294736 0.0050 0.1490 -0.0296
  518509  4294736 0.0030 0.1490 -0.0296
  518511  4294736 0.0080 0.1490 -0.0295
  518512  4294736 0.0070 0.1490 -0.0294
  518513  4294736 -0.0040 0.1490 -0.0294
  518514  4294736 0.0110 0.1490 -0.0293
  518515  4294736 0.0160 0.1490 -0.0293
  518517  4294736 0.0100 0.1490 -0.0292
  518518  4294736 0.0190 0.1490 -0.0291
  518519  4294736 0.0240 0.1490 -0.0291
  518520  4294736 0.0310 0.1490 -0.0290
  518521  4294736 0.0110 0.1490 -0.0290
  518523  4294736 0.0200 0.1490 -0.0289
  518524  4294736 0.0160 0.1490 -0.0288
  518525  4294736 0.0110 0.1490 -0.0288
  518526  4294736 0.0100 0.1490 -0.0287
  518527  4294736 0.0140 0.1490 -0.0287
  518529  4294736 0.0060 0.1490 -0.0286
  518530  4294736 0.0010 0.1490 -0.0285
  518531  4294736 0.0090 0.1490 -0.0284
  518532  4294736 0.0130 0.1490 -0.0284
  518533  4294736 0.0070 0.1490 -0.0283
  518535  4294736 0.0210 0.1490 -0.0282
  518536  4294736 0.0000 0.1490 -0.0282
  518537  4294736 -0.0070 0.1490 -0.0281
  518538  4294736 0.0000 0.1490 -0.0281
  518539  4294736 0.0070 0.1490 -0.0280
  518541  4294736 0.0220 0.1490 -0.0279
  518542  4294736 0.0200 0.1490 -0.0279
  518543  4294736 0.0220 0.1490 -0.0278
  518544  4294736 0.0160 0.1490 -0.0277
  518545  4294736 0.0050 0.1490 -0.0277
  518547  4294736 0.0240 0.1490 -0.0276
  518548  4294736 0.0140 0.1490 -0.0275
  518553  4294736 0.0280 0.1490 -0.0273
  518554  4294736 0.0540 0.1490 -0.0272
  518555  4294736 0.0320 0.1490 -0.0271
  518556  4294736 0.0150 0.1490 -0.0271
  518557  4294736 0.0050 0.1490 -0.0270
  518560  4294736 0.0390 0.1490 -0.0269
  518572  4294736 0.0250 0.1490 -0.0262
  518574  4294736 0.0150 0.1490 -0.0261
  518575  4294736 0.0070 0.1490 -0.0260
  518577  4294736 0.0050 0.1490 -0.0259
  518611  4294736 0.0020 0.1490 -0.0240
  518631  4294736 -0.0020 0.1490 -0.0229
  518632  4294736 0.0010 0.1490 -0.0228
  518633  4294736 0.0000 0.1490 -0.0228
  518634  4294736 -0.0040 0.1490 -0.0227
  518646  4294736 -0.0330 0.1490 -0.0221
  518647  4294736 -0.0110 0.1490 -0.0220
  518649  4294736 0.0450 0.1490 -0.0219
  518650  4294736 0.0220 0.1490 -0.0218
  518377  4294735 0.1170 0.1490 -0.0349
  518389  4294735 0.0150 0.1490 -0.0346
  518392  4294735 0.0460 0.1490 -0.0345
  518393  4294735 0.0290 0.1490 -0.0345
  518406  4294735 -0.0090 0.1490 -0.0341
  518407  4294735 0.0150 0.1490 -0.0340
  518409  4294735 0.0240 0.1490 -0.0340
  518411  4294735 -0.0040 0.1490 -0.0339
  518412  4294735 -0.0060 0.1490 -0.0339
  518413  4294735 0.0130 0.1490 -0.0338
  518415  4294735 -0.0150 0.1490 -0.0338
  518416  4294735 -0.0120 0.1490 -0.0337
  518422  4294735 0.0070 0.1490 -0.0335
  518423  4294735 0.0150 0.1490 -0.0335
  518424  4294735 0.0150 0.1490 -0.0334
  518428  4294735 0.0060 0.1490 -0.0333
  518429  4294735 0.0000 0.1490 -0.0333
  518430  4294735 0.0010 0.1490 -0.0332
  518431  4294735 -0.0110 0.1490 -0.0332
  518433  4294735 0.0050 0.1490 -0.0331
  518434  4294735 0.0020 0.1490 -0.0331
  518435  4294735 -0.0040 0.1490 -0.0330
  518436  4294735 -0.0090 0.1490 -0.0330
  518437  4294735 -0.0030 0.1490 -0.0330
  518443  4294735 0.0360 0.1490 -0.0327
  518445  4294735 0.0010 0.1490 -0.0326
  518446  4294735 0.0030 0.1490 -0.0326
  518447  4294735 -0.0050 0.1490 -0.0326
  518448  4294735 -0.0040 0.1490 -0.0325
  518449  4294735 -0.0040 0.1490 -0.0325
  518453  4294735 0.0120 0.1490 -0.0323
  518454  4294735 0.0270 0.1490 -0.0323
  518455  4294735 0.0000 0.1490 -0.0322
  518457  4294735 -0.0110 0.1490 -0.0321
  518458  4294735 -0.0050 0.1490 -0.0321
  518459  4294735 -0.0030 0.1490 -0.0320
  518460  4294735 0.0000 0.1490 -0.0320
  518463  4294735 -0.0030 0.1490 -0.0319
  518464  4294735 0.0000 0.1490 -0.0318
  518465  4294735 -0.0010 0.1490 -0.0318
  518467  4294735 -0.0050 0.1490 -0.0317
  518469  4294735 0.0000 0.1490 -0.0316
  518470  4294735 0.0010 0.1490 -0.0316
  518471  4294735 0.0040 0.1490 -0.0315
  518472  4294735 0.0010 0.1490 -0.0315
  518473  4294735 0.0040 0.1490 -0.0314
  518476  4294735 -0.0010 0.1490 -0.0313
  518477  4294735 -0.0060 0.1490 -0.0312
  518478  4294735 -0.0020 0.1490 -0.0312
  518479  4294735 -0.0050 0.1490 -0.0311
  518481  4294735 0.0050 0.1490 -0.0310
  518482  4294735 -0.0020 0.1490 -0.0310
  518483  4294735 0.0160 0.1490 -0.0310
  518484  4294735 0.0340 0.1490 -0.0309
  518485  4294735 -0.0030 0.1490 -0.0309
  518487  4294735 0.0010 0.1490 -0.0308
  518488  4294735 0.0020 0.1490 -0.0307
  518489  4294735 -0.0110 0.1490 -0.0307
  518490  4294735 0.0020 0.1490 -0.0306
  518491  4294735 -0.0020 0.1490 -0.0306
  518493  4294735 -0.0040 0.1490 -0.0305
  518494  4294735 -0.0030 0.1490 -0.0304
  518495  4294735 -0.0060 0.1490 -0.0304
  518496  4294735 -0.0070 0.1490 -0.0303
  518497  4294735 -0.0040 0.1490 -0.0303
  518499  4294735 -0.0010 0.1490 -0.0302
  518500  4294735 -0.0080 0.1490 -0.0301
  518501  4294735 0.0090 0.1490 -0.0301
  518502  4294735 0.0040 0.1490 -0.0300
  518503  4294735 -0.0080 0.1490 -0.0300
  518505  4294735 -0.0060 0.1490 -0.0299
  518506  4294735 -0.0110 0.1490 -0.0298
  518507  4294735 -0.0050 0.1490 -0.0298
  518508  4294735 0.0010 0.1490 -0.0297
  518509  4294735 0.0030 0.1490 -0.0297
  518511  4294735 0.0080 0.1490 -0.0296
  518512  4294735 0.0030 0.1490 -0.0295
  518513  4294735 0.0000 0.1490 -0.0295
  518514  4294735 0.0180 0.1490 -0.0294
  518515  4294735 0.0220 0.1490 -0.0294
  518517  4294735 0.0110 0.1490 -0.0293
  518518  4294735 0.0110 0.1490 -0.0292
  518519  4294735 0.0210 0.1490 -0.0291
  518520  4294735 0.0320 0.1490 -0.0291
  518521  4294735 0.0150 0.1490 -0.0290
  518523  4294735 0.0180 0.1490 -0.0289
  518524  4294735 0.0210 0.1490 -0.0289
  518525  4294735 0.0140 0.1490 -0.0288
  518526  4294735 0.0130 0.1490 -0.0288
  518527  4294735 0.0290 0.1490 -0.0287
  518529  4294735 0.0250 0.1490 -0.0286
  518530  4294735 0.0040 0.1490 -0.0286
  518531  4294735 0.0130 0.1490 -0.0285
  518532  4294735 0.0120 0.1490 -0.0285
  518533  4294735 0.0100 0.1490 -0.0284
  518535  4294735 0.0200 0.1490 -0.0283
  518536  4294735 -0.0020 0.1490 -0.0282
  518537  4294735 -0.0060 0.1490 -0.0282
  518538  4294735 -0.0020 0.1490 -0.0281
  518539  4294735 0.0230 0.1490 -0.0281
  518541  4294735 0.0150 0.1490 -0.0280
  518542  4294735 0.0210 0.1490 -0.0279
  518543  4294735 0.0250 0.1490 -0.0279
  518544  4294735 0.0230 0.1490 -0.0278
  518545  4294735 0.0100 0.1490 -0.0278
  518548  4294735 0.0180 0.1490 -0.0276
  518550  4294735 0.0280 0.1490 -0.0275
  518553  4294735 0.0560 0.1490 -0.0273
  518554  4294735 0.0230 0.1490 -0.0273
  518555  4294735 0.0390 0.1490 -0.0272
  518556  4294735 0.0160 0.1490 -0.0272
  518557  4294735 0.0140 0.1490 -0.0271
  518560  4294735 0.0040 0.1490 -0.0269
  518561  4294735 0.0030 0.1490 -0.0269
  518572  4294735 0.0310 0.1490 -0.0263
  518573  4294735 0.0190 0.1490 -0.0262
  518574  4294735 0.0340 0.1490 -0.0262
  518575  4294735 -0.0050 0.1490 -0.0261
  518577  4294735 -0.0050 0.1490 -0.0260
  518632  4294735 0.0020 0.1490 -0.0229
  518633  4294735 -0.0010 0.1490 -0.0228
  518634  4294735 -0.0140 0.1490 -0.0228
  518646  4294735 -0.0450 0.1490 -0.0221
  518647  4294735 -0.0450 0.1490 -0.0220
  518649  4294735 0.0280 0.1490 -0.0219
  518650  4294735 0.0150 0.1490 -0.0219
  518651  4294735 -0.0190 0.1490 -0.0218
  518652  4294735 -0.0080 0.1490 -0.0218
  518655  4294735 0.0370 0.1490 -0.0216
  518656  4294735 0.0390 0.1490 -0.0216
  518375  4294734 0.0050 0.1490 -0.0350
  518376  4294734 -0.0870 0.1490 -0.0350
  518391  4294734 0.0240 0.1490 -0.0346
  518392  4294734 0.0230 0.1490 -0.0346
  518394  4294734 -0.0120 0.1490 -0.0345
  518399  4294734 -0.0350 0.1490 -0.0344
  518407  4294734 0.0050 0.1490 -0.0341
  518410  4294734 -0.0340 0.1490 -0.0340
  518411  4294734 -0.0260 0.1490 -0.0340
  518412  4294734 0.0190 0.1490 -0.0340
  518413  4294734 -0.0110 0.1490 -0.0339
  518415  4294734 -0.0150 0.1490 -0.0339
  518416  4294734 0.0000 0.1490 -0.0338
  518417  4294734 -0.0020 0.1490 -0.0338
  518421  4294734 0.0160 0.1490 -0.0337
  518422  4294734 0.0200 0.1490 -0.0336
  518423  4294734 0.0120 0.1490 -0.0336
  518424  4294734 0.0090 0.1490 -0.0335
  518425  4294734 -0.0050 0.1490 -0.0335
  518428  4294734 -0.0010 0.1490 -0.0334
  518429  4294734 0.0000 0.1490 -0.0334
  518430  4294734 -0.0080 0.1490 -0.0333
  518431  4294734 -0.0170 0.1490 -0.0333
  518433  4294734 -0.0170 0.1490 -0.0332
  518434  4294734 0.0360 0.1490 -0.0332
  518435  4294734 0.0090 0.1490 -0.0331
  518436  4294734 0.0020 0.1490 -0.0331
  518437  4294734 -0.0160 0.1490 -0.0331
  518439  4294734 -0.0040 0.1490 -0.0330
  518443  4294734 0.0210 0.1490 -0.0328
  518445  4294734 -0.0120 0.1490 -0.0327
  518446  4294734 -0.0010 0.1490 -0.0327
  518447  4294734 -0.0060 0.1490 -0.0326
  518448  4294734 -0.0050 0.1490 -0.0326
  518449  4294734 -0.0020 0.1490 -0.0326
  518451  4294734 0.0030 0.1490 -0.0325
  518453  4294734 0.0040 0.1490 -0.0324
  518454  4294734 -0.0010 0.1490 -0.0324
  518455  4294734 -0.0220 0.1490 -0.0323
  518457  4294734 -0.0070 0.1490 -0.0322
  518458  4294734 -0.0050 0.1490 -0.0322
  518459  4294734 -0.0020 0.1490 -0.0321
  518460  4294734 -0.0030 0.1490 -0.0321
  518461  4294734 -0.0060 0.1490 -0.0320
  518463  4294734 -0.0130 0.1490 -0.0320
  518464  4294734 0.0000 0.1490 -0.0319
  518465  4294734 -0.0060 0.1490 -0.0319
  518466  4294734 -0.0040 0.1490 -0.0318
  518467  4294734 -0.0030 0.1490 -0.0318
  518469  4294734 0.0030 0.1490 -0.0317
  518470  4294734 0.0000 0.1490 -0.0316
  518471  4294734 0.0000 0.1490 -0.0316
  518472  4294734 -0.0010 0.1490 -0.0316
  518473  4294734 0.0070 0.1490 -0.0315
  518475  4294734 0.0090 0.1490 -0.0314
  518476  4294734 0.0000 0.1490 -0.0314
  518477  4294734 -0.0010 0.1490 -0.0313
  518478  4294734 -0.0020 0.1490 -0.0313
  518479  4294734 -0.0040 0.1490 -0.0312
  518481  4294734 0.0010 0.1490 -0.0311
  518482  4294734 0.0080 0.1490 -0.0311
  518483  4294734 0.0280 0.1490 -0.0310
  518484  4294734 0.0270 0.1490 -0.0310
  518485  4294734 -0.0030 0.1490 -0.0309
  518487  4294734 -0.0020 0.1490 -0.0308
  518488  4294734 -0.0030 0.1490 -0.0308
  518489  4294734 -0.0080 0.1490 -0.0307
  518490  4294734 0.0000 0.1490 -0.0307
  518491  4294734 -0.0020 0.1490 -0.0306
  518493  4294734 -0.0050 0.1490 -0.0305
  518494  4294734 -0.0070 0.1490 -0.0305
  518495  4294734 -0.0010 0.1490 -0.0304
  518496  4294734 -0.0070 0.1490 -0.0304
  518497  4294734 -0.0050 0.1490 -0.0304
  518499  4294734 -0.0030 0.1490 -0.0302
  518500  4294734 -0.0040 0.1490 -0.0302
  518501  4294734 0.0050 0.1490 -0.0301
  518502  4294734 0.0040 0.1490 -0.0301
  518503  4294734 -0.0090 0.1490 -0.0300
  518505  4294734 -0.0030 0.1490 -0.0299
  518506  4294734 -0.0110 0.1490 -0.0299
  518507  4294734 -0.0050 0.1490 -0.0298
  518508  4294734 0.0000 0.1490 -0.0298
  518509  4294734 0.0060 0.1490 -0.0297
  518511  4294734 0.0110 0.1490 -0.0296
  518512  4294734 0.0080 0.1490 -0.0296
  518513  4294734 0.0100 0.1490 -0.0295
  518514  4294734 0.0180 0.1490 -0.0295
  518515  4294734 0.0120 0.1490 -0.0294
  518517  4294734 0.0120 0.1490 -0.0293
  518519  4294734 0.0480 0.1490 -0.0292
  518520  4294734 0.0300 0.1490 -0.0292
  518521  4294734 0.0100 0.1490 -0.0291
  518523  4294734 0.0210 0.1490 -0.0290
  518524  4294734 0.0160 0.1490 -0.0290
  518525  4294734 0.0170 0.1490 -0.0289
  518526  4294734 0.0110 0.1490 -0.0289
  518527  4294734 0.0220 0.1490 -0.0288
  518529  4294734 0.0390 0.1490 -0.0287
  518530  4294734 0.0200 0.1490 -0.0286
  518531  4294734 0.0160 0.1490 -0.0286
  518532  4294734 0.0080 0.1490 -0.0285
  518533  4294734 0.0180 0.1490 -0.0285
  518535  4294734 0.0180 0.1490 -0.0284
  518536  4294734 -0.0030 0.1490 -0.0283
  518537  4294734 -0.0030 0.1490 -0.0283
  518538  4294734 0.0160 0.1490 -0.0282
  518539  4294734 0.0230 0.1490 -0.0281
  518541  4294734 0.0150 0.1490 -0.0280
  518542  4294734 0.0080 0.1490 -0.0280
  518543  4294734 0.0140 0.1490 -0.0279
  518544  4294734 0.0110 0.1490 -0.0279
  518550  4294734 0.0050 0.1490 -0.0275
  518551  4294734 0.0330 0.1490 -0.0275
  518553  4294734 0.0440 0.1490 -0.0274
  518554  4294734 0.0240 0.1490 -0.0273
  518555  4294734 0.0470 0.1490 -0.0273
  518556  4294734 0.0150 0.1490 -0.0272
  518557  4294734 0.0270 0.1490 -0.0272
  518560  4294734 -0.0040 0.1490 -0.0270
  518561  4294734 0.0140 0.1490 -0.0269
  518562  4294734 0.0080 0.1490 -0.0269
  518572  4294734 0.0240 0.1490 -0.0263
  518573  4294734 0.0210 0.1490 -0.0263
  518574  4294734 0.0380 0.1490 -0.0262
  518575  4294734 0.0070 0.1490 -0.0262
  518577  4294734 0.0230 0.1490 -0.0260
  518578  4294734 0.0550 0.1490 -0.0260
  518616  4294734 0.0080 0.1490 -0.0238
  518633  4294734 -0.0740 0.1490 -0.0229
  518634  4294734 -0.0360 0.1490 -0.0228
  518646  4294734 0.0050 0.1490 -0.0221
  518647  4294734 0.0020 0.1490 -0.0221
  518649  4294734 -0.0270 0.1490 -0.0220
  518650  4294734 -0.0020 0.1490 -0.0219
  518651  4294734 -0.0130 0.1490 -0.0219
  518652  4294734 -0.0300 0.1490 -0.0218
  518653  4294734 0.0230 0.1490 -0.0218
  518655  4294734 0.0530 0.1490 -0.0216
  518665  4294734 0.0050 0.1490 -0.0211
  518374  4294733 -0.0390 0.1490 -0.0352
  518375  4294733 -0.0490 0.1490 -0.0351
  518376  4294733 -0.0150 0.1490 -0.0351
  518392  4294733 0.0140 0.1490 -0.0347
  518394  4294733 0.0330 0.1490 -0.0346
  518409  4294733 -0.0070 0.1490 -0.0342
  518410  4294733 -0.0220 0.1490 -0.0341
  518411  4294733 -0.0200 0.1490 -0.0341
  518412  4294733 0.0090 0.1490 -0.0341
  518413  4294733 0.0040 0.1490 -0.0340
  518416  4294733 0.0280 0.1490 -0.0339
  518417  4294733 0.0100 0.1490 -0.0339
  518418  4294733 -0.0030 0.1490 -0.0339
  518419  4294733 0.0040 0.1490 -0.0338
  518421  4294733 0.0210 0.1490 -0.0337
  518422  4294733 0.0130 0.1490 -0.0337
  518423  4294733 -0.0040 0.1490 -0.0337
  518424  4294733 -0.0060 0.1490 -0.0336
  518425  4294733 -0.0080 0.1490 -0.0336
  518427  4294733 0.0000 0.1490 -0.0335
  518428  4294733 0.0100 0.1490 -0.0335
  518429  4294733 -0.0010 0.1490 -0.0335
  518430  4294733 -0.0020 0.1490 -0.0334
  518431  4294733 -0.0120 0.1490 -0.0334
  518433  4294733 -0.0090 0.1490 -0.0333
  518434  4294733 0.0200 0.1490 -0.0333
  518437  4294733 -0.0260 0.1490 -0.0331
  518439  4294733 0.0000 0.1490 -0.0331
  518440  4294733 0.0340 0.1490 -0.0330
  518443  4294733 0.0200 0.1490 -0.0329
  518445  4294733 -0.0070 0.1490 -0.0328
  518446  4294733 -0.0150 0.1490 -0.0328
  518447  4294733 -0.0070 0.1490 -0.0327
  518448  4294733 -0.0040 0.1490 -0.0327
  518449  4294733 -0.0060 0.1490 -0.0327
  518451  4294733 -0.0060 0.1490 -0.0326
  518452  4294733 -0.0020 0.1490 -0.0325
  518453  4294733 0.0060 0.1490 -0.0325
  518454  4294733 -0.0040 0.1490 -0.0324
  518455  4294733 0.0010 0.1490 -0.0324
  518457  4294733 0.0000 0.1490 -0.0323
  518458  4294733 -0.0030 0.1490 -0.0323
  518459  4294733 -0.0010 0.1490 -0.0322
  518460  4294733 -0.0030 0.1490 -0.0322
  518461  4294733 -0.0070 0.1490 -0.0321
  518463  4294733 0.0060 0.1490 -0.0320
  518464  4294733 -0.0020 0.1490 -0.0320
  518465  4294733 -0.0070 0.1490 -0.0320
  518466  4294733 -0.0020 0.1490 -0.0319
  518467  4294733 0.0030 0.1490 -0.0319
  518469  4294733 0.0110 0.1490 -0.0318
  518470  4294733 0.0040 0.1490 -0.0317
  518471  4294733 0.0010 0.1490 -0.0317
  518472  4294733 0.0100 0.1490 -0.0316
  518473  4294733 0.0070 0.1490 -0.0316
  518475  4294733 0.0100 0.1490 -0.0315
  518476  4294733 -0.0030 0.1490 -0.0315
  518477  4294733 -0.0030 0.1490 -0.0314
  518478  4294733 0.0000 0.1490 -0.0314
  518479  4294733 0.0000 0.1490 -0.0313
  518481  4294733 0.0020 0.1490 -0.0312
  518482  4294733 0.0080 0.1490 -0.0312
  518483  4294733 0.0230 0.1490 -0.0311
  518484  4294733 0.0030 0.1490 -0.0311
  518485  4294733 -0.0040 0.1490 -0.0310
  518487  4294733 -0.0010 0.1490 -0.0309
  518488  4294733 -0.0060 0.1490 -0.0309
  518489  4294733 -0.0050 0.1490 -0.0308
  518490  4294733 -0.0010 0.1490 -0.0308
  518491  4294733 -0.0050 0.1490 -0.0307
  518493  4294733 -0.0030 0.1490 -0.0306
  518494  4294733 -0.0010 0.1490 -0.0306
  518495  4294733 0.0050 0.1490 -0.0305
  518496  4294733 -0.0080 0.1490 -0.0305
  518497  4294733 -0.0040 0.1490 -0.0304
  518499  4294733 0.0000 0.1490 -0.0303
  518500  4294733 0.0000 0.1490 -0.0303
  518501  4294733 -0.0020 0.1490 -0.0302
  518502  4294733 0.0010 0.1490 -0.0302
  518503  4294733 -0.0090 0.1490 -0.0301
  518505  4294733 0.0050 0.1490 -0.0300
  518506  4294733 -0.0030 0.1490 -0.0300
  518507  4294733 -0.0050 0.1490 -0.0299
  518508  4294733 0.0000 0.1490 -0.0299
  518509  4294733 0.0060 0.1490 -0.0298
  518511  4294733 0.0110 0.1490 -0.0297
  518512  4294733 0.0150 0.1490 -0.0297
  518513  4294733 0.0100 0.1490 -0.0296
  518514  4294733 0.0180 0.1490 -0.0296
  518515  4294733 0.0130 0.1490 -0.0295
  518517  4294733 0.0160 0.1490 -0.0294
  518518  4294733 0.0280 0.1490 -0.0293
  518519  4294733 0.0340 0.1490 -0.0293
  518520  4294733 0.0230 0.1490 -0.0292
  518521  4294733 0.0080 0.1490 -0.0292
  518523  4294733 0.0130 0.1490 -0.0291
  518524  4294733 0.0140 0.1490 -0.0290
  518525  4294733 0.0180 0.1490 -0.0290
  518526  4294733 0.0090 0.1490 -0.0289
  518527  4294733 0.0190 0.1490 -0.0289
  518529  4294733 0.0480 0.1490 -0.0288
  518530  4294733 0.0300 0.1490 -0.0287
  518531  4294733 0.0250 0.1490 -0.0287
  518532  4294733 0.0080 0.1490 -0.0286
  518533  4294733 0.0200 0.1490 -0.0285
  518535  4294733 0.0060 0.1490 -0.0284
  518536  4294733 -0.0030 0.1490 -0.0284
  518537  4294733 0.0030 0.1490 -0.0283
  518538  4294733 0.0110 0.1490 -0.0283
  518539  4294733 0.0110 0.1490 -0.0282
  518541  4294733 0.0200 0.1490 -0.0281
  518542  4294733 0.0080 0.1490 -0.0281
  518543  4294733 0.0070 0.1490 -0.0280
  518544  4294733 0.0050 0.1490 -0.0279
  518547  4294733 0.0130 0.1490 -0.0278
  518549  4294733 0.0140 0.1490 -0.0277
  518550  4294733 0.0090 0.1490 -0.0276
  518551  4294733 0.0040 0.1490 -0.0276
  518553  4294733 0.0790 0.1490 -0.0274
  518554  4294733 -0.0070 0.1490 -0.0274
  518556  4294733 0.0310 0.1490 -0.0273
  518557  4294733 0.0370 0.1490 -0.0272
  518562  4294733 0.0130 0.1490 -0.0269
  518572  4294733 0.0510 0.1490 -0.0264
  518573  4294733 0.0260 0.1490 -0.0263
  518574  4294733 0.0020 0.1490 -0.0263
  518575  4294733 0.0580 0.1490 -0.0262
  518577  4294733 0.0480 0.1490 -0.0261
  518578  4294733 0.0280 0.1490 -0.0260
  518646  4294733 0.0050 0.1490 -0.0222
  518647  4294733 0.0050 0.1490 -0.0221
  518649  4294733 -0.0070 0.1490 -0.0220
  518650  4294733 -0.0470 0.1490 -0.0220
  518651  4294733 -0.0660 0.1490 -0.0219
  518652  4294733 -0.0260 0.1490 -0.0218
  518653  4294733 0.0060 0.1490 -0.0218
  518655  4294733 0.0090 0.1490 -0.0217
  518368  4294731 -0.0040 0.1490 -0.0355
  518369  4294731 -0.1030 0.1490 -0.0355
  518370  4294731 -0.0420 0.1490 -0.0355
  518373  4294731 -0.0110 0.1490 -0.0354
  518374  4294731 -0.0400 0.1490 -0.0354
  518375  4294731 0.0420 0.1490 -0.0353
  518394  4294731 0.0210 0.1490 -0.0348
  518407  4294731 0.0230 0.1490 -0.0344
  518412  4294731 -0.0210 0.1490 -0.0343
  518415  4294731 0.0750 0.1490 -0.0342
  518416  4294731 0.0030 0.1490 -0.0341
  518417  4294731 0.0430 0.1490 -0.0341
  518418  4294731 0.0000 0.1490 -0.0340
  518419  4294731 -0.0040 0.1490 -0.0340
  518421  4294731 -0.0020 0.1490 -0.0339
  518422  4294731 0.0030 0.1490 -0.0339
  518423  4294731 -0.0030 0.1490 -0.0339
  518427  4294731 0.0080 0.1490 -0.0337
  518428  4294731 -0.0030 0.1490 -0.0337
  518429  4294731 -0.0050 0.1490 -0.0336
  518430  4294731 -0.0060 0.1490 -0.0336
  518431  4294731 -0.0100 0.1490 -0.0336
  518433  4294731 0.0020 0.1490 -0.0335
  518434  4294731 0.0090 0.1490 -0.0335
  518439  4294731 -0.0030 0.1490 -0.0333
  518440  4294731 0.0270 0.1490 -0.0332
  518442  4294731 0.0210 0.1490 -0.0331
  518443  4294731 0.0100 0.1490 -0.0331
  518445  4294731 0.0060 0.1490 -0.0330
  518446  4294731 -0.0140 0.1490 -0.0330
  518447  4294731 -0.0050 0.1490 -0.0329
  518448  4294731 -0.0040 0.1490 -0.0329
  518449  4294731 -0.0070 0.1490 -0.0328
  518451  4294731 -0.0050 0.1490 -0.0328
  518452  4294731 -0.0010 0.1490 -0.0327
  518453  4294731 0.0180 0.1490 -0.0327
  518454  4294731 0.0050 0.1490 -0.0326
  518455  4294731 0.0060 0.1490 -0.0326
  518457  4294731 0.0070 0.1490 -0.0325
  518458  4294731 0.0090 0.1490 -0.0324
  518459  4294731 -0.0010 0.1490 -0.0324
  518460  4294731 -0.0120 0.1490 -0.0324
  518461  4294731 -0.0100 0.1490 -0.0323
  518464  4294731 -0.0050 0.1490 -0.0322
  518465  4294731 -0.0040 0.1490 -0.0321
  518466  4294731 0.0010 0.1490 -0.0321
  518467  4294731 0.0070 0.1490 -0.0320
  518469  4294731 0.0030 0.1490 -0.0319
  518470  4294731 0.0060 0.1490 -0.0319
  518471  4294731 0.0020 0.1490 -0.0319
  518472  4294731 0.0210 0.1490 -0.0318
  518473  4294731 0.0080 0.1490 -0.0318
  518475  4294731 0.0120 0.1490 -0.0317
  518476  4294731 -0.0050 0.1490 -0.0316
  518477  4294731 -0.0040 0.1490 -0.0316
  518478  4294731 -0.0020 0.1490 -0.0315
  518479  4294731 -0.0050 0.1490 -0.0315
  518481  4294731 0.0000 0.1490 -0.0314
  518482  4294731 0.0120 0.1490 -0.0313
  518483  4294731 0.0250 0.1490 -0.0313
  518484  4294731 0.0120 0.1490 -0.0312
  518485  4294731 0.0020 0.1490 -0.0312
  518487  4294731 -0.0060 0.1490 -0.0311
  518488  4294731 -0.0010 0.1490 -0.0310
  518489  4294731 -0.0010 0.1490 -0.0310
  518490  4294731 -0.0020 0.1490 -0.0309
  518491  4294731 -0.0040 0.1490 -0.0309
  518493  4294731 0.0030 0.1490 -0.0308
  518494  4294731 0.0020 0.1490 -0.0307
  518495  4294731 -0.0070 0.1490 -0.0307
  518496  4294731 -0.0070 0.1490 -0.0306
  518497  4294731 -0.0040 0.1490 -0.0306
  518499  4294731 0.0120 0.1490 -0.0305
  518500  4294731 0.0030 0.1490 -0.0304
  518501  4294731 -0.0010 0.1490 -0.0304
  518502  4294731 0.0150 0.1490 -0.0303
  518503  4294731 0.0020 0.1490 -0.0303
  518506  4294731 -0.0040 0.1490 -0.0301
  518507  4294731 -0.0010 0.1490 -0.0301
  518508  4294731 0.0000 0.1490 -0.0300
  518509  4294731 0.0080 0.1490 -0.0300
  518511  4294731 0.0130 0.1490 -0.0299
  518512  4294731 0.0260 0.1490 -0.0298
  518513  4294731 0.0240 0.1490 -0.0298
  518514  4294731 0.0180 0.1490 -0.0297
  518515  4294731 0.0160 0.1490 -0.0297
  518517  4294731 0.0170 0.1490 -0.0295
  518518  4294731 0.0190 0.1490 -0.0295
  518519  4294731 0.0150 0.1490 -0.0294
  518520  4294731 0.0200 0.1490 -0.0294
  518521  4294731 0.0090 0.1490 -0.0293
  518523  4294731 0.0120 0.1490 -0.0292
  518524  4294731 0.0120 0.1490 -0.0292
  518525  4294731 0.0090 0.1490 -0.0291
  518526  4294731 0.0090 0.1490 -0.0291
  518527  4294731 0.0190 0.1490 -0.0290
  518529  4294731 0.0190 0.1490 -0.0289
  518530  4294731 0.0320 0.1490 -0.0288
  518531  4294731 0.0280 0.1490 -0.0288
  518532  4294731 0.0180 0.1490 -0.0287
  518533  4294731 0.0200 0.1490 -0.0287
  518535  4294731 0.0110 0.1490 -0.0286
  518536  4294731 -0.0010 0.1490 -0.0285
  518537  4294731 0.0010 0.1490 -0.0285
  518538  4294731 0.0100 0.1490 -0.0284
  518539  4294731 0.0200 0.1490 -0.0284
  518541  4294731 0.0290 0.1490 -0.0282
  518542  4294731 0.0040 0.1490 -0.0282
  518543  4294731 0.0020 0.1490 -0.0281
  518544  4294731 -0.0220 0.1490 -0.0281
  518545  4294731 0.0140 0.1490 -0.0280
  518548  4294731 0.0340 0.1490 -0.0279
  518549  4294731 0.0150 0.1490 -0.0278
  518550  4294731 0.0280 0.1490 -0.0277
  518551  4294731 0.0220 0.1490 -0.0277
  518553  4294731 0.0990 0.1490 -0.0276
  518554  4294731 -0.0090 0.1490 -0.0275
  518555  4294731 0.0440 0.1490 -0.0275
  518556  4294731 0.0710 0.1490 -0.0274
  518559  4294731 0.0490 0.1490 -0.0272
  518561  4294731 0.0120 0.1490 -0.0271
  518562  4294731 0.0230 0.1490 -0.0271
  518569  4294731 0.0110 0.1490 -0.0267
  518571  4294731 0.0340 0.1490 -0.0266
  518572  4294731 0.0310 0.1490 -0.0265
  518575  4294731 0.0340 0.1490 -0.0263
  518578  4294731 0.0310 0.1490 -0.0262
  518581  4294731 0.0330 0.1490 -0.0260
  518638  4294731 -0.0010 0.1490 -0.0227
  518643  4294731 0.0050 0.1490 -0.0224
  518644  4294731 -0.0040 0.1490 -0.0224
  518645  4294731 0.0050 0.1490 -0.0223
  518646  4294731 -0.0260 0.1490 -0.0223
  518647  4294731 0.0050 0.1490 -0.0222
  518650  4294731 -0.0230 0.1490 -0.0220
  518651  4294731 -0.0620 0.1490 -0.0220
  518652  4294731 -0.0350 0.1490 -0.0219
  518653  4294731 -0.0270 0.1490 -0.0219
  518369  4294730 0.0440 0.1490 -0.0356
  518399  4294730 -0.0380 0.1490 -0.0348
  518401  4294730 -0.0210 0.1490 -0.0347
  518406  4294730 0.0620 0.1490 -0.0346
  518416  4294730 -0.0080 0.1490 -0.0342
  518417  4294730 0.0190 0.1490 -0.0342
  518418  4294730 -0.0110 0.1490 -0.0341
  518419  4294730 0.0040 0.1490 -0.0341
  518421  4294730 0.0060 0.1490 -0.0340
  518422  4294730 -0.0020 0.1490 -0.0340
  518423  4294730 0.0010 0.1490 -0.0340
  518425  4294730 0.0070 0.1490 -0.0339
  518427  4294730 0.0080 0.1490 -0.0338
  518428  4294730 0.0020 0.1490 -0.0338
  518429  4294730 -0.0110 0.1490 -0.0337
  518431  4294730 -0.0100 0.1490 -0.0337
  518433  4294730 0.0180 0.1490 -0.0336
  518434  4294730 0.0220 0.1490 -0.0335
  518440  4294730 -0.0020 0.1490 -0.0333
  518442  4294730 0.0170 0.1490 -0.0332
  518443  4294730 0.0340 0.1490 -0.0332
  518445  4294730 -0.0090 0.1490 -0.0331
  518446  4294730 -0.0080 0.1490 -0.0331
  518447  4294730 -0.0050 0.1490 -0.0330
  518448  4294730 -0.0060 0.1490 -0.0330
  518449  4294730 -0.0050 0.1490 -0.0329
  518451  4294730 -0.0010 0.1490 -0.0328
  518452  4294730 0.0240 0.1490 -0.0328
  518453  4294730 0.0120 0.1490 -0.0328
  518454  4294730 0.0050 0.1490 -0.0327
  518455  4294730 0.0200 0.1490 -0.0327
  518457  4294730 0.0120 0.1490 -0.0326
  518458  4294730 0.0040 0.1490 -0.0325
  518459  4294730 0.0130 0.1490 -0.0325
  518460  4294730 0.0110 0.1490 -0.0324
  518461  4294730 0.0050 0.1490 -0.0324
  518463  4294730 0.0010 0.1490 -0.0323
  518464  4294730 -0.0030 0.1490 -0.0323
  518465  4294730 0.0020 0.1490 -0.0322
  518466  4294730 0.0020 0.1490 -0.0322
  518467  4294730 -0.0020 0.1490 -0.0321
  518469  4294730 0.0000 0.1490 -0.0320
  518470  4294730 0.0010 0.1490 -0.0320
  518471  4294730 0.0020 0.1490 -0.0319
  518472  4294730 0.0170 0.1490 -0.0319
  518473  4294730 0.0050 0.1490 -0.0318
  518475  4294730 -0.0050 0.1490 -0.0318
  518476  4294730 -0.0060 0.1490 -0.0317
  518477  4294730 -0.0050 0.1490 -0.0317
  518478  4294730 -0.0050 0.1490 -0.0316
  518479  4294730 -0.0050 0.1490 -0.0316
  518481  4294730 0.0010 0.1490 -0.0315
  518482  4294730 0.0140 0.1490 -0.0314
  518483  4294730 0.0190 0.1490 -0.0314
  518484  4294730 0.0100 0.1490 -0.0313
  518485  4294730 0.0020 0.1490 -0.0313
  518487  4294730 0.0040 0.1490 -0.0312
  518488  4294730 -0.0020 0.1490 -0.0311
  518489  4294730 0.0020 0.1490 -0.0311
  518490  4294730 -0.0020 0.1490 -0.0310
  518491  4294730 -0.0010 0.1490 -0.0310
  518493  4294730 0.0150 0.1490 -0.0309
  518494  4294730 -0.0020 0.1490 -0.0308
  518495  4294730 -0.0050 0.1490 -0.0308
  518496  4294730 -0.0040 0.1490 -0.0307
  518497  4294730 -0.0040 0.1490 -0.0307
  518499  4294730 0.0050 0.1490 -0.0306
  518500  4294730 0.0010 0.1490 -0.0305
  518501  4294730 0.0100 0.1490 -0.0305
  518502  4294730 0.0160 0.1490 -0.0304
  518503  4294730 0.0050 0.1490 -0.0304
  518505  4294730 0.0330 0.1490 -0.0303
  518506  4294730 -0.0010 0.1490 -0.0302
  518507  4294730 -0.0030 0.1490 -0.0301
  518508  4294730 0.0050 0.1490 -0.0301
  518509  4294730 0.0020 0.1490 -0.0300
  518511  4294730 0.0100 0.1490 -0.0299
  518512  4294730 0.0210 0.1490 -0.0299
  518513  4294730 0.0190 0.1490 -0.0298
  518514  4294730 0.0140 0.1490 -0.0298
  518515  4294730 0.0130 0.1490 -0.0297
  518517  4294730 0.0090 0.1490 -0.0296
  518518  4294730 0.0240 0.1490 -0.0296
  518519  4294730 0.0150 0.1490 -0.0295
  518520  4294730 0.0070 0.1490 -0.0295
  518521  4294730 0.0090 0.1490 -0.0294
  518523  4294730 0.0130 0.1490 -0.0293
  518524  4294730 0.0170 0.1490 -0.0292
  518525  4294730 0.0100 0.1490 -0.0292
  518526  4294730 0.0100 0.1490 -0.0291
  518527  4294730 0.0190 0.1490 -0.0291
  518529  4294730 0.0220 0.1490 -0.0290
  518530  4294730 0.0300 0.1490 -0.0289
  518531  4294730 0.0280 0.1490 -0.0289
  518532  4294730 0.0130 0.1490 -0.0288
  518533  4294730 0.0140 0.1490 -0.0287
  518535  4294730 0.0110 0.1490 -0.0286
  518536  4294730 -0.0070 0.1490 -0.0286
  518537  4294730 -0.0010 0.1490 -0.0285
  518538  4294730 0.0090 0.1490 -0.0285
  518539  4294730 0.0170 0.1490 -0.0284
  518541  4294730 0.0220 0.1490 -0.0283
  518542  4294730 0.0050 0.1490 -0.0283
  518543  4294730 -0.0050 0.1490 -0.0282
  518544  4294730 -0.0140 0.1490 -0.0281
  518545  4294730 0.0190 0.1490 -0.0281
  518548  4294730 0.0120 0.1490 -0.0279
  518549  4294730 -0.0150 0.1490 -0.0279
  518550  4294730 0.0190 0.1490 -0.0278
  518551  4294730 0.0090 0.1490 -0.0277
  518553  4294730 0.0870 0.1490 -0.0276
  518555  4294730 0.0310 0.1490 -0.0275
  518556  4294730 0.0540 0.1490 -0.0275
  518559  4294730 0.0170 0.1490 -0.0273
  518561  4294730 0.0180 0.1490 -0.0272
  518562  4294730 -0.0260 0.1490 -0.0271
  518563  4294730 0.0160 0.1490 -0.0271
  518578  4294730 0.0550 0.1490 -0.0262
  518581  4294730 0.0340 0.1490 -0.0260
  518602  4294730 0.0040 0.1490 -0.0248
  518616  4294730 0.0260 0.1490 -0.0240
  518617  4294730 0.0050 0.1490 -0.0240
  518633  4294730 0.0290 0.1490 -0.0230
  518641  4294730 -0.0380 0.1490 -0.0226
  518643  4294730 0.0050 0.1490 -0.0225
  518644  4294730 -0.0260 0.1490 -0.0224
  518647  4294730 0.0050 0.1490 -0.0222
  518649  4294730 0.0050 0.1490 -0.0221
  518650  4294730 -0.0260 0.1490 -0.0221
  518651  4294730 -0.0550 0.1490 -0.0220
  518652  4294730 -0.0560 0.1490 -0.0220
  518655  4294730 0.0360 0.1490 -0.0218
  518656  4294730 0.0120 0.1490 -0.0217
  518398  4294729 0.0170 0.1490 -0.0349
  518405  4294729 0.0580 0.1490 -0.0347
  518406  4294729 0.0360 0.1490 -0.0347
  518407  4294729 0.0360 0.1490 -0.0346
  518409  4294729 0.0130 0.1490 -0.0346
  518416  4294729 0.0040 0.1490 -0.0343
  518417  4294729 -0.0200 0.1490 -0.0343
  518418  4294729 0.0010 0.1490 -0.0342
  518419  4294729 0.0100 0.1490 -0.0342
  518421  4294729 0.0040 0.1490 -0.0341
  518423  4294729 0.0020 0.1490 -0.0341
  518431  4294729 0.0080 0.1490 -0.0338
  518433  4294729 0.0160 0.1490 -0.0337
  518434  4294729 0.0040 0.1490 -0.0336
  518441  4294729 0.0110 0.1490 -0.0334
  518445  4294729 -0.0220 0.1490 -0.0332
  518446  4294729 -0.0150 0.1490 -0.0331
  518447  4294729 -0.0050 0.1490 -0.0331
  518448  4294729 -0.0040 0.1490 -0.0331
  518452  4294729 0.0220 0.1490 -0.0329
  518453  4294729 0.0090 0.1490 -0.0328
  518454  4294729 0.0220 0.1490 -0.0328
  518455  4294729 0.0300 0.1490 -0.0328
  518457  4294729 0.0080 0.1490 -0.0327
  518458  4294729 0.0110 0.1490 -0.0326
  518459  4294729 0.0110 0.1490 -0.0326
  518460  4294729 0.0170 0.1490 -0.0325
  518461  4294729 0.0060 0.1490 -0.0325
  518463  4294729 -0.0030 0.1490 -0.0324
  518464  4294729 -0.0010 0.1490 -0.0324
  518465  4294729 0.0020 0.1490 -0.0323
  518466  4294729 -0.0040 0.1490 -0.0323
  518467  4294729 -0.0040 0.1490 -0.0322
  518469  4294729 0.0000 0.1490 -0.0321
  518470  4294729 -0.0010 0.1490 -0.0321
  518471  4294729 -0.0010 0.1490 -0.0320
  518472  4294729 -0.0020 0.1490 -0.0320
  518473  4294729 0.0040 0.1490 -0.0319
  518475  4294729 -0.0050 0.1490 -0.0318
  518476  4294729 -0.0060 0.1490 -0.0318
  518477  4294729 -0.0040 0.1490 -0.0317
  518478  4294729 -0.0060 0.1490 -0.0317
  518479  4294729 -0.0040 0.1490 -0.0316
  518481  4294729 -0.0020 0.1490 -0.0315
  518482  4294729 0.0120 0.1490 -0.0315
  518483  4294729 0.0030 0.1490 -0.0314
  518484  4294729 -0.0020 0.1490 -0.0314
  518485  4294729 0.0000 0.1490 -0.0313
  518487  4294729 0.0010 0.1490 -0.0312
  518488  4294729 -0.0050 0.1490 -0.0312
  518489  4294729 -0.0050 0.1490 -0.0311
  518490  4294729 -0.0050 0.1490 -0.0311
  518491  4294729 -0.0010 0.1490 -0.0310
  518493  4294729 0.0020 0.1490 -0.0309
  518494  4294729 0.0000 0.1490 -0.0309
  518495  4294729 0.0040 0.1490 -0.0308
  518496  4294729 -0.0040 0.1490 -0.0308
  518497  4294729 -0.0060 0.1490 -0.0307
  518499  4294729 0.0030 0.1490 -0.0306
  518500  4294729 0.0050 0.1490 -0.0306
  518501  4294729 0.0100 0.1490 -0.0305
  518502  4294729 0.0100 0.1490 -0.0305
  518503  4294729 0.0080 0.1490 -0.0304
  518505  4294729 0.0010 0.1490 -0.0303
  518506  4294729 -0.0100 0.1490 -0.0303
  518507  4294729 -0.0070 0.1490 -0.0302
  518508  4294729 0.0000 0.1490 -0.0302
  518509  4294729 -0.0010 0.1490 -0.0301
  518511  4294729 0.0060 0.1490 -0.0300
  518512  4294729 0.0290 0.1490 -0.0300
  518513  4294729 0.0170 0.1490 -0.0299
  518514  4294729 0.0130 0.1490 -0.0299
  518515  4294729 0.0110 0.1490 -0.0298
  518517  4294729 0.0090 0.1490 -0.0297
  518518  4294729 0.0150 0.1490 -0.0296
  518519  4294729 0.0170 0.1490 -0.0296
  518520  4294729 0.0070 0.1490 -0.0295
  518521  4294729 0.0080 0.1490 -0.0295
  518523  4294729 0.0130 0.1490 -0.0294
  518524  4294729 0.0170 0.1490 -0.0293
  518525  4294729 0.0100 0.1490 -0.0293
  518526  4294729 0.0100 0.1490 -0.0292
  518527  4294729 0.0340 0.1490 -0.0291
  518529  4294729 0.0330 0.1490 -0.0290
  518530  4294729 0.0310 0.1490 -0.0290
  518531  4294729 0.0160 0.1490 -0.0289
  518532  4294729 0.0100 0.1490 -0.0289
  518533  4294729 0.0080 0.1490 -0.0288
  518535  4294729 0.0140 0.1490 -0.0287
  518536  4294729 -0.0070 0.1490 -0.0287
  518537  4294729 -0.0020 0.1490 -0.0286
  518538  4294729 0.0060 0.1490 -0.0285
  518539  4294729 0.0160 0.1490 -0.0285
  518541  4294729 0.0190 0.1490 -0.0284
  518542  4294729 0.0010 0.1490 -0.0283
  518543  4294729 -0.0020 0.1490 -0.0283
  518544  4294729 -0.0120 0.1490 -0.0282
  518545  4294729 0.0090 0.1490 -0.0281
  518547  4294729 0.0440 0.1490 -0.0280
  518548  4294729 0.0290 0.1490 -0.0280
  518550  4294729 0.0080 0.1490 -0.0279
  518551  4294729 0.0080 0.1490 -0.0278
  518553  4294729 0.1020 0.1490 -0.0277
  518554  4294729 -0.0170 0.1490 -0.0276
  518555  4294729 0.0030 0.1490 -0.0276
  518556  4294729 0.0270 0.1490 -0.0275
  518559  4294729 0.0260 0.1490 -0.0274
  518560  4294729 0.0200 0.1490 -0.0273
  518561  4294729 0.0240 0.1490 -0.0272
  518562  4294729 -0.0180 0.1490 -0.0272
  518563  4294729 0.0000 0.1490 -0.0271
  518578  4294729 0.0430 0.1490 -0.0263
  518581  4294729 0.0180 0.1490 -0.0261
  518616  4294729 0.0540 0.1490 -0.0241
  518617  4294729 0.0010 0.1490 -0.0240
  518629  4294729 0.0360 0.1490 -0.0233
  518631  4294729 0.0390 0.1490 -0.0232
  518632  4294729 0.0930 0.1490 -0.0231
  518633  4294729 0.0560 0.1490 -0.0231
  518634  4294729 0.0610 0.1490 -0.0230
  518637  4294729 -0.0020 0.1490 -0.0228
  518639  4294729 -0.0150 0.1490 -0.0227
  518641  4294729 -0.0020 0.1490 -0.0226
  518643  4294729 0.0050 0.1490 -0.0225
  518644  4294729 -0.0400 0.1490 -0.0224
  518645  4294729 0.0050 0.1490 -0.0224
  518651  4294729 -0.0200 0.1490 -0.0221
  518652  4294729 -0.0440 0.1490 -0.0220
  518653  4294729 0.0190 0.1490 -0.0219
  518655  4294729 0.0150 0.1490 -0.0218
  518656  4294729 0.0080 0.1490 -0.0218
  518657  4294729 0.0260 0.1490 -0.0217
  518658  4294729 0.0350 0.1490 -0.0217
  518371  4294728 0.0070 0.1490 -0.0358
  518373  4294728 0.0520 0.1490 -0.0357
  518405  4294728 0.0220 0.1490 -0.0348
  518406  4294728 0.0050 0.1490 -0.0348
  518407  4294728 0.0030 0.1490 -0.0347
  518410  4294728 -0.0140 0.1490 -0.0346
  518411  4294728 -0.0200 0.1490 -0.0346
  518412  4294728 0.0190 0.1490 -0.0346
  518416  4294728 -0.0250 0.1490 -0.0344
  518421  4294728 0.0070 0.1490 -0.0342
  518422  4294728 0.0030 0.1490 -0.0342
  518425  4294728 0.0000 0.1490 -0.0341
  518427  4294728 0.0000 0.1490 -0.0340
  518428  4294728 0.0120 0.1490 -0.0340
  518429  4294728 0.0320 0.1490 -0.0339
  518433  4294728 -0.0080 0.1490 -0.0338
  518434  4294728 -0.0100 0.1490 -0.0337
  518439  4294728 0.0180 0.1490 -0.0335
  518440  4294728 0.0060 0.1490 -0.0335
  518441  4294728 0.0190 0.1490 -0.0334
  518442  4294728 0.0320 0.1490 -0.0334
  518445  4294728 0.0060 0.1490 -0.0333
  518446  4294728 -0.0080 0.1490 -0.0332
  518447  4294728 -0.0040 0.1490 -0.0332
  518448  4294728 0.0040 0.1490 -0.0332
  518449  4294728 0.0020 0.1490 -0.0331
  518452  4294728 0.0140 0.1490 -0.0330
  518453  4294728 0.0060 0.1490 -0.0329
  518454  4294728 0.0260 0.1490 -0.0329
  518455  4294728 0.0230 0.1490 -0.0328
  518457  4294728 0.0110 0.1490 -0.0328
  518458  4294728 0.0030 0.1490 -0.0327
  518459  4294728 0.0050 0.1490 -0.0327
  518460  4294728 0.0110 0.1490 -0.0326
  518463  4294728 0.0000 0.1490 -0.0325
  518464  4294728 -0.0030 0.1490 -0.0324
  518465  4294728 0.0000 0.1490 -0.0324
  518466  4294728 -0.0040 0.1490 -0.0323
  518467  4294728 -0.0040 0.1490 -0.0323
  518469  4294728 0.0040 0.1490 -0.0322
  518470  4294728 -0.0030 0.1490 -0.0322
  518471  4294728 -0.0040 0.1490 -0.0321
  518472  4294728 -0.0020 0.1490 -0.0321
  518473  4294728 -0.0060 0.1490 -0.0320
  518475  4294728 -0.0060 0.1490 -0.0319
  518476  4294728 -0.0050 0.1490 -0.0319
  518477  4294728 -0.0030 0.1490 -0.0318
  518478  4294728 -0.0060 0.1490 -0.0318
  518479  4294728 -0.0040 0.1490 -0.0317
  518482  4294728 0.0070 0.1490 -0.0316
  518483  4294728 -0.0020 0.1490 -0.0315
  518484  4294728 -0.0070 0.1490 -0.0315
  518485  4294728 -0.0050 0.1490 -0.0314
  518487  4294728 -0.0040 0.1490 -0.0313
  518488  4294728 -0.0050 0.1490 -0.0313
  518489  4294728 -0.0060 0.1490 -0.0312
  518490  4294728 -0.0060 0.1490 -0.0312
  518491  4294728 -0.0030 0.1490 -0.0311
  518493  4294728 0.0020 0.1490 -0.0310
  518494  4294728 0.0070 0.1490 -0.0310
  518495  4294728 0.0120 0.1490 -0.0309
  518496  4294728 -0.0050 0.1490 -0.0309
  518497  4294728 -0.0010 0.1490 -0.0308
  518499  4294728 0.0070 0.1490 -0.0307
  518500  4294728 -0.0020 0.1490 -0.0307
  518501  4294728 -0.0010 0.1490 -0.0306
  518502  4294728 0.0070 0.1490 -0.0306
  518503  4294728 0.0010 0.1490 -0.0305
  518505  4294728 -0.0040 0.1490 -0.0304
  518506  4294728 -0.0100 0.1490 -0.0304
  518507  4294728 -0.0020 0.1490 -0.0303
  518508  4294728 -0.0010 0.1490 -0.0302
  518509  4294728 -0.0010 0.1490 -0.0302
  518511  4294728 0.0140 0.1490 -0.0301
  518512  4294728 0.0040 0.1490 -0.0300
  518513  4294728 0.0010 0.1490 -0.0300
  518514  4294728 0.0030 0.1490 -0.0299
  518515  4294728 0.0110 0.1490 -0.0299
  518517  4294728 0.0110 0.1490 -0.0298
  518518  4294728 0.0130 0.1490 -0.0297
  518519  4294728 0.0140 0.1490 -0.0297
  518520  4294728 0.0080 0.1490 -0.0296
  518521  4294728 0.0100 0.1490 -0.0295
  518523  4294728 0.0140 0.1490 -0.0294
  518524  4294728 0.0180 0.1490 -0.0294
  518525  4294728 0.0110 0.1490 -0.0293
  518526  4294728 0.0290 0.1490 -0.0293
  518527  4294728 0.0280 0.1490 -0.0292
  518529  4294728 0.0270 0.1490 -0.0291
  518530  4294728 0.0250 0.1490 -0.0291
  518531  4294728 0.0200 0.1490 -0.0290
  518532  4294728 0.0100 0.1490 -0.0289
  518533  4294728 0.0120 0.1490 -0.0289
  518535  4294728 0.0120 0.1490 -0.0288
  518536  4294728 -0.0040 0.1490 -0.0287
  518537  4294728 -0.0020 0.1490 -0.0287
  518538  4294728 0.0060 0.1490 -0.0286
  518539  4294728 0.0140 0.1490 -0.0286
  518541  4294728 0.0190 0.1490 -0.0284
  518542  4294728 0.0010 0.1490 -0.0284
  518543  4294728 -0.0020 0.1490 -0.0283
  518544  4294728 -0.0120 0.1490 -0.0283
  518545  4294728 0.0200 0.1490 -0.0282
  518547  4294728 0.0360 0.1490 -0.0281
  518548  4294728 0.0240 0.1490 -0.0280
  518549  4294728 -0.0050 0.1490 -0.0280
  518550  4294728 0.0090 0.1490 -0.0279
  518551  4294728 0.0120 0.1490 -0.0279
  518553  4294728 0.0010 0.1490 -0.0278
  518554  4294728 0.0000 0.1490 -0.0277
  518555  4294728 0.0270 0.1490 -0.0276
  518556  4294728 0.0280 0.1490 -0.0276
  518557  4294728 0.0160 0.1490 -0.0275
  518559  4294728 0.0320 0.1490 -0.0274
  518560  4294728 0.0200 0.1490 -0.0274
  518561  4294728 0.0150 0.1490 -0.0273
  518563  4294728 0.0100 0.1490 -0.0272
  518581  4294728 0.0320 0.1490 -0.0261
  518610  4294728 0.0030 0.1490 -0.0245
  518616  4294728 0.0160 0.1490 -0.0241
  518617  4294728 -0.0180 0.1490 -0.0240
  518621  4294728 -0.0740 0.1490 -0.0238
  518622  4294728 -0.0660 0.1490 -0.0238
  518623  4294728 -0.0480 0.1490 -0.0237
  518631  4294728 0.0260 0.1490 -0.0232
  518632  4294728 0.0800 0.1490 -0.0232
  518633  4294728 0.1480 0.1490 -0.0231
  518634  4294728 0.0920 0.1490 -0.0231
  518637  4294728 0.0050 0.1490 -0.0229
  518638  4294728 0.0130 0.1490 -0.0228
  518639  4294728 0.0240 0.1490 -0.0228
  518643  4294728 0.0050 0.1490 -0.0225
  518644  4294728 0.0020 0.1490 -0.0225
  518645  4294728 0.0050 0.1490 -0.0224
  518651  4294728 -0.0600 0.1490 -0.0221
  518652  4294728 -0.0210 0.1490 -0.0220
  518653  4294728 -0.0210 0.1490 -0.0220
  518656  4294728 -0.0200 0.1490 -0.0218
  518657  4294728 0.0380 0.1490 -0.0217
  518658  4294728 0.0510 0.1490 -0.0217
  518659  4294728 0.0570 0.1490 -0.0216
  518661  4294728 0.0140 0.1490 -0.0215
  518662  4294728 0.0410 0.1490 -0.0215
  518371  4294727 -0.0400 0.1490 -0.0359
  518373  4294727 0.0260 0.1490 -0.0358
  518387  4294727 -0.0420 0.1490 -0.0354
  518394  4294727 -0.0090 0.1490 -0.0352
  518399  4294727 0.0140 0.1490 -0.0351
  518404  4294727 -0.0200 0.1490 -0.0349
  518405  4294727 -0.0190 0.1490 -0.0349
  518406  4294727 0.0110 0.1490 -0.0349
  518410  4294727 -0.0090 0.1490 -0.0347
  518411  4294727 0.0170 0.1490 -0.0347
  518416  4294727 -0.0100 0.1490 -0.0345
  518417  4294727 -0.0140 0.1490 -0.0345
  518419  4294727 0.0420 0.1490 -0.0344
  518421  4294727 0.0070 0.1490 -0.0343
  518422  4294727 0.0030 0.1490 -0.0343
  518424  4294727 0.0050 0.1490 -0.0342
  518425  4294727 0.0010 0.1490 -0.0342
  518427  4294727 0.0120 0.1490 -0.0341
  518428  4294727 0.0170 0.1490 -0.0341
  518429  4294727 0.0140 0.1490 -0.0340
  518430  4294727 -0.0030 0.1490 -0.0340
  518431  4294727 -0.0110 0.1490 -0.0339
  518433  4294727 -0.0140 0.1490 -0.0339
  518437  4294727 -0.0060 0.1490 -0.0337
  518440  4294727 -0.0030 0.1490 -0.0336
  518441  4294727 0.0170 0.1490 -0.0335
  518443  4294727 0.0410 0.1490 -0.0335
  518445  4294727 0.0130 0.1490 -0.0334
  518447  4294727 0.0030 0.1490 -0.0333
  518448  4294727 0.0050 0.1490 -0.0332
  518449  4294727 -0.0050 0.1490 -0.0332
  518452  4294727 0.0030 0.1490 -0.0331
  518454  4294727 0.0190 0.1490 -0.0330
  518455  4294727 0.0140 0.1490 -0.0329
  518457  4294727 0.0030 0.1490 -0.0328
  518458  4294727 0.0000 0.1490 -0.0328
  518459  4294727 0.0050 0.1490 -0.0328
  518460  4294727 0.0070 0.1490 -0.0327
  518461  4294727 0.0070 0.1490 -0.0327
  518463  4294727 0.0000 0.1490 -0.0326
  518464  4294727 0.0000 0.1490 -0.0325
  518465  4294727 -0.0010 0.1490 -0.0325
  518466  4294727 -0.0040 0.1490 -0.0324
  518467  4294727 -0.0040 0.1490 -0.0324
  518469  4294727 -0.0020 0.1490 -0.0323
  518471  4294727 -0.0060 0.1490 -0.0322
  518472  4294727 -0.0010 0.1490 -0.0322
  518473  4294727 -0.0060 0.1490 -0.0321
  518475  4294727 -0.0020 0.1490 -0.0320
  518476  4294727 0.0090 0.1490 -0.0320
  518477  4294727 0.0110 0.1490 -0.0319
  518478  4294727 -0.0060 0.1490 -0.0319
  518479  4294727 -0.0050 0.1490 -0.0318
  518481  4294727 -0.0090 0.1490 -0.0317
  518482  4294727 0.0000 0.1490 -0.0317
  518484  4294727 -0.0070 0.1490 -0.0316
  518485  4294727 -0.0050 0.1490 -0.0315
  518487  4294727 -0.0040 0.1490 -0.0314
  518488  4294727 -0.0080 0.1490 -0.0314
  518489  4294727 -0.0060 0.1490 -0.0313
  518490  4294727 -0.0060 0.1490 -0.0313
  518491  4294727 -0.0030 0.1490 -0.0312
  518493  4294727 0.0040 0.1490 -0.0311
  518494  4294727 -0.0010 0.1490 -0.0311
  518495  4294727 -0.0020 0.1490 -0.0310
  518496  4294727 -0.0060 0.1490 -0.0310
  518497  4294727 0.0000 0.1490 -0.0309
  518499  4294727 0.0020 0.1490 -0.0308
  518500  4294727 -0.0060 0.1490 -0.0307
  518501  4294727 -0.0050 0.1490 -0.0307
  518502  4294727 -0.0080 0.1490 -0.0306
  518503  4294727 -0.0100 0.1490 -0.0306
  518505  4294727 -0.0100 0.1490 -0.0305
  518506  4294727 -0.0090 0.1490 -0.0304
  518507  4294727 -0.0010 0.1490 -0.0304
  518508  4294727 -0.0040 0.1490 -0.0303
  518509  4294727 -0.0020 0.1490 -0.0303
  518511  4294727 0.0040 0.1490 -0.0302
  518512  4294727 -0.0030 0.1490 -0.0301
  518513  4294727 -0.0050 0.1490 -0.0301
  518514  4294727 0.0050 0.1490 -0.0300
  518515  4294727 0.0220 0.1490 -0.0299
  518517  4294727 0.0110 0.1490 -0.0298
  518518  4294727 0.0210 0.1490 -0.0298
  518519  4294727 0.0120 0.1490 -0.0297
  518520  4294727 0.0100 0.1490 -0.0297
  518521  4294727 0.0180 0.1490 -0.0296
  518523  4294727 0.0130 0.1490 -0.0295
  518524  4294727 0.0200 0.1490 -0.0295
  518525  4294727 0.0100 0.1490 -0.0294
  518526  4294727 0.0350 0.1490 -0.0293
  518527  4294727 0.0310 0.1490 -0.0293
  518529  4294727 0.0130 0.1490 -0.0292
  518530  4294727 0.0240 0.1490 -0.0291
  518531  4294727 0.0230 0.1490 -0.0291
  518532  4294727 0.0080 0.1490 -0.0290
  518533  4294727 0.0120 0.1490 -0.0290
  518535  4294727 0.0130 0.1490 -0.0288
  518536  4294727 0.0090 0.1490 -0.0288
  518537  4294727 0.0050 0.1490 -0.0287
  518538  4294727 0.0060 0.1490 -0.0287
  518539  4294727 0.0140 0.1490 -0.0286
  518541  4294727 0.0060 0.1490 -0.0285
  518542  4294727 0.0130 0.1490 -0.0285
  518543  4294727 0.0070 0.1490 -0.0284
  518544  4294727 0.0050 0.1490 -0.0283
  518548  4294727 0.0240 0.1490 -0.0281
  518549  4294727 -0.0060 0.1490 -0.0281
  518550  4294727 0.0160 0.1490 -0.0280
  518551  4294727 0.0630 0.1490 -0.0279
  518553  4294727 0.0390 0.1490 -0.0278
  518554  4294727 0.0260 0.1490 -0.0278
  518555  4294727 0.0260 0.1490 -0.0277
  518556  4294727 0.0150 0.1490 -0.0277
  518557  4294727 0.0270 0.1490 -0.0276
  518559  4294727 0.0520 0.1490 -0.0275
  518560  4294727 0.0160 0.1490 -0.0274
  518561  4294727 0.0000 0.1490 -0.0274
  518569  4294727 -0.0090 0.1490 -0.0269
  518609  4294727 -0.0340 0.1490 -0.0246
  518610  4294727 -0.0050 0.1490 -0.0245
  518615  4294727 -0.0420 0.1490 -0.0242
  518616  4294727 -0.0120 0.1490 -0.0242
  518619  4294727 -0.0260 0.1490 -0.0240
  518620  4294727 0.0230 0.1490 -0.0239
  518622  4294727 -0.0660 0.1490 -0.0238
  518623  4294727 -0.0180 0.1490 -0.0237
  518632  4294727 0.0670 0.1490 -0.0232
  518633  4294727 0.0860 0.1490 -0.0232
  518634  4294727 0.1110 0.1490 -0.0231
  518635  4294727 0.0690 0.1490 -0.0230
  518637  4294727 0.0110 0.1490 -0.0229
  518638  4294727 0.0130 0.1490 -0.0229
  518639  4294727 0.0150 0.1490 -0.0228
  518640  4294727 0.0050 0.1490 -0.0228
  518643  4294727 -0.0530 0.1490 -0.0226
  518645  4294727 -0.0720 0.1490 -0.0225
  518646  4294727 0.0050 0.1490 -0.0224
  518652  4294727 0.0010 0.1490 -0.0221
  518653  4294727 -0.0070 0.1490 -0.0220
  518656  4294727 -0.0090 0.1490 -0.0218
  518657  4294727 -0.0240 0.1490 -0.0218
  518658  4294727 0.0550 0.1490 -0.0217
  518659  4294727 0.0470 0.1490 -0.0217
  518661  4294727 0.0800 0.1490 -0.0216
  518662  4294727 -0.0090 0.1490 -0.0215
  518667  4294727 -0.0270 0.1490 -0.0212
  518385  4294725 0.0240 0.1490 -0.0357
  518386  4294725 -0.0550 0.1490 -0.0357
  518394  4294725 -0.0290 0.1490 -0.0354
  518399  4294725 0.0080 0.1490 -0.0353
  518403  4294725 0.0140 0.1490 -0.0352
  518404  4294725 -0.0160 0.1490 -0.0351
  518405  4294725 -0.0280 0.1490 -0.0351
  518410  4294725 -0.0010 0.1490 -0.0349
  518411  4294725 0.0250 0.1490 -0.0349
  518412  4294725 -0.0080 0.1490 -0.0349
  518413  4294725 0.0080 0.1490 -0.0348
  518418  4294725 0.0260 0.1490 -0.0346
  518419  4294725 0.0350 0.1490 -0.0346
  518421  4294725 0.0090 0.1490 -0.0345
  518423  4294725 0.0080 0.1490 -0.0345
  518424  4294725 0.0030 0.1490 -0.0344
  518425  4294725 0.0050 0.1490 -0.0344
  518428  4294725 0.0240 0.1490 -0.0343
  518430  4294725 -0.0020 0.1490 -0.0342
  518431  4294725 -0.0060 0.1490 -0.0341
  518433  4294725 -0.0040 0.1490 -0.0341
  518435  4294725 -0.0060 0.1490 -0.0340
  518439  4294725 0.0270 0.1490 -0.0338
  518440  4294725 0.0010 0.1490 -0.0338
  518441  4294725 -0.0070 0.1490 -0.0337
  518442  4294725 0.0040 0.1490 -0.0337
  518443  4294725 0.0180 0.1490 -0.0336
  518445  4294725 0.0330 0.1490 -0.0336
  518446  4294725 0.0150 0.1490 -0.0335
  518447  4294725 0.0140 0.1490 -0.0335
  518448  4294725 -0.0030 0.1490 -0.0334
  518451  4294725 -0.0050 0.1490 -0.0333
  518452  4294725 -0.0040 0.1490 -0.0333
  518453  4294725 0.0060 0.1490 -0.0332
  518454  4294725 0.0160 0.1490 -0.0332
  518455  4294725 0.0110 0.1490 -0.0331
  518457  4294725 0.0040 0.1490 -0.0330
  518458  4294725 0.0000 0.1490 -0.0330
  518459  4294725 0.0070 0.1490 -0.0329
  518460  4294725 0.0170 0.1490 -0.0329
  518461  4294725 0.0140 0.1490 -0.0328
  518463  4294725 -0.0060 0.1490 -0.0328
  518464  4294725 0.0000 0.1490 -0.0327
  518465  4294725 -0.0020 0.1490 -0.0327
  518466  4294725 -0.0040 0.1490 -0.0326
  518467  4294725 -0.0050 0.1490 -0.0326
  518469  4294725 -0.0040 0.1490 -0.0325
  518470  4294725 -0.0070 0.1490 -0.0324
  518471  4294725 0.0080 0.1490 -0.0324
  518472  4294725 -0.0030 0.1490 -0.0323
  518473  4294725 -0.0030 0.1490 -0.0323
  518475  4294725 0.0090 0.1490 -0.0322
  518476  4294725 0.0130 0.1490 -0.0321
  518477  4294725 0.0080 0.1490 -0.0321
  518479  4294725 -0.0050 0.1490 -0.0320
  518481  4294725 -0.0090 0.1490 -0.0319
  518482  4294725 0.0000 0.1490 -0.0318
  518483  4294725 -0.0060 0.1490 -0.0318
  518484  4294725 -0.0060 0.1490 -0.0317
  518485  4294725 -0.0080 0.1490 -0.0317
  518487  4294725 -0.0010 0.1490 -0.0316
  518488  4294725 -0.0070 0.1490 -0.0315
  518489  4294725 -0.0080 0.1490 -0.0315
  518490  4294725 -0.0080 0.1490 -0.0314
  518491  4294725 -0.0030 0.1490 -0.0314
  518493  4294725 0.0040 0.1490 -0.0313
  518494  4294725 0.0020 0.1490 -0.0312
  518495  4294725 -0.0030 0.1490 -0.0312
  518496  4294725 -0.0080 0.1490 -0.0311
  518497  4294725 0.0090 0.1490 -0.0311
  518499  4294725 -0.0010 0.1490 -0.0310
  518500  4294725 -0.0060 0.1490 -0.0309
  518501  4294725 -0.0060 0.1490 -0.0309
  518502  4294725 -0.0070 0.1490 -0.0308
  518503  4294725 -0.0090 0.1490 -0.0307
  518505  4294725 -0.0090 0.1490 -0.0306
  518506  4294725 0.0100 0.1490 -0.0306
  518507  4294725 0.0000 0.1490 -0.0305
  518508  4294725 -0.0040 0.1490 -0.0305
  518509  4294725 0.0050 0.1490 -0.0304
  518511  4294725 -0.0050 0.1490 -0.0303
  518512  4294725 -0.0060 0.1490 -0.0303
  518513  4294725 -0.0080 0.1490 -0.0302
  518514  4294725 0.0060 0.1490 -0.0302
  518515  4294725 0.0280 0.1490 -0.0301
  518517  4294725 0.0120 0.1490 -0.0300
  518518  4294725 0.0190 0.1490 -0.0299
  518519  4294725 0.0130 0.1490 -0.0299
  518520  4294725 0.0200 0.1490 -0.0298
  518521  4294725 0.0290 0.1490 -0.0298
  518523  4294725 0.0220 0.1490 -0.0297
  518524  4294725 0.0120 0.1490 -0.0296
  518525  4294725 0.0120 0.1490 -0.0295
  518526  4294725 0.0390 0.1490 -0.0295
  518527  4294725 0.0280 0.1490 -0.0294
  518529  4294725 0.0110 0.1490 -0.0293
  518530  4294725 0.0210 0.1490 -0.0293
  518531  4294725 0.0140 0.1490 -0.0292
  518532  4294725 0.0100 0.1490 -0.0292
  518533  4294725 0.0090 0.1490 -0.0291
  518535  4294725 0.0150 0.1490 -0.0290
  518536  4294725 0.0040 0.1490 -0.0289
  518537  4294725 0.0050 0.1490 -0.0289
  518538  4294725 0.0060 0.1490 -0.0288
  518539  4294725 0.0220 0.1490 -0.0288
  518541  4294725 0.0040 0.1490 -0.0286
  518542  4294725 0.0170 0.1490 -0.0286
  518543  4294725 0.0160 0.1490 -0.0285
  518544  4294725 0.0060 0.1490 -0.0285
  518545  4294725 -0.0010 0.1490 -0.0284
  518547  4294725 0.0330 0.1490 -0.0283
  518548  4294725 0.0120 0.1490 -0.0282
  518549  4294725 0.0110 0.1490 -0.0282
  518550  4294725 0.0320 0.1490 -0.0281
  518551  4294725 0.0490 0.1490 -0.0281
  518553  4294725 0.0490 0.1490 -0.0280
  518554  4294725 0.0440 0.1490 -0.0279
  518555  4294725 0.0350 0.1490 -0.0278
  518556  4294725 0.0260 0.1490 -0.0278
  518557  4294725 0.0360 0.1490 -0.0277
  518560  4294725 0.0200 0.1490 -0.0275
  518561  4294725 0.0110 0.1490 -0.0275
  518565  4294725 0.0210 0.1490 -0.0273
  518609  4294725 -0.0750 0.1490 -0.0247
  518610  4294725 -0.0140 0.1490 -0.0246
  518613  4294725 0.0690 0.1490 -0.0244
  518614  4294725 0.0200 0.1490 -0.0244
  518615  4294725 -0.0030 0.1490 -0.0243
  518616  4294725 -0.0050 0.1490 -0.0242
  518617  4294725 0.0030 0.1490 -0.0242
  518619  4294725 -0.0130 0.1490 -0.0241
  518620  4294725 0.0300 0.1490 -0.0240
  518621  4294725 -0.0060 0.1490 -0.0240
  518622  4294725 -0.0410 0.1490 -0.0239
  518623  4294725 -0.0490 0.1490 -0.0238
  518625  4294725 -0.0030 0.1490 -0.0237
  518626  4294725 -0.0100 0.1490 -0.0237
  518627  4294725 0.0750 0.1490 -0.0236
  518632  4294725 0.0930 0.1490 -0.0233
  518633  4294725 0.0620 0.1490 -0.0232
  518634  4294725 0.0650 0.1490 -0.0232
  518635  4294725 0.0230 0.1490 -0.0231
  518637  4294725 0.0040 0.1490 -0.0230
  518638  4294725 -0.0160 0.1490 -0.0230
  518639  4294725 -0.0110 0.1490 -0.0229
  518640  4294725 0.0050 0.1490 -0.0228
  518641  4294725 0.0050 0.1490 -0.0228
  518643  4294725 0.0050 0.1490 -0.0227
  518646  4294725 -0.0180 0.1490 -0.0225
  518647  4294725 -0.0120 0.1490 -0.0224
  518650  4294725 -0.0300 0.1490 -0.0223
  518651  4294725 0.0060 0.1490 -0.0222
  518652  4294725 -0.0030 0.1490 -0.0221
  518653  4294725 -0.0230 0.1490 -0.0221
  518656  4294725 0.0000 0.1490 -0.0219
  518657  4294725 0.0170 0.1490 -0.0219
  518658  4294725 0.0540 0.1490 -0.0218
  518659  4294725 0.1010 0.1490 -0.0217
  518661  4294725 -0.0190 0.1490 -0.0216
  518662  4294725 -0.0120 0.1490 -0.0216
  518385  4294724 0.0480 0.1490 -0.0358
  518386  4294724 -0.0360 0.1490 -0.0358
  518391  4294724 0.0140 0.1490 -0.0356
  518399  4294724 -0.0230 0.1490 -0.0354
  518400  4294724 -0.0040 0.1490 -0.0354
  518403  4294724 -0.0200 0.1490 -0.0353
  518404  4294724 -0.0240 0.1490 -0.0352
  518405  4294724 0.0310 0.1490 -0.0352
  518407  4294724 -0.0120 0.1490 -0.0351
  518409  4294724 -0.0140 0.1490 -0.0351
  518410  4294724 -0.0040 0.1490 -0.0350
  518411  4294724 0.0240 0.1490 -0.0350
  518412  4294724 0.0360 0.1490 -0.0350
  518418  4294724 0.0000 0.1490 -0.0347
  518419  4294724 -0.0170 0.1490 -0.0347
  518421  4294724 0.0090 0.1490 -0.0346
  518423  4294724 0.0090 0.1490 -0.0346
  518424  4294724 -0.0020 0.1490 -0.0345
  518425  4294724 -0.0030 0.1490 -0.0345
  518428  4294724 0.0130 0.1490 -0.0344
  518429  4294724 -0.0070 0.1490 -0.0343
  518430  4294724 0.0080 0.1490 -0.0343
  518435  4294724 -0.0120 0.1490 -0.0341
  518436  4294724 -0.0220 0.1490 -0.0340
  518439  4294724 0.0210 0.1490 -0.0339
  518440  4294724 -0.0100 0.1490 -0.0339
  518441  4294724 -0.0130 0.1490 -0.0338
  518442  4294724 0.0070 0.1490 -0.0338
  518445  4294724 0.0470 0.1490 -0.0337
  518446  4294724 0.0250 0.1490 -0.0336
  518448  4294724 -0.0040 0.1490 -0.0335
  518449  4294724 -0.0060 0.1490 -0.0335
  518451  4294724 -0.0050 0.1490 -0.0334
  518452  4294724 -0.0050 0.1490 -0.0333
  518453  4294724 0.0010 0.1490 -0.0333
  518454  4294724 0.0090 0.1490 -0.0333
  518455  4294724 0.0080 0.1490 -0.0332
  518457  4294724 0.0040 0.1490 -0.0331
  518458  4294724 0.0080 0.1490 -0.0331
  518459  4294724 0.0130 0.1490 -0.0330
  518460  4294724 0.0170 0.1490 -0.0330
  518461  4294724 0.0120 0.1490 -0.0329
  518463  4294724 0.0030 0.1490 -0.0328
  518464  4294724 0.0030 0.1490 -0.0328
  518465  4294724 -0.0030 0.1490 -0.0327
  518466  4294724 -0.0050 0.1490 -0.0327
  518467  4294724 -0.0050 0.1490 -0.0327
  518469  4294724 -0.0050 0.1490 -0.0326
  518470  4294724 -0.0070 0.1490 -0.0325
  518471  4294724 0.0080 0.1490 -0.0325
  518472  4294724 -0.0030 0.1490 -0.0324
  518473  4294724 -0.0030 0.1490 -0.0324
  518475  4294724 0.0130 0.1490 -0.0323
  518476  4294724 0.0230 0.1490 -0.0322
  518477  4294724 0.0000 0.1490 -0.0322
  518478  4294724 -0.0010 0.1490 -0.0321
  518479  4294724 -0.0050 0.1490 -0.0321
  518481  4294724 -0.0050 0.1490 -0.0320
  518482  4294724 0.0030 0.1490 -0.0319
  518483  4294724 -0.0050 0.1490 -0.0319
  518484  4294724 -0.0060 0.1490 -0.0318
  518485  4294724 -0.0050 0.1490 -0.0318
  518487  4294724 0.0010 0.1490 -0.0317
  518488  4294724 -0.0010 0.1490 -0.0316
  518489  4294724 -0.0080 0.1490 -0.0316
  518490  4294724 -0.0090 0.1490 -0.0315
  518491  4294724 0.0000 0.1490 -0.0315
  518493  4294724 0.0000 0.1490 -0.0314
  518494  4294724 -0.0010 0.1490 -0.0313
  518495  4294724 -0.0030 0.1490 -0.0312
  518496  4294724 -0.0060 0.1490 -0.0312
  518497  4294724 0.0030 0.1490 -0.0311
  518500  4294724 -0.0030 0.1490 -0.0310
  518501  4294724 -0.0070 0.1490 -0.0309
  518502  4294724 -0.0070 0.1490 -0.0309
  518503  4294724 -0.0080 0.1490 -0.0308
  518505  4294724 0.0040 0.1490 -0.0307
  518506  4294724 0.0220 0.1490 -0.0307
  518507  4294724 0.0030 0.1490 -0.0306
  518508  4294724 0.0080 0.1490 -0.0306
  518509  4294724 0.0030 0.1490 -0.0305
  518511  4294724 -0.0070 0.1490 -0.0304
  518512  4294724 -0.0020 0.1490 -0.0303
  518513  4294724 -0.0030 0.1490 -0.0303
  518514  4294724 0.0080 0.1490 -0.0302
  518515  4294724 0.0250 0.1490 -0.0302
  518517  4294724 0.0100 0.1490 -0.0301
  518518  4294724 0.0140 0.1490 -0.0300
  518519  4294724 0.0230 0.1490 -0.0300
  518520  4294724 0.0280 0.1490 -0.0299
  518521  4294724 0.0420 0.1490 -0.0298
  518523  4294724 0.0200 0.1490 -0.0297
  518524  4294724 0.0080 0.1490 -0.0297
  518525  4294724 0.0140 0.1490 -0.0296
  518526  4294724 0.0340 0.1490 -0.0296
  518527  4294724 0.0190 0.1490 -0.0295
  518529  4294724 0.0090 0.1490 -0.0294
  518530  4294724 0.0150 0.1490 -0.0293
  518531  4294724 0.0090 0.1490 -0.0293
  518532  4294724 0.0080 0.1490 -0.0292
  518533  4294724 0.0090 0.1490 -0.0292
  518535  4294724 0.0150 0.1490 -0.0291
  518536  4294724 -0.0010 0.1490 -0.0290
  518537  4294724 0.0010 0.1490 -0.0289
  518538  4294724 0.0080 0.1490 -0.0289
  518539  4294724 0.0120 0.1490 -0.0288
  518541  4294724 0.0050 0.1490 -0.0287
  518542  4294724 0.0170 0.1490 -0.0287
  518543  4294724 0.0060 0.1490 -0.0286
  518544  4294724 0.0080 0.1490 -0.0285
  518545  4294724 0.0130 0.1490 -0.0285
  518547  4294724 0.0220 0.1490 -0.0284
  518548  4294724 0.0130 0.1490 -0.0283
  518549  4294724 0.0160 0.1490 -0.0283
  518550  4294724 0.0460 0.1490 -0.0282
  518551  4294724 0.0200 0.1490 -0.0281
  518553  4294724 0.0300 0.1490 -0.0280
  518554  4294724 0.0490 0.1490 -0.0280
  518555  4294724 0.0460 0.1490 -0.0279
  518556  4294724 0.0170 0.1490 -0.0278
  518557  4294724 0.0100 0.1490 -0.0278
  518559  4294724 0.0350 0.1490 -0.0277
  518560  4294724 0.0180 0.1490 -0.0276
  518561  4294724 -0.0010 0.1490 -0.0276
  518562  4294724 0.0080 0.1490 -0.0275
  518565  4294724 0.0330 0.1490 -0.0273
  518566  4294724 0.0020 0.1490 -0.0273
  518567  4294724 -0.0020 0.1490 -0.0272
  518568  4294724 -0.0270 0.1490 -0.0271
  518571  4294724 -0.0100 0.1490 -0.0270
  518572  4294724 -0.0200 0.1490 -0.0269
  518575  4294724 0.0050 0.1490 -0.0267
  518579  4294724 -0.0350 0.1490 -0.0265
  518609  4294724 -0.0750 0.1490 -0.0247
  518613  4294724 0.0490 0.1490 -0.0245
  518614  4294724 0.0300 0.1490 -0.0244
  518615  4294724 -0.0080 0.1490 -0.0244
  518616  4294724 -0.0010 0.1490 -0.0243
  518617  4294724 0.0030 0.1490 -0.0242
  518619  4294724 0.0040 0.1490 -0.0241
  518620  4294724 0.0440 0.1490 -0.0241
  518621  4294724 0.0170 0.1490 -0.0240
  518622  4294724 -0.0200 0.1490 -0.0239
  518623  4294724 -0.0350 0.1490 -0.0239
  518625  4294724 -0.0480 0.1490 -0.0238
  518626  4294724 -0.0460 0.1490 -0.0237
  518627  4294724 0.0360 0.1490 -0.0236
  518631  4294724 0.0360 0.1490 -0.0234
  518632  4294724 0.0170 0.1490 -0.0233
  518633  4294724 0.0230 0.1490 -0.0233
  518634  4294724 0.0370 0.1490 -0.0232
  518635  4294724 0.0150 0.1490 -0.0232
  518637  4294724 0.0050 0.1490 -0.0231
  518638  4294724 0.0030 0.1490 -0.0230
  518639  4294724 -0.0110 0.1490 -0.0229
  518640  4294724 0.0050 0.1490 -0.0229
  518641  4294724 -0.0870 0.1490 -0.0228
  518643  4294724 -0.0040 0.1490 -0.0227
  518644  4294724 0.0050 0.1490 -0.0226
  518645  4294724 -0.0150 0.1490 -0.0226
  518647  4294724 -0.0100 0.1490 -0.0225
  518650  4294724 -0.0020 0.1490 -0.0223
  518651  4294724 0.0050 0.1490 -0.0222
  518652  4294724 0.0050 0.1490 -0.0222
  518653  4294724 -0.0530 0.1490 -0.0221
  518655  4294724 -0.0240 0.1490 -0.0220
  518656  4294724 0.0050 0.1490 -0.0220
  518657  4294724 0.0080 0.1490 -0.0219
  518659  4294724 0.0220 0.1490 -0.0218
  518662  4294724 0.0010 0.1490 -0.0216
  518663  4294724 0.0520 0.1490 -0.0215
  518677  4294724 -0.0240 0.1490 -0.0208
  518371  4294723 0.0590 0.1490 -0.0363
  518391  4294723 0.0530 0.1490 -0.0357
  518393  4294723 -0.0170 0.1490 -0.0357
  518399  4294723 -0.0140 0.1490 -0.0355
  518400  4294723 0.0270 0.1490 -0.0355
  518405  4294723 -0.0240 0.1490 -0.0353
  518409  4294723 0.0180 0.1490 -0.0352
  518410  4294723 0.0130 0.1490 -0.0351
  518411  4294723 -0.0060 0.1490 -0.0351
  518417  4294723 0.0040 0.1490 -0.0349
  518418  4294723 -0.0340 0.1490 -0.0348
  518422  4294723 0.0280 0.1490 -0.0347
  518423  4294723 0.0200 0.1490 -0.0347
  518424  4294723 -0.0040 0.1490 -0.0346
  518425  4294723 0.0000 0.1490 -0.0346
  518429  4294723 0.0050 0.1490 -0.0344
  518430  4294723 0.0120 0.1490 -0.0344
  518431  4294723 -0.0020 0.1490 -0.0343
  518435  4294723 -0.0170 0.1490 -0.0342
  518436  4294723 -0.0100 0.1490 -0.0341
  518437  4294723 -0.0150 0.1490 -0.0341
  518439  4294723 -0.0050 0.1490 -0.0340
  518440  4294723 -0.0230 0.1490 -0.0340
  518441  4294723 -0.0110 0.1490 -0.0339
  518442  4294723 0.0110 0.1490 -0.0339
  518443  4294723 0.0710 0.1490 -0.0338
  518445  4294723 0.0580 0.1490 -0.0338
  518446  4294723 0.0080 0.1490 -0.0337
  518447  4294723 -0.0020 0.1490 -0.0337
  518448  4294723 -0.0050 0.1490 -0.0336
  518449  4294723 -0.0060 0.1490 -0.0336
  518451  4294723 -0.0050 0.1490 -0.0335
  518452  4294723 -0.0050 0.1490 -0.0334
  518453  4294723 -0.0010 0.1490 -0.0334
  518454  4294723 0.0080 0.1490 -0.0334
  518455  4294723 0.0100 0.1490 -0.0333
  518457  4294723 0.0130 0.1490 -0.0332
  518458  4294723 0.0050 0.1490 -0.0332
  518459  4294723 0.0010 0.1490 -0.0331
  518460  4294723 -0.0010 0.1490 -0.0331
  518461  4294723 0.0140 0.1490 -0.0330
  518463  4294723 0.0080 0.1490 -0.0329
  518465  4294723 -0.0030 0.1490 -0.0328
  518466  4294723 -0.0050 0.1490 -0.0328
  518467  4294723 -0.0050 0.1490 -0.0327
  518469  4294723 -0.0050 0.1490 -0.0326
  518470  4294723 0.0000 0.1490 -0.0326
  518471  4294723 0.0040 0.1490 -0.0325
  518472  4294723 -0.0010 0.1490 -0.0325
  518473  4294723 0.0090 0.1490 -0.0325
  518475  4294723 0.0120 0.1490 -0.0324
  518476  4294723 0.0140 0.1490 -0.0323
  518477  4294723 0.0000 0.1490 -0.0323
  518478  4294723 -0.0030 0.1490 -0.0322
  518479  4294723 -0.0050 0.1490 -0.0322
  518481  4294723 0.0070 0.1490 -0.0321
  518482  4294723 0.0100 0.1490 -0.0320
  518483  4294723 -0.0060 0.1490 -0.0320
  518484  4294723 -0.0060 0.1490 -0.0319
  518485  4294723 -0.0040 0.1490 -0.0318
  518487  4294723 0.0110 0.1490 -0.0317
  518488  4294723 0.0000 0.1490 -0.0317
  518489  4294723 -0.0070 0.1490 -0.0316
  518490  4294723 -0.0100 0.1490 -0.0316
  518491  4294723 0.0020 0.1490 -0.0315
  518493  4294723 -0.0070 0.1490 -0.0314
  518494  4294723 -0.0030 0.1490 -0.0314
  518495  4294723 -0.0030 0.1490 -0.0313
  518496  4294723 -0.0050 0.1490 -0.0313
  518497  4294723 0.0000 0.1490 -0.0312
  518499  4294723 -0.0030 0.1490 -0.0311
  518500  4294723 -0.0040 0.1490 -0.0311
  518501  4294723 -0.0100 0.1490 -0.0310
  518502  4294723 -0.0070 0.1490 -0.0310
  518503  4294723 -0.0090 0.1490 -0.0309
  518505  4294723 0.0100 0.1490 -0.0308
  518506  4294723 0.0250 0.1490 -0.0307
  518507  4294723 -0.0030 0.1490 -0.0307
  518508  4294723 0.0000 0.1490 -0.0306
  518509  4294723 -0.0090 0.1490 -0.0306
  518511  4294723 -0.0050 0.1490 -0.0305
  518512  4294723 0.0020 0.1490 -0.0304
  518513  4294723 0.0030 0.1490 -0.0304
  518514  4294723 0.0100 0.1490 -0.0303
  518515  4294723 0.0100 0.1490 -0.0303
  518517  4294723 0.0090 0.1490 -0.0301
  518518  4294723 0.0140 0.1490 -0.0301
  518519  4294723 0.0820 0.1490 -0.0300
  518520  4294723 0.0430 0.1490 -0.0300
  518521  4294723 0.0470 0.1490 -0.0299
  518523  4294723 0.0060 0.1490 -0.0298
  518524  4294723 0.0090 0.1490 -0.0297
  518525  4294723 0.0210 0.1490 -0.0297
  518526  4294723 0.0290 0.1490 -0.0296
  518527  4294723 0.0210 0.1490 -0.0296
  518529  4294723 0.0070 0.1490 -0.0295
  518530  4294723 0.0160 0.1490 -0.0294
  518531  4294723 0.0100 0.1490 -0.0294
  518532  4294723 0.0070 0.1490 -0.0293
  518533  4294723 0.0070 0.1490 -0.0292
  518535  4294723 0.0060 0.1490 -0.0291
  518536  4294723 0.0010 0.1490 -0.0291
  518537  4294723 0.0040 0.1490 -0.0290
  518538  4294723 0.0020 0.1490 -0.0290
  518539  4294723 0.0140 0.1490 -0.0289
  518541  4294723 0.0110 0.1490 -0.0288
  518542  4294723 0.0270 0.1490 -0.0287
  518543  4294723 0.0090 0.1490 -0.0287
  518544  4294723 -0.0030 0.1490 -0.0286
  518545  4294723 0.0120 0.1490 -0.0285
  518547  4294723 0.0060 0.1490 -0.0284
  518548  4294723 0.0110 0.1490 -0.0284
  518550  4294723 0.0320 0.1490 -0.0283
  518553  4294723 0.0140 0.1490 -0.0281
  518554  4294723 0.0550 0.1490 -0.0280
  518555  4294723 0.0470 0.1490 -0.0280
  518556  4294723 0.0330 0.1490 -0.0279
  518557  4294723 0.0090 0.1490 -0.0278
  518559  4294723 0.0040 0.1490 -0.0277
  518561  4294723 0.0040 0.1490 -0.0276
  518562  4294723 0.0090 0.1490 -0.0276
  518565  4294723 -0.0070 0.1490 -0.0274
  518566  4294723 -0.0010 0.1490 -0.0273
  518567  4294723 -0.0080 0.1490 -0.0273
  518568  4294723 -0.0430 0.1490 -0.0272
  518574  4294723 0.0320 0.1490 -0.0268
  518575  4294723 0.0060 0.1490 -0.0268
  518579  4294723 -0.0310 0.1490 -0.0265
  518580  4294723 -0.0700 0.1490 -0.0265
  518581  4294723 0.0090 0.1490 -0.0264
  518610  4294723 0.0370 0.1490 -0.0247
  518611  4294723 -0.0480 0.1490 -0.0246
  518613  4294723 0.0540 0.1490 -0.0245
  518614  4294723 0.0050 0.1490 -0.0245
  518615  4294723 -0.0080 0.1490 -0.0244
  518616  4294723 -0.0010 0.1490 -0.0243
  518617  4294723 0.0030 0.1490 -0.0243
  518619  4294723 0.0040 0.1490 -0.0242
  518620  4294723 0.0440 0.1490 -0.0241
  518621  4294723 0.0030 0.1490 -0.0240
  518622  4294723 0.0250 0.1490 -0.0240
  518623  4294723 -0.0170 0.1490 -0.0239
  518625  4294723 -0.0270 0.1490 -0.0238
  518629  4294723 -0.0040 0.1490 -0.0236
  518631  4294723 0.0010 0.1490 -0.0235
  518632  4294723 0.0200 0.1490 -0.0234
  518633  4294723 0.0260 0.1490 -0.0233
  518634  4294723 0.0430 0.1490 -0.0233
  518635  4294723 0.0320 0.1490 -0.0232
  518637  4294723 0.0110 0.1490 -0.0231
  518638  4294723 -0.0130 0.1490 -0.0230
  518639  4294723 0.0050 0.1490 -0.0230
  518640  4294723 0.0050 0.1490 -0.0229
  518641  4294723 -0.0030 0.1490 -0.0229
  518643  4294723 -0.0100 0.1490 -0.0227
  518644  4294723 -0.0050 0.1490 -0.0227
  518645  4294723 -0.0010 0.1490 -0.0226
  518646  4294723 -0.0130 0.1490 -0.0226
  518647  4294723 -0.0070 0.1490 -0.0225
  518649  4294723 -0.0030 0.1490 -0.0224
  518650  4294723 0.0050 0.1490 -0.0223
  518651  4294723 0.0050 0.1490 -0.0223
  518652  4294723 -0.0230 0.1490 -0.0222
  518653  4294723 -0.0710 0.1490 -0.0222
  518655  4294723 -0.0280 0.1490 -0.0220
  518656  4294723 0.0050 0.1490 -0.0220
  518657  4294723 0.0070 0.1490 -0.0219
  518659  4294723 0.0010 0.1490 -0.0218
  518662  4294723 -0.0150 0.1490 -0.0216
  518663  4294723 0.0270 0.1490 -0.0216
  518664  4294723 0.0360 0.1490 -0.0215
  518667  4294723 0.0040 0.1490 -0.0214
  518677  4294723 -0.0160 0.1490 -0.0208
  518376  4294722 -0.0120 0.1490 -0.0363
  518377  4294722 -0.0010 0.1490 -0.0362
  518391  4294722 0.0140 0.1490 -0.0359
  518393  4294722 0.0160 0.1490 -0.0358
  518404  4294722 -0.0120 0.1490 -0.0354
  518405  4294722 -0.0100 0.1490 -0.0354
  518406  4294722 0.0050 0.1490 -0.0354
  518410  4294722 -0.0010 0.1490 -0.0352
  518411  4294722 -0.0070 0.1490 -0.0352
  518417  4294722 -0.0470 0.1490 -0.0350
  518418  4294722 -0.0240 0.1490 -0.0349
  518421  4294722 0.0100 0.1490 -0.0348
  518422  4294722 0.0280 0.1490 -0.0348
  518423  4294722 0.0090 0.1490 -0.0348
  518424  4294722 -0.0010 0.1490 -0.0347
  518425  4294722 0.0050 0.1490 -0.0347
  518429  4294722 0.0130 0.1490 -0.0345
  518430  4294722 0.0020 0.1490 -0.0345
  518431  4294722 -0.0020 0.1490 -0.0344
  518435  4294722 -0.0170 0.1490 -0.0343
  518436  4294722 -0.0100 0.1490 -0.0342
  518437  4294722 -0.0060 0.1490 -0.0342
  518439  4294722 -0.0160 0.1490 -0.0341
  518441  4294722 -0.0110 0.1490 -0.0340
  518442  4294722 0.0110 0.1490 -0.0340
  518443  4294722 0.0710 0.1490 -0.0339
  518445  4294722 0.0320 0.1490 -0.0338
  518446  4294722 0.0120 0.1490 -0.0338
  518447  4294722 -0.0030 0.1490 -0.0338
  518448  4294722 -0.0030 0.1490 -0.0337
  518452  4294722 -0.0050 0.1490 -0.0335
  518453  4294722 -0.0020 0.1490 -0.0335
  518454  4294722 0.0040 0.1490 -0.0334
  518455  4294722 0.0110 0.1490 -0.0334
  518458  4294722 0.0020 0.1490 -0.0333
  518459  4294722 -0.0010 0.1490 -0.0332
  518460  4294722 -0.0010 0.1490 -0.0332
  518461  4294722 0.0320 0.1490 -0.0331
  518463  4294722 0.0210 0.1490 -0.0330
  518464  4294722 0.0250 0.1490 -0.0330
  518465  4294722 -0.0060 0.1490 -0.0329
  518466  4294722 -0.0050 0.1490 -0.0329
  518467  4294722 -0.0060 0.1490 -0.0328
  518469  4294722 -0.0080 0.1490 -0.0327
  518470  4294722 0.0000 0.1490 -0.0327
  518471  4294722 0.0030 0.1490 -0.0326
  518472  4294722 0.0030 0.1490 -0.0326
  518473  4294722 0.0070 0.1490 -0.0325
  518475  4294722 0.0030 0.1490 -0.0324
  518476  4294722 -0.0050 0.1490 -0.0324
  518477  4294722 -0.0080 0.1490 -0.0323
  518478  4294722 -0.0080 0.1490 -0.0323
  518479  4294722 -0.0040 0.1490 -0.0322
  518481  4294722 0.0110 0.1490 -0.0321
  518482  4294722 0.0000 0.1490 -0.0321
  518483  4294722 -0.0070 0.1490 -0.0320
  518484  4294722 -0.0060 0.1490 -0.0320
  518485  4294722 -0.0010 0.1490 -0.0319
  518487  4294722 0.0070 0.1490 -0.0318
  518488  4294722 -0.0040 0.1490 -0.0318
  518489  4294722 -0.0050 0.1490 -0.0317
  518490  4294722 -0.0080 0.1490 -0.0317
  518491  4294722 -0.0060 0.1490 -0.0316
  518493  4294722 -0.0060 0.1490 -0.0315
  518494  4294722 -0.0050 0.1490 -0.0315
  518495  4294722 -0.0050 0.1490 -0.0314
  518496  4294722 -0.0050 0.1490 -0.0314
  518497  4294722 0.0000 0.1490 -0.0313
  518499  4294722 -0.0040 0.1490 -0.0312
  518500  4294722 -0.0040 0.1490 -0.0311
  518501  4294722 -0.0120 0.1490 -0.0311
  518502  4294722 -0.0070 0.1490 -0.0310
  518503  4294722 -0.0090 0.1490 -0.0310
  518505  4294722 0.0020 0.1490 -0.0309
  518506  4294722 0.0000 0.1490 -0.0308
  518507  4294722 -0.0020 0.1490 -0.0308
  518508  4294722 -0.0040 0.1490 -0.0307
  518509  4294722 -0.0080 0.1490 -0.0307
  518511  4294722 -0.0010 0.1490 -0.0305
  518512  4294722 0.0050 0.1490 -0.0305
  518513  4294722 0.0040 0.1490 -0.0304
  518514  4294722 0.0120 0.1490 -0.0304
  518515  4294722 0.0100 0.1490 -0.0303
  518517  4294722 0.0090 0.1490 -0.0302
  518518  4294722 0.0860 0.1490 -0.0302
  518519  4294722 0.0910 0.1490 -0.0301
  518520  4294722 0.0530 0.1490 -0.0300
  518521  4294722 0.0480 0.1490 -0.0300
  518524  4294722 0.0130 0.1490 -0.0298
  518525  4294722 0.0230 0.1490 -0.0298
  518526  4294722 0.0470 0.1490 -0.0297
  518527  4294722 0.0170 0.1490 -0.0297
  518529  4294722 0.0070 0.1490 -0.0295
  518530  4294722 0.0260 0.1490 -0.0295
  518531  4294722 0.0120 0.1490 -0.0294
  518532  4294722 0.0050 0.1490 -0.0294
  518533  4294722 0.0110 0.1490 -0.0293
  518535  4294722 0.0070 0.1490 -0.0292
  518536  4294722 0.0020 0.1490 -0.0291
  518537  4294722 0.0250 0.1490 -0.0291
  518538  4294722 0.0290 0.1490 -0.0290
  518539  4294722 0.0170 0.1490 -0.0290
  518541  4294722 0.0200 0.1490 -0.0288
  518542  4294722 0.0240 0.1490 -0.0288
  518543  4294722 0.0080 0.1490 -0.0287
  518544  4294722 -0.0040 0.1490 -0.0287
  518545  4294722 0.0040 0.1490 -0.0286
  518548  4294722 0.0050 0.1490 -0.0284
  518549  4294722 -0.0080 0.1490 -0.0284
  518550  4294722 0.0260 0.1490 -0.0283
  518555  4294722 0.0650 0.1490 -0.0280
  518557  4294722 0.0060 0.1490 -0.0279
  518559  4294722 0.0050 0.1490 -0.0278
  518560  4294722 0.0130 0.1490 -0.0277
  518561  4294722 0.0020 0.1490 -0.0277
  518562  4294722 0.0020 0.1490 -0.0276
  518565  4294722 -0.0130 0.1490 -0.0274
  518566  4294722 0.0140 0.1490 -0.0274
  518567  4294722 -0.0060 0.1490 -0.0273
  518568  4294722 -0.0380 0.1490 -0.0273
  518569  4294722 -0.0110 0.1490 -0.0272
  518572  4294722 -0.0250 0.1490 -0.0270
  518573  4294722 -0.0170 0.1490 -0.0270
  518574  4294722 0.0150 0.1490 -0.0269
  518575  4294722 0.0160 0.1490 -0.0268
  518590  4294722 -0.0150 0.1490 -0.0259
  518591  4294722 0.0180 0.1490 -0.0259
  518592  4294722 0.0340 0.1490 -0.0258
  518593  4294722 -0.0100 0.1490 -0.0258
  518595  4294722 0.0280 0.1490 -0.0256
  518602  4294722 -0.0130 0.1490 -0.0252
  518610  4294722 0.0370 0.1490 -0.0247
  518611  4294722 -0.0480 0.1490 -0.0247
  518613  4294722 0.0330 0.1490 -0.0246
  518614  4294722 0.0150 0.1490 -0.0245
  518615  4294722 0.0060 0.1490 -0.0244
  518616  4294722 -0.0010 0.1490 -0.0244
  518617  4294722 0.0010 0.1490 -0.0243
  518619  4294722 -0.0200 0.1490 -0.0242
  518620  4294722 0.0170 0.1490 -0.0241
  518621  4294722 0.0250 0.1490 -0.0241
  518622  4294722 0.0450 0.1490 -0.0240
  518623  4294722 0.0040 0.1490 -0.0240
  518625  4294722 -0.0240 0.1490 -0.0239
  518626  4294722 -0.0280 0.1490 -0.0238
  518627  4294722 0.0050 0.1490 -0.0237
  518629  4294722 0.0210 0.1490 -0.0236
  518631  4294722 0.0150 0.1490 -0.0235
  518632  4294722 0.0190 0.1490 -0.0234
  518633  4294722 0.0440 0.1490 -0.0234
  518634  4294722 0.0820 0.1490 -0.0233
  518635  4294722 0.0270 0.1490 -0.0233
  518637  4294722 0.0150 0.1490 -0.0231
  518638  4294722 -0.0010 0.1490 -0.0231
  518639  4294722 0.0050 0.1490 -0.0230
  518640  4294722 0.0050 0.1490 -0.0230
  518641  4294722 -0.0050 0.1490 -0.0229
  518643  4294722 -0.0580 0.1490 -0.0228
  518644  4294722 0.0050 0.1490 -0.0227
  518645  4294722 0.0100 0.1490 -0.0227
  518646  4294722 -0.0010 0.1490 -0.0226
  518647  4294722 -0.0060 0.1490 -0.0225
  518649  4294722 0.0010 0.1490 -0.0224
  518650  4294722 0.0050 0.1490 -0.0224
  518653  4294722 -0.0480 0.1490 -0.0222
  518655  4294722 -0.0260 0.1490 -0.0221
  518656  4294722 -0.0260 0.1490 -0.0220
  518657  4294722 -0.0370 0.1490 -0.0220
  518658  4294722 -0.0430 0.1490 -0.0219
  518661  4294722 -0.0130 0.1490 -0.0217
  518662  4294722 -0.0220 0.1490 -0.0217
  518663  4294722 0.0070 0.1490 -0.0216
  518664  4294722 0.0240 0.1490 -0.0216
  518665  4294722 0.0070 0.1490 -0.0215
  518667  4294722 0.0050 0.1490 -0.0214
  518668  4294722 0.0040 0.1490 -0.0213
  518669  4294722 0.0190 0.1490 -0.0213
  518676  4294722 0.0370 0.1490 -0.0209
  518679  4294722 0.0170 0.1490 -0.0207
  518376  4294721 0.0390 0.1490 -0.0364
  518381  4294721 0.0400 0.1490 -0.0362
  518382  4294721 -0.0100 0.1490 -0.0362
  518401  4294721 0.0040 0.1490 -0.0356
  518403  4294721 -0.0050 0.1490 -0.0356
  518404  4294721 0.0200 0.1490 -0.0355
  518405  4294721 0.0110 0.1490 -0.0355
  518406  4294721 0.0120 0.1490 -0.0355
  518407  4294721 0.0050 0.1490 -0.0354
  518409  4294721 0.0000 0.1490 -0.0354
  518411  4294721 0.0010 0.1490 -0.0353
  518418  4294721 -0.0040 0.1490 -0.0350
  518421  4294721 0.0190 0.1490 -0.0349
  518422  4294721 0.0180 0.1490 -0.0349
  518423  4294721 -0.0020 0.1490 -0.0349
  518424  4294721 0.0030 0.1490 -0.0348
  518425  4294721 0.0050 0.1490 -0.0348
  518429  4294721 0.0080 0.1490 -0.0346
  518430  4294721 -0.0010 0.1490 -0.0346
  518431  4294721 -0.0010 0.1490 -0.0345
  518433  4294721 0.0000 0.1490 -0.0345
  518434  4294721 -0.0060 0.1490 -0.0344
  518435  4294721 -0.0040 0.1490 -0.0344
  518436  4294721 -0.0150 0.1490 -0.0343
  518437  4294721 0.0140 0.1490 -0.0343
  518439  4294721 0.0070 0.1490 -0.0342
  518440  4294721 0.0050 0.1490 -0.0342
  518441  4294721 0.0070 0.1490 -0.0341
  518442  4294721 0.0100 0.1490 -0.0341
  518443  4294721 0.0310 0.1490 -0.0340
  518445  4294721 0.0040 0.1490 -0.0339
  518446  4294721 0.0100 0.1490 -0.0339
  518448  4294721 -0.0020 0.1490 -0.0338
  518452  4294721 -0.0030 0.1490 -0.0336
  518453  4294721 0.0000 0.1490 -0.0336
  518454  4294721 -0.0020 0.1490 -0.0335
  518455  4294721 0.0030 0.1490 -0.0335
  518457  4294721 -0.0070 0.1490 -0.0334
  518458  4294721 0.0030 0.1490 -0.0334
  518459  4294721 -0.0010 0.1490 -0.0333
  518460  4294721 0.0080 0.1490 -0.0333
  518461  4294721 0.0190 0.1490 -0.0332
  518463  4294721 0.0290 0.1490 -0.0331
  518464  4294721 -0.0020 0.1490 -0.0331
  518465  4294721 -0.0050 0.1490 -0.0330
  518466  4294721 -0.0050 0.1490 -0.0330
  518467  4294721 0.0010 0.1490 -0.0329
  518469  4294721 0.0070 0.1490 -0.0328
  518470  4294721 0.0050 0.1490 -0.0328
  518471  4294721 0.0010 0.1490 -0.0327
  518472  4294721 0.0030 0.1490 -0.0327
  518473  4294721 -0.0040 0.1490 -0.0326
  518475  4294721 -0.0030 0.1490 -0.0325
  518476  4294721 -0.0070 0.1490 -0.0325
  518477  4294721 -0.0140 0.1490 -0.0324
  518478  4294721 -0.0050 0.1490 -0.0324
  518479  4294721 -0.0050 0.1490 -0.0323
  518481  4294721 0.0040 0.1490 -0.0322
  518482  4294721 -0.0060 0.1490 -0.0322
  518483  4294721 -0.0050 0.1490 -0.0321
  518484  4294721 -0.0030 0.1490 -0.0321
  518485  4294721 -0.0010 0.1490 -0.0320
  518487  4294721 -0.0050 0.1490 -0.0319
  518488  4294721 -0.0050 0.1490 -0.0319
  518489  4294721 -0.0060 0.1490 -0.0318
  518490  4294721 -0.0060 0.1490 -0.0318
  518491  4294721 -0.0060 0.1490 -0.0317
  518493  4294721 -0.0050 0.1490 -0.0316
  518494  4294721 -0.0030 0.1490 -0.0315
  518495  4294721 -0.0050 0.1490 -0.0315
  518496  4294721 -0.0040 0.1490 -0.0314
  518497  4294721 0.0010 0.1490 -0.0314
  518499  4294721 0.0020 0.1490 -0.0313
  518500  4294721 -0.0080 0.1490 -0.0312
  518501  4294721 -0.0110 0.1490 -0.0312
  518502  4294721 -0.0090 0.1490 -0.0311
  518503  4294721 -0.0080 0.1490 -0.0311
  518505  4294721 -0.0020 0.1490 -0.0310
  518506  4294721 -0.0070 0.1490 -0.0309
  518507  4294721 -0.0060 0.1490 -0.0308
  518508  4294721 -0.0010 0.1490 -0.0308
  518509  4294721 0.0050 0.1490 -0.0307
  518511  4294721 0.0010 0.1490 -0.0306
  518512  4294721 -0.0010 0.1490 -0.0306
  518513  4294721 0.0030 0.1490 -0.0305
  518514  4294721 0.0110 0.1490 -0.0305
  518515  4294721 0.0100 0.1490 -0.0304
  518517  4294721 0.0090 0.1490 -0.0303
  518518  4294721 0.0230 0.1490 -0.0302
  518519  4294721 0.0680 0.1490 -0.0302
  518520  4294721 0.0530 0.1490 -0.0301
  518521  4294721 0.0060 0.1490 -0.0301
  518523  4294721 0.0070 0.1490 -0.0300
  518524  4294721 0.0100 0.1490 -0.0299
  518525  4294721 0.0120 0.1490 -0.0298
  518526  4294721 0.0380 0.1490 -0.0298
  518527  4294721 0.0140 0.1490 -0.0297
  518529  4294721 0.0150 0.1490 -0.0296
  518530  4294721 0.0380 0.1490 -0.0296
  518531  4294721 0.0130 0.1490 -0.0295
  518532  4294721 0.0040 0.1490 -0.0294
  518533  4294721 0.0080 0.1490 -0.0294
  518535  4294721 0.0150 0.1490 -0.0293
  518536  4294721 0.0050 0.1490 -0.0292
  518537  4294721 0.0250 0.1490 -0.0291
  518538  4294721 0.0360 0.1490 -0.0291
  518539  4294721 0.0220 0.1490 -0.0290
  518541  4294721 0.0210 0.1490 -0.0289
  518542  4294721 0.0220 0.1490 -0.0289
  518543  4294721 0.0060 0.1490 -0.0288
  518544  4294721 0.0040 0.1490 -0.0287
  518545  4294721 0.0040 0.1490 -0.0287
  518547  4294721 -0.0030 0.1490 -0.0286
  518548  4294721 0.0040 0.1490 -0.0285
  518555  4294721 0.0340 0.1490 -0.0281
  518556  4294721 0.0190 0.1490 -0.0280
  518559  4294721 0.0190 0.1490 -0.0279
  518560  4294721 0.0260 0.1490 -0.0278
  518561  4294721 -0.0170 0.1490 -0.0277
  518562  4294721 0.0180 0.1490 -0.0277
  518566  4294721 -0.0030 0.1490 -0.0274
  518568  4294721 -0.0450 0.1490 -0.0273
  518569  4294721 0.0070 0.1490 -0.0273
  518572  4294721 0.0030 0.1490 -0.0271
  518573  4294721 -0.0480 0.1490 -0.0270
  518575  4294721 0.0050 0.1490 -0.0269
  518579  4294721 -0.0550 0.1490 -0.0267
  518591  4294721 -0.0190 0.1490 -0.0259
  518592  4294721 0.0390 0.1490 -0.0259
  518593  4294721 -0.0260 0.1490 -0.0258
  518595  4294721 -0.0110 0.1490 -0.0257
  518602  4294721 -0.0350 0.1490 -0.0253
  518614  4294721 0.0150 0.1490 -0.0246
  518615  4294721 0.0060 0.1490 -0.0245
  518616  4294721 -0.0050 0.1490 -0.0244
  518617  4294721 0.0020 0.1490 -0.0244
  518619  4294721 -0.0130 0.1490 -0.0243
  518620  4294721 0.0070 0.1490 -0.0242
  518621  4294721 -0.0090 0.1490 -0.0241
  518622  4294721 0.0410 0.1490 -0.0241
  518623  4294721 0.0290 0.1490 -0.0240
  518625  4294721 -0.0130 0.1490 -0.0239
  518626  4294721 -0.0280 0.1490 -0.0238
  518627  4294721 -0.0140 0.1490 -0.0238
  518628  4294721 0.0580 0.1490 -0.0237
  518629  4294721 0.0540 0.1490 -0.0237
  518631  4294721 0.0150 0.1490 -0.0235
  518632  4294721 0.0400 0.1490 -0.0235
  518634  4294721 0.0860 0.1490 -0.0234
  518635  4294721 0.0150 0.1490 -0.0233
  518637  4294721 0.0160 0.1490 -0.0232
  518638  4294721 0.0040 0.1490 -0.0231
  518639  4294721 0.0050 0.1490 -0.0231
  518640  4294721 0.0050 0.1490 -0.0230
  518641  4294721 0.0050 0.1490 -0.0229
  518643  4294721 -0.0220 0.1490 -0.0228
  518644  4294721 0.0510 0.1490 -0.0228
  518645  4294721 0.0120 0.1490 -0.0227
  518646  4294721 0.0010 0.1490 -0.0226
  518647  4294721 0.0080 0.1490 -0.0226
  518649  4294721 -0.0250 0.1490 -0.0225
  518655  4294721 -0.0020 0.1490 -0.0221
  518656  4294721 -0.0150 0.1490 -0.0221
  518657  4294721 -0.0160 0.1490 -0.0220
  518658  4294721 -0.0060 0.1490 -0.0219
  518659  4294721 0.0000 0.1490 -0.0219
  518661  4294721 -0.0020 0.1490 -0.0218
  518662  4294721 0.0060 0.1490 -0.0217
  518663  4294721 -0.0040 0.1490 -0.0217
  518664  4294721 -0.0030 0.1490 -0.0216
  518665  4294721 0.0050 0.1490 -0.0215
  518667  4294721 0.0220 0.1490 -0.0214
  518668  4294721 0.0090 0.1490 -0.0214
  518669  4294721 0.0100 0.1490 -0.0213
  518675  4294721 0.0240 0.1490 -0.0210
  518676  4294721 0.0420 0.1490 -0.0209
  518677  4294721 -0.0280 0.1490 -0.0208
  518679  4294721 -0.0030 0.1490 -0.0207
  518380  4294719 0.0020 0.1490 -0.0365
  518381  4294719 -0.0280 0.1490 -0.0365
  518388  4294719 -0.0010 0.1490 -0.0363
  518389  4294719 -0.0310 0.1490 -0.0362
  518395  4294719 0.0140 0.1490 -0.0361
  518403  4294719 -0.0160 0.1490 -0.0358
  518404  4294719 0.0180 0.1490 -0.0358
  518405  4294719 0.0060 0.1490 -0.0357
  518406  4294719 -0.0070 0.1490 -0.0357
  518407  4294719 -0.0070 0.1490 -0.0357
  518409  4294719 0.0010 0.1490 -0.0356
  518410  4294719 0.0000 0.1490 -0.0355
  518411  4294719 0.0000 0.1490 -0.0355
  518418  4294719 0.0010 0.1490 -0.0352
  518421  4294719 0.0220 0.1490 -0.0351
  518422  4294719 0.0220 0.1490 -0.0351
  518423  4294719 0.0000 0.1490 -0.0351
  518424  4294719 0.0050 0.1490 -0.0350
  518428  4294719 0.0110 0.1490 -0.0349
  518429  4294719 0.0010 0.1490 -0.0348
  518430  4294719 -0.0040 0.1490 -0.0348
  518433  4294719 0.0120 0.1490 -0.0347
  518434  4294719 0.0070 0.1490 -0.0346
  518435  4294719 -0.0090 0.1490 -0.0346
  518436  4294719 0.0220 0.1490 -0.0345
  518437  4294719 0.0200 0.1490 -0.0345
  518439  4294719 0.0060 0.1490 -0.0344
  518440  4294719 -0.0040 0.1490 -0.0344
  518441  4294719 0.0210 0.1490 -0.0343
  518442  4294719 0.0280 0.1490 -0.0343
  518443  4294719 0.0230 0.1490 -0.0342
  518445  4294719 -0.0050 0.1490 -0.0341
  518448  4294719 -0.0050 0.1490 -0.0340
  518449  4294719 -0.0070 0.1490 -0.0340
  518451  4294719 -0.0070 0.1490 -0.0339
  518452  4294719 0.0080 0.1490 -0.0338
  518453  4294719 -0.0010 0.1490 -0.0338
  518454  4294719 -0.0050 0.1490 -0.0337
  518455  4294719 -0.0140 0.1490 -0.0337
  518457  4294719 -0.0040 0.1490 -0.0336
  518458  4294719 0.0090 0.1490 -0.0335
  518459  4294719 0.0020 0.1490 -0.0335
  518460  4294719 0.0000 0.1490 -0.0334
  518461  4294719 0.0130 0.1490 -0.0334
  518463  4294719 0.0390 0.1490 -0.0333
  518465  4294719 -0.0010 0.1490 -0.0332
  518466  4294719 -0.0020 0.1490 -0.0332
  518467  4294719 0.0020 0.1490 -0.0331
  518469  4294719 0.0140 0.1490 -0.0330
  518470  4294719 0.0090 0.1490 -0.0330
  518471  4294719 0.0040 0.1490 -0.0329
  518472  4294719 -0.0010 0.1490 -0.0329
  518473  4294719 -0.0060 0.1490 -0.0328
  518475  4294719 -0.0060 0.1490 -0.0327
  518476  4294719 -0.0070 0.1490 -0.0327
  518477  4294719 -0.0070 0.1490 -0.0326
  518478  4294719 -0.0050 0.1490 -0.0326
  518479  4294719 -0.0060 0.1490 -0.0325
  518481  4294719 -0.0050 0.1490 -0.0324
  518482  4294719 -0.0060 0.1490 -0.0323
  518483  4294719 -0.0060 0.1490 -0.0323
  518484  4294719 0.0010 0.1490 -0.0322
  518485  4294719 -0.0050 0.1490 -0.0322
  518487  4294719 -0.0060 0.1490 -0.0321
  518488  4294719 -0.0040 0.1490 -0.0320
  518489  4294719 -0.0060 0.1490 -0.0320
  518490  4294719 -0.0050 0.1490 -0.0319
  518491  4294719 -0.0050 0.1490 -0.0319
  518493  4294719 -0.0050 0.1490 -0.0318
  518494  4294719 -0.0010 0.1490 -0.0317
  518495  4294719 -0.0040 0.1490 -0.0317
  518496  4294719 -0.0030 0.1490 -0.0316
  518497  4294719 -0.0050 0.1490 -0.0316
  518499  4294719 0.0060 0.1490 -0.0314
  518500  4294719 -0.0070 0.1490 -0.0314
  518501  4294719 -0.0040 0.1490 -0.0313
  518502  4294719 -0.0060 0.1490 -0.0313
  518503  4294719 -0.0070 0.1490 -0.0312
  518505  4294719 -0.0020 0.1490 -0.0311
  518506  4294719 -0.0080 0.1490 -0.0311
  518507  4294719 -0.0050 0.1490 -0.0310
  518508  4294719 0.0000 0.1490 -0.0309
  518509  4294719 0.0070 0.1490 -0.0309
  518511  4294719 -0.0020 0.1490 -0.0308
  518512  4294719 -0.0030 0.1490 -0.0307
  518513  4294719 0.0090 0.1490 -0.0307
  518514  4294719 0.0100 0.1490 -0.0306
  518515  4294719 0.0110 0.1490 -0.0306
  518518  4294719 0.0120 0.1490 -0.0304
  518519  4294719 0.0280 0.1490 -0.0303
  518520  4294719 0.0140 0.1490 -0.0303
  518521  4294719 0.0070 0.1490 -0.0302
  518523  4294719 0.0090 0.1490 -0.0301
  518524  4294719 0.0150 0.1490 -0.0300
  518525  4294719 0.0120 0.1490 -0.0300
  518526  4294719 0.0240 0.1490 -0.0299
  518527  4294719 0.0120 0.1490 -0.0299
  518529  4294719 0.0140 0.1490 -0.0298
  518530  4294719 0.0360 0.1490 -0.0297
  518531  4294719 0.0150 0.1490 -0.0296
  518532  4294719 0.0030 0.1490 -0.0296
  518533  4294719 0.0080 0.1490 -0.0295
  518535  4294719 0.0120 0.1490 -0.0294
  518536  4294719 0.0210 0.1490 -0.0293
  518537  4294719 0.0190 0.1490 -0.0293
  518538  4294719 0.0290 0.1490 -0.0292
  518539  4294719 0.0110 0.1490 -0.0292
  518541  4294719 0.0180 0.1490 -0.0291
  518542  4294719 0.0130 0.1490 -0.0290
  518543  4294719 0.0010 0.1490 -0.0289
  518544  4294719 0.0050 0.1490 -0.0289
  518545  4294719 0.0010 0.1490 -0.0288
  518547  4294719 -0.0030 0.1490 -0.0287
  518548  4294719 0.0190 0.1490 -0.0286
  518549  4294719 -0.0100 0.1490 -0.0286
  518555  4294719 0.0130 0.1490 -0.0282
  518556  4294719 0.0470 0.1490 -0.0282
  518557  4294719 0.0400 0.1490 -0.0281
  518559  4294719 0.0350 0.1490 -0.0280
  518560  4294719 0.0090 0.1490 -0.0279
  518561  4294719 -0.0170 0.1490 -0.0279
  518562  4294719 0.0250 0.1490 -0.0278
  518566  4294719 -0.0170 0.1490 -0.0276
  518569  4294719 0.0440 0.1490 -0.0274
  518578  4294719 0.0260 0.1490 -0.0268
  518579  4294719 0.0160 0.1490 -0.0268
  518580  4294719 0.0310 0.1490 -0.0267
  518586  4294719 -0.0040 0.1490 -0.0264
  518587  4294719 -0.0410 0.1490 -0.0263
  518589  4294719 0.0160 0.1490 -0.0262
  518592  4294719 0.0390 0.1490 -0.0260
  518593  4294719 -0.0430 0.1490 -0.0259
  518595  4294719 -0.0130 0.1490 -0.0258
  518603  4294719 -0.0330 0.1490 -0.0253
  518615  4294719 -0.0060 0.1490 -0.0246
  518616  4294719 -0.0040 0.1490 -0.0245
  518617  4294719 -0.0350 0.1490 -0.0245
  518619  4294719 -0.0230 0.1490 -0.0243
  518620  4294719 0.0130 0.1490 -0.0243
  518621  4294719 -0.0090 0.1490 -0.0242
  518622  4294719 0.0160 0.1490 -0.0242
  518623  4294719 0.0440 0.1490 -0.0241
  518625  4294719 0.0130 0.1490 -0.0240
  518626  4294719 -0.0140 0.1490 -0.0239
  518627  4294719 -0.0200 0.1490 -0.0239
  518628  4294719 -0.0060 0.1490 -0.0238
  518629  4294719 0.0170 0.1490 -0.0237
  518631  4294719 0.0250 0.1490 -0.0236
  518632  4294719 0.0350 0.1490 -0.0236
  518635  4294719 0.0840 0.1490 -0.0234
  518637  4294719 0.0160 0.1490 -0.0233
  518639  4294719 0.0040 0.1490 -0.0231
  518640  4294719 0.0050 0.1490 -0.0231
  518641  4294719 0.0020 0.1490 -0.0230
  518643  4294719 0.0330 0.1490 -0.0229
  518644  4294719 0.0700 0.1490 -0.0228
  518645  4294719 0.0460 0.1490 -0.0228
  518646  4294719 0.0040 0.1490 -0.0227
  518647  4294719 0.0130 0.1490 -0.0227
  518649  4294719 -0.0420 0.1490 -0.0225
  518651  4294719 -0.0160 0.1490 -0.0224
  518655  4294719 -0.0010 0.1490 -0.0222
  518656  4294719 -0.0020 0.1490 -0.0221
  518657  4294719 -0.0130 0.1490 -0.0221
  518658  4294719 0.0120 0.1490 -0.0220
  518659  4294719 0.0050 0.1490 -0.0220
  518661  4294719 0.0010 0.1490 -0.0218
  518662  4294719 0.0110 0.1490 -0.0218
  518663  4294719 -0.0080 0.1490 -0.0217
  518665  4294719 0.0060 0.1490 -0.0216
  518668  4294719 0.0040 0.1490 -0.0214
  518669  4294719 0.0230 0.1490 -0.0214
  518673  4294719 0.0150 0.1490 -0.0211
  518675  4294719 -0.0180 0.1490 -0.0210
  518376  4294718 0.0150 0.1490 -0.0367
  518377  4294718 0.0180 0.1490 -0.0367
  518381  4294718 -0.0280 0.1490 -0.0366
  518387  4294718 -0.0060 0.1490 -0.0364
  518388  4294718 0.0050 0.1490 -0.0364
  518389  4294718 0.0190 0.1490 -0.0363
  518391  4294718 0.0090 0.1490 -0.0363
  518393  4294718 -0.0170 0.1490 -0.0362
  518394  4294718 -0.0110 0.1490 -0.0362
  518395  4294718 -0.0140 0.1490 -0.0362
  518397  4294718 0.0060 0.1490 -0.0361
  518401  4294718 -0.0010 0.1490 -0.0360
  518403  4294718 0.0040 0.1490 -0.0359
  518404  4294718 0.0090 0.1490 -0.0359
  518405  4294718 -0.0230 0.1490 -0.0358
  518406  4294718 -0.0070 0.1490 -0.0358
  518407  4294718 0.0000 0.1490 -0.0358
  518409  4294718 0.0140 0.1490 -0.0357
  518410  4294718 0.0120 0.1490 -0.0356
  518411  4294718 -0.0020 0.1490 -0.0356
  518416  4294718 -0.0050 0.1490 -0.0354
  518417  4294718 0.0130 0.1490 -0.0354
  518418  4294718 0.0060 0.1490 -0.0354
  518421  4294718 0.0320 0.1490 -0.0352
  518422  4294718 0.0100 0.1490 -0.0352
  518423  4294718 0.0050 0.1490 -0.0352
  518424  4294718 0.0080 0.1490 -0.0351
  518427  4294718 0.0280 0.1490 -0.0350
  518431  4294718 0.0100 0.1490 -0.0348
  518433  4294718 0.0100 0.1490 -0.0348
  518434  4294718 0.0030 0.1490 -0.0347
  518435  4294718 -0.0080 0.1490 -0.0347
  518437  4294718 0.0080 0.1490 -0.0346
  518439  4294718 0.0230 0.1490 -0.0345
  518440  4294718 0.0170 0.1490 -0.0345
  518442  4294718 0.0220 0.1490 -0.0344
  518443  4294718 0.0110 0.1490 -0.0343
  518445  4294718 0.0060 0.1490 -0.0342
  518448  4294718 -0.0070 0.1490 -0.0341
  518449  4294718 -0.0060 0.1490 -0.0340
  518451  4294718 -0.0010 0.1490 -0.0340
  518452  4294718 0.0120 0.1490 -0.0339
  518453  4294718 -0.0080 0.1490 -0.0339
  518454  4294718 -0.0040 0.1490 -0.0338
  518455  4294718 -0.0020 0.1490 -0.0338
  518457  4294718 0.0110 0.1490 -0.0337
  518458  4294718 0.0130 0.1490 -0.0336
  518459  4294718 0.0050 0.1490 -0.0336
  518460  4294718 -0.0020 0.1490 -0.0335
  518461  4294718 0.0060 0.1490 -0.0335
  518463  4294718 0.0240 0.1490 -0.0334
  518464  4294718 0.0020 0.1490 -0.0333
  518465  4294718 0.0000 0.1490 -0.0333
  518466  4294718 0.0000 0.1490 -0.0332
  518467  4294718 0.0060 0.1490 -0.0332
  518469  4294718 0.0160 0.1490 -0.0331
  518470  4294718 -0.0030 0.1490 -0.0330
  518471  4294718 -0.0010 0.1490 -0.0330
  518472  4294718 0.0000 0.1490 -0.0329
  518473  4294718 -0.0050 0.1490 -0.0329
  518475  4294718 -0.0070 0.1490 -0.0328
  518476  4294718 -0.0060 0.1490 -0.0327
  518477  4294718 -0.0020 0.1490 -0.0327
  518478  4294718 -0.0040 0.1490 -0.0326
  518479  4294718 -0.0060 0.1490 -0.0326
  518481  4294718 -0.0040 0.1490 -0.0325
  518482  4294718 -0.0060 0.1490 -0.0324
  518483  4294718 -0.0060 0.1490 -0.0324
  518484  4294718 0.0010 0.1490 -0.0323
  518485  4294718 0.0040 0.1490 -0.0323
  518487  4294718 -0.0050 0.1490 -0.0322
  518488  4294718 -0.0050 0.1490 -0.0321
  518489  4294718 -0.0030 0.1490 -0.0321
  518490  4294718 -0.0030 0.1490 -0.0320
  518491  4294718 -0.0070 0.1490 -0.0320
  518493  4294718 -0.0060 0.1490 -0.0318
  518494  4294718 -0.0040 0.1490 -0.0318
  518495  4294718 -0.0030 0.1490 -0.0317
  518496  4294718 -0.0060 0.1490 -0.0317
  518497  4294718 -0.0060 0.1490 -0.0316
  518499  4294718 0.0070 0.1490 -0.0315
  518500  4294718 -0.0030 0.1490 -0.0315
  518501  4294718 -0.0020 0.1490 -0.0314
  518502  4294718 -0.0060 0.1490 -0.0314
  518503  4294718 -0.0040 0.1490 -0.0313
  518505  4294718 -0.0120 0.1490 -0.0312
  518506  4294718 -0.0080 0.1490 -0.0311
  518507  4294718 -0.0050 0.1490 -0.0311
  518508  4294718 -0.0040 0.1490 -0.0310
  518509  4294718 0.0080 0.1490 -0.0310
  518511  4294718 -0.0060 0.1490 -0.0309
  518512  4294718 0.0070 0.1490 -0.0308
  518513  4294718 0.0090 0.1490 -0.0307
  518514  4294718 0.0100 0.1490 -0.0307
  518515  4294718 0.0110 0.1490 -0.0306
  518517  4294718 0.0170 0.1490 -0.0305
  518518  4294718 0.0080 0.1490 -0.0305
  518519  4294718 0.0310 0.1490 -0.0304
  518520  4294718 0.0150 0.1490 -0.0303
  518521  4294718 0.0070 0.1490 -0.0303
  518523  4294718 0.0090 0.1490 -0.0302
  518524  4294718 0.0170 0.1490 -0.0301
  518525  4294718 0.0100 0.1490 -0.0301
  518526  4294718 0.0070 0.1490 -0.0300
  518527  4294718 0.0120 0.1490 -0.0299
  518529  4294718 0.0110 0.1490 -0.0298
  518530  4294718 0.0260 0.1490 -0.0298
  518531  4294718 0.0140 0.1490 -0.0297
  518532  4294718 0.0100 0.1490 -0.0297
  518533  4294718 0.0060 0.1490 -0.0296
  518535  4294718 0.0340 0.1490 -0.0295
  518537  4294718 0.0090 0.1490 -0.0294
  518538  4294718 0.0190 0.1490 -0.0293
  518539  4294718 0.0070 0.1490 -0.0292
  518541  4294718 0.0120 0.1490 -0.0291
  518542  4294718 0.0040 0.1490 -0.0291
  518543  4294718 0.0040 0.1490 -0.0290
  518544  4294718 0.0040 0.1490 -0.0289
  518547  4294718 -0.0140 0.1490 -0.0288
  518548  4294718 -0.0030 0.1490 -0.0287
  518549  4294718 0.0350 0.1490 -0.0286
  518555  4294718 0.0160 0.1490 -0.0283
  518556  4294718 0.0340 0.1490 -0.0282
  518557  4294718 0.0560 0.1490 -0.0282
  518559  4294718 0.0560 0.1490 -0.0280
  518560  4294718 0.0400 0.1490 -0.0280
  518562  4294718 0.0540 0.1490 -0.0279
  518568  4294718 -0.0010 0.1490 -0.0275
  518586  4294718 -0.0230 0.1490 -0.0264
  518587  4294718 -0.0030 0.1490 -0.0263
  518595  4294718 -0.0040 0.1490 -0.0259
  518603  4294718 -0.0120 0.1490 -0.0254
  518615  4294718 -0.0170 0.1490 -0.0246
  518616  4294718 -0.0220 0.1490 -0.0246
  518617  4294718 -0.0230 0.1490 -0.0245
  518619  4294718 -0.0650 0.1490 -0.0244
  518620  4294718 -0.0520 0.1490 -0.0243
  518621  4294718 -0.0080 0.1490 -0.0243
  518622  4294718 0.0240 0.1490 -0.0242
  518623  4294718 0.0410 0.1490 -0.0242
  518625  4294718 0.0330 0.1490 -0.0240
  518626  4294718 -0.0210 0.1490 -0.0240
  518627  4294718 -0.0160 0.1490 -0.0239
  518628  4294718 -0.0230 0.1490 -0.0238
  518629  4294718 0.0000 0.1490 -0.0238
  518631  4294718 0.0090 0.1490 -0.0237
  518632  4294718 0.0370 0.1490 -0.0236
  518634  4294718 0.1560 0.1490 -0.0235
  518635  4294718 0.0930 0.1490 -0.0234
  518638  4294718 0.0520 0.1490 -0.0232
  518639  4294718 0.0200 0.1490 -0.0232
  518640  4294718 0.0010 0.1490 -0.0231
  518641  4294718 0.0050 0.1490 -0.0231
  518643  4294718 -0.0020 0.1490 -0.0229
  518644  4294718 0.0700 0.1490 -0.0229
  518645  4294718 0.0270 0.1490 -0.0228
  518646  4294718 0.0110 0.1490 -0.0228
  518647  4294718 0.0170 0.1490 -0.0227
  518651  4294718 -0.0160 0.1490 -0.0225
  518652  4294718 0.0050 0.1490 -0.0224
  518653  4294718 -0.0010 0.1490 -0.0223
  518655  4294718 -0.0010 0.1490 -0.0222
  518656  4294718 -0.0030 0.1490 -0.0222
  518657  4294718 0.0090 0.1490 -0.0221
  518658  4294718 0.0200 0.1490 -0.0221
  518659  4294718 0.0030 0.1490 -0.0220
  518661  4294718 0.0270 0.1490 -0.0219
  518662  4294718 0.0020 0.1490 -0.0218
  518663  4294718 0.0250 0.1490 -0.0218
  518664  4294718 -0.0080 0.1490 -0.0217
  518665  4294718 0.0060 0.1490 -0.0216
  518667  4294718 0.0250 0.1490 -0.0215
  518668  4294718 0.0430 0.1490 -0.0215
  518669  4294718 0.0470 0.1490 -0.0214
  518670  4294718 -0.0170 0.1490 -0.0213
  518673  4294718 0.0060 0.1490 -0.0212
  518375  4294717 -0.0300 0.1490 -0.0368
  518376  4294717 -0.0500 0.1490 -0.0368
  518386  4294717 0.0350 0.1490 -0.0365
  518387  4294717 0.0410 0.1490 -0.0365
  518388  4294717 0.0180 0.1490 -0.0365
  518389  4294717 0.0340 0.1490 -0.0365
  518391  4294717 -0.0050 0.1490 -0.0364
  518393  4294717 0.0120 0.1490 -0.0363
  518394  4294717 -0.0060 0.1490 -0.0363
  518395  4294717 -0.0460 0.1490 -0.0363
  518400  4294717 -0.0120 0.1490 -0.0361
  518401  4294717 -0.0100 0.1490 -0.0361
  518403  4294717 0.0080 0.1490 -0.0360
  518404  4294717 -0.0120 0.1490 -0.0360
  518406  4294717 -0.0120 0.1490 -0.0359
  518407  4294717 0.0040 0.1490 -0.0359
  518409  4294717 -0.0120 0.1490 -0.0358
  518410  4294717 -0.0040 0.1490 -0.0358
  518411  4294717 0.0030 0.1490 -0.0357
  518417  4294717 0.0130 0.1490 -0.0355
  518419  4294717 0.0310 0.1490 -0.0354
  518421  4294717 0.0250 0.1490 -0.0353
  518422  4294717 0.0000 0.1490 -0.0353
  518424  4294717 0.0180 0.1490 -0.0352
  518425  4294717 0.0240 0.1490 -0.0352
  518427  4294717 0.0270 0.1490 -0.0351
  518431  4294717 0.0090 0.1490 -0.0349
  518433  4294717 0.0060 0.1490 -0.0348
  518434  4294717 0.0090 0.1490 -0.0348
  518435  4294717 -0.0020 0.1490 -0.0348
  518436  4294717 -0.0030 0.1490 -0.0347
  518437  4294717 0.0010 0.1490 -0.0347
  518439  4294717 0.0350 0.1490 -0.0346
  518440  4294717 0.0240 0.1490 -0.0345
  518441  4294717 0.0060 0.1490 -0.0345
  518442  4294717 -0.0010 0.1490 -0.0345
  518443  4294717 -0.0060 0.1490 -0.0344
  518446  4294717 0.0220 0.1490 -0.0343
  518447  4294717 0.0180 0.1490 -0.0342
  518448  4294717 -0.0040 0.1490 -0.0342
  518449  4294717 0.0000 0.1490 -0.0341
  518451  4294717 0.0170 0.1490 -0.0341
  518453  4294717 -0.0040 0.1490 -0.0340
  518454  4294717 -0.0040 0.1490 -0.0339
  518455  4294717 0.0040 0.1490 -0.0339
  518457  4294717 0.0140 0.1490 -0.0338
  518458  4294717 0.0160 0.1490 -0.0337
  518459  4294717 0.0060 0.1490 -0.0337
  518460  4294717 0.0010 0.1490 -0.0336
  518461  4294717 0.0140 0.1490 -0.0336
  518463  4294717 0.0140 0.1490 -0.0335
  518464  4294717 0.0180 0.1490 -0.0334
  518465  4294717 0.0190 0.1490 -0.0334
  518466  4294717 0.0010 0.1490 -0.0333
  518467  4294717 0.0020 0.1490 -0.0333
  518469  4294717 0.0100 0.1490 -0.0332
  518470  4294717 -0.0030 0.1490 -0.0331
  518471  4294717 0.0020 0.1490 -0.0331
  518472  4294717 0.0050 0.1490 -0.0330
  518473  4294717 -0.0050 0.1490 -0.0330
  518475  4294717 -0.0060 0.1490 -0.0329
  518476  4294717 -0.0050 0.1490 -0.0328
  518477  4294717 0.0030 0.1490 -0.0328
  518478  4294717 -0.0060 0.1490 -0.0327
  518479  4294717 -0.0060 0.1490 -0.0327
  518481  4294717 0.0000 0.1490 -0.0326
  518482  4294717 -0.0040 0.1490 -0.0325
  518483  4294717 -0.0040 0.1490 -0.0325
  518484  4294717 0.0130 0.1490 -0.0324
  518485  4294717 0.0210 0.1490 -0.0324
  518487  4294717 0.0040 0.1490 -0.0323
  518488  4294717 -0.0040 0.1490 -0.0322
  518489  4294717 -0.0010 0.1490 -0.0321
  518490  4294717 -0.0040 0.1490 -0.0321
  518491  4294717 -0.0060 0.1490 -0.0320
  518493  4294717 -0.0050 0.1490 -0.0319
  518494  4294717 -0.0020 0.1490 -0.0319
  518495  4294717 0.0000 0.1490 -0.0318
  518496  4294717 0.0000 0.1490 -0.0318
  518497  4294717 -0.0030 0.1490 -0.0317
  518499  4294717 0.0020 0.1490 -0.0316
  518500  4294717 -0.0030 0.1490 -0.0316
  518501  4294717 -0.0030 0.1490 -0.0315
  518502  4294717 -0.0070 0.1490 -0.0314
  518503  4294717 -0.0030 0.1490 -0.0314
  518505  4294717 -0.0160 0.1490 -0.0313
  518506  4294717 -0.0160 0.1490 -0.0312
  518507  4294717 -0.0050 0.1490 -0.0312
  518508  4294717 -0.0030 0.1490 -0.0311
  518509  4294717 0.0070 0.1490 -0.0310
  518511  4294717 0.0010 0.1490 -0.0309
  518512  4294717 0.0100 0.1490 -0.0309
  518513  4294717 0.0120 0.1490 -0.0308
  518514  4294717 0.0100 0.1490 -0.0308
  518515  4294717 0.0130 0.1490 -0.0307
  518517  4294717 0.0140 0.1490 -0.0306
  518518  4294717 0.0090 0.1490 -0.0305
  518519  4294717 0.0160 0.1490 -0.0305
  518520  4294717 0.0130 0.1490 -0.0304
  518521  4294717 0.0080 0.1490 -0.0304
  518523  4294717 0.0110 0.1490 -0.0303
  518524  4294717 0.0150 0.1490 -0.0302
  518525  4294717 0.0060 0.1490 -0.0301
  518526  4294717 0.0070 0.1490 -0.0301
  518527  4294717 0.0150 0.1490 -0.0300
  518529  4294717 0.0070 0.1490 -0.0299
  518530  4294717 0.0110 0.1490 -0.0298
  518531  4294717 0.0140 0.1490 -0.0298
  518532  4294717 0.0130 0.1490 -0.0297
  518533  4294717 0.0040 0.1490 -0.0297
  518535  4294717 0.0340 0.1490 -0.0295
  518536  4294717 0.0040 0.1490 -0.0295
  518537  4294717 -0.0030 0.1490 -0.0294
  518538  4294717 -0.0010 0.1490 -0.0294
  518539  4294717 -0.0080 0.1490 -0.0293
  518541  4294717 0.0070 0.1490 -0.0292
  518542  4294717 0.0040 0.1490 -0.0291
  518543  4294717 0.0040 0.1490 -0.0291
  518544  4294717 0.0010 0.1490 -0.0290
  518545  4294717 -0.0030 0.1490 -0.0290
  518547  4294717 -0.0080 0.1490 -0.0288
  518548  4294717 0.0020 0.1490 -0.0288
  518550  4294717 0.0280 0.1490 -0.0287
  518556  4294717 0.0190 0.1490 -0.0283
  518557  4294717 0.0480 0.1490 -0.0282
  518559  4294717 0.0560 0.1490 -0.0281
  518560  4294717 0.0380 0.1490 -0.0281
  518561  4294717 0.0480 0.1490 -0.0280
  518562  4294717 0.0440 0.1490 -0.0279
  518568  4294717 0.0540 0.1490 -0.0276
  518569  4294717 0.0100 0.1490 -0.0275
  518591  4294717 0.0010 0.1490 -0.0262
  518595  4294717 -0.0050 0.1490 -0.0259
  518599  4294717 -0.0080 0.1490 -0.0257
  518603  4294717 -0.0440 0.1490 -0.0254
  518605  4294717 -0.0060 0.1490 -0.0253
  518611  4294717 -0.0540 0.1490 -0.0249
  518613  4294717 -0.0100 0.1490 -0.0248
  518619  4294717 -0.0430 0.1490 -0.0244
  518620  4294717 -0.0250 0.1490 -0.0244
  518621  4294717 -0.0310 0.1490 -0.0243
  518622  4294717 -0.0030 0.1490 -0.0243
  518623  4294717 0.0220 0.1490 -0.0242
  518625  4294717 0.0230 0.1490 -0.0241
  518626  4294717 0.0130 0.1490 -0.0240
  518627  4294717 -0.0070 0.1490 -0.0240
  518628  4294717 -0.0180 0.1490 -0.0239
  518629  4294717 -0.0090 0.1490 -0.0238
  518631  4294717 0.0050 0.1490 -0.0237
  518632  4294717 0.0260 0.1490 -0.0236
  518635  4294717 0.1090 0.1490 -0.0235
  518639  4294717 0.0200 0.1490 -0.0232
  518640  4294717 -0.0120 0.1490 -0.0232
  518641  4294717 -0.0060 0.1490 -0.0231
  518643  4294717 0.0030 0.1490 -0.0230
  518644  4294717 0.0180 0.1490 -0.0229
  518645  4294717 0.0270 0.1490 -0.0229
  518646  4294717 0.0270 0.1490 -0.0228
  518647  4294717 0.0320 0.1490 -0.0227
  518649  4294717 -0.0620 0.1490 -0.0226
  518652  4294717 -0.0010 0.1490 -0.0224
  518653  4294717 -0.0010 0.1490 -0.0224
  518655  4294717 -0.0020 0.1490 -0.0223
  518656  4294717 0.0030 0.1490 -0.0222
  518657  4294717 0.0110 0.1490 -0.0221
  518658  4294717 0.0280 0.1490 -0.0221
  518659  4294717 0.0060 0.1490 -0.0220
  518661  4294717 0.0090 0.1490 -0.0219
  518663  4294717 -0.0080 0.1490 -0.0218
  518664  4294717 0.0150 0.1490 -0.0217
  518665  4294717 0.0340 0.1490 -0.0217
  518667  4294717 -0.0200 0.1490 -0.0216
  518668  4294717 -0.0250 0.1490 -0.0215
  518669  4294717 0.0440 0.1490 -0.0214
  518670  4294717 -0.0060 0.1490 -0.0214
  518375  4294716 -0.0300 0.1490 -0.0370
  518386  4294716 0.0480 0.1490 -0.0367
  518387  4294716 0.0670 0.1490 -0.0366
  518388  4294716 0.0300 0.1490 -0.0366
  518389  4294716 -0.0030 0.1490 -0.0366
  518392  4294716 0.0320 0.1490 -0.0365
  518393  4294716 -0.0040 0.1490 -0.0364
  518394  4294716 -0.0010 0.1490 -0.0364
  518395  4294716 -0.0110 0.1490 -0.0364
  518400  4294716 -0.0120 0.1490 -0.0362
  518401  4294716 -0.0100 0.1490 -0.0362
  518403  4294716 0.0080 0.1490 -0.0361
  518406  4294716 -0.0120 0.1490 -0.0360
  518409  4294716 -0.0120 0.1490 -0.0359
  518419  4294716 0.0220 0.1490 -0.0355
  518424  4294716 0.0220 0.1490 -0.0353
  518425  4294716 0.0150 0.1490 -0.0353
  518427  4294716 -0.0050 0.1490 -0.0352
  518428  4294716 0.0020 0.1490 -0.0352
  518429  4294716 0.0080 0.1490 -0.0351
  518430  4294716 0.0000 0.1490 -0.0351
  518431  4294716 0.0030 0.1490 -0.0350
  518433  4294716 0.0120 0.1490 -0.0349
  518434  4294716 -0.0010 0.1490 -0.0349
  518435  4294716 -0.0010 0.1490 -0.0349
  518436  4294716 -0.0030 0.1490 -0.0348
  518437  4294716 0.0060 0.1490 -0.0348
  518439  4294716 0.0250 0.1490 -0.0347
  518440  4294716 0.0250 0.1490 -0.0346
  518441  4294716 0.0070 0.1490 -0.0346
  518442  4294716 -0.0080 0.1490 -0.0346
  518443  4294716 -0.0100 0.1490 -0.0345
  518445  4294716 -0.0200 0.1490 -0.0344
  518446  4294716 -0.0050 0.1490 -0.0344
  518447  4294716 0.0100 0.1490 -0.0343
  518448  4294716 0.0100 0.1490 -0.0343
  518449  4294716 0.0040 0.1490 -0.0342
  518452  4294716 0.0080 0.1490 -0.0341
  518453  4294716 -0.0050 0.1490 -0.0341
  518454  4294716 -0.0040 0.1490 -0.0340
  518455  4294716 0.0080 0.1490 -0.0340
  518458  4294716 0.0170 0.1490 -0.0338
  518459  4294716 0.0050 0.1490 -0.0338
  518460  4294716 0.0030 0.1490 -0.0337
  518461  4294716 0.0200 0.1490 -0.0337
  518463  4294716 0.0310 0.1490 -0.0336
  518464  4294716 -0.0030 0.1490 -0.0335
  518466  4294716 -0.0040 0.1490 -0.0334
  518467  4294716 -0.0050 0.1490 -0.0334
  518469  4294716 -0.0010 0.1490 -0.0333
  518470  4294716 -0.0020 0.1490 -0.0332
  518471  4294716 0.0020 0.1490 -0.0332
  518472  4294716 -0.0020 0.1490 -0.0331
  518473  4294716 -0.0020 0.1490 -0.0331
  518475  4294716 -0.0050 0.1490 -0.0330
  518476  4294716 0.0100 0.1490 -0.0329
  518477  4294716 0.0060 0.1490 -0.0329
  518478  4294716 -0.0060 0.1490 -0.0328
  518479  4294716 -0.0050 0.1490 -0.0328
  518481  4294716 0.0020 0.1490 -0.0327
  518482  4294716 0.0050 0.1490 -0.0326
  518483  4294716 -0.0050 0.1490 -0.0326
  518484  4294716 0.0160 0.1490 -0.0325
  518485  4294716 0.0280 0.1490 -0.0324
  518487  4294716 0.0120 0.1490 -0.0323
  518488  4294716 -0.0040 0.1490 -0.0323
  518489  4294716 -0.0010 0.1490 -0.0322
  518490  4294716 -0.0030 0.1490 -0.0322
  518491  4294716 -0.0070 0.1490 -0.0321
  518493  4294716 -0.0030 0.1490 -0.0320
  518495  4294716 0.0050 0.1490 -0.0319
  518496  4294716 0.0060 0.1490 -0.0319
  518497  4294716 0.0030 0.1490 -0.0318
  518499  4294716 -0.0030 0.1490 -0.0317
  518500  4294716 -0.0030 0.1490 -0.0316
  518501  4294716 -0.0030 0.1490 -0.0316
  518502  4294716 -0.0050 0.1490 -0.0315
  518503  4294716 -0.0110 0.1490 -0.0315
  518505  4294716 -0.0200 0.1490 -0.0314
  518506  4294716 -0.0140 0.1490 -0.0313
  518507  4294716 -0.0080 0.1490 -0.0312
  518508  4294716 -0.0030 0.1490 -0.0312
  518509  4294716 -0.0050 0.1490 -0.0311
  518511  4294716 -0.0010 0.1490 -0.0310
  518512  4294716 0.0090 0.1490 -0.0310
  518513  4294716 0.0140 0.1490 -0.0309
  518514  4294716 0.0120 0.1490 -0.0308
  518515  4294716 0.0130 0.1490 -0.0308
  518517  4294716 0.0110 0.1490 -0.0307
  518518  4294716 0.0100 0.1490 -0.0306
  518519  4294716 0.0050 0.1490 -0.0306
  518520  4294716 0.0080 0.1490 -0.0305
  518521  4294716 0.0150 0.1490 -0.0304
  518523  4294716 0.0140 0.1490 -0.0303
  518524  4294716 0.0030 0.1490 -0.0303
  518525  4294716 0.0020 0.1490 -0.0302
  518526  4294716 0.0100 0.1490 -0.0302
  518527  4294716 0.0170 0.1490 -0.0301
  518529  4294716 0.0160 0.1490 -0.0300
  518530  4294716 0.0140 0.1490 -0.0299
  518531  4294716 0.0100 0.1490 -0.0299
  518532  4294716 0.0140 0.1490 -0.0298
  518533  4294716 0.0030 0.1490 -0.0297
  518535  4294716 0.0340 0.1490 -0.0296
  518536  4294716 0.0100 0.1490 -0.0296
  518537  4294716 -0.0050 0.1490 -0.0295
  518538  4294716 -0.0040 0.1490 -0.0294
  518539  4294716 -0.0060 0.1490 -0.0294
  518541  4294716 0.0000 0.1490 -0.0293
  518542  4294716 0.0000 0.1490 -0.0292
  518543  4294716 0.0000 0.1490 -0.0291
  518544  4294716 -0.0010 0.1490 -0.0291
  518545  4294716 0.0030 0.1490 -0.0290
  518547  4294716 0.0110 0.1490 -0.0289
  518549  4294716 0.0180 0.1490 -0.0288
  518550  4294716 0.0380 0.1490 -0.0287
  518551  4294716 0.0150 0.1490 -0.0287
  518556  4294716 0.0190 0.1490 -0.0284
  518557  4294716 0.0190 0.1490 -0.0283
  518559  4294716 0.0420 0.1490 -0.0282
  518560  4294716 -0.0020 0.1490 -0.0281
  518566  4294716 0.0050 0.1490 -0.0277
  518567  4294716 0.0550 0.1490 -0.0277
  518568  4294716 0.0290 0.1490 -0.0276
  518569  4294716 0.0070 0.1490 -0.0276
  518583  4294716 0.0350 0.1490 -0.0267
  518590  4294716 0.0090 0.1490 -0.0263
  518591  4294716 -0.0190 0.1490 -0.0262
  518595  4294716 -0.0050 0.1490 -0.0260
  518596  4294716 -0.0030 0.1490 -0.0259
  518599  4294716 0.0320 0.1490 -0.0257
  518601  4294716 -0.0140 0.1490 -0.0256
  518603  4294716 -0.0670 0.1490 -0.0255
  518607  4294716 -0.0200 0.1490 -0.0252
  518608  4294716 0.0010 0.1490 -0.0252
  518611  4294716 -0.1100 0.1490 -0.0250
  518613  4294716 -0.0490 0.1490 -0.0249
  518614  4294716 0.0780 0.1490 -0.0248
  518615  4294716 0.0590 0.1490 -0.0247
  518616  4294716 -0.0070 0.1490 -0.0247
  518619  4294716 0.0310 0.1490 -0.0245
  518620  4294716 0.0300 0.1490 -0.0244
  518622  4294716 -0.0050 0.1490 -0.0243
  518623  4294716 -0.0010 0.1490 -0.0242
  518625  4294716 0.0080 0.1490 -0.0241
  518626  4294716 0.0180 0.1490 -0.0241
  518627  4294716 -0.0150 0.1490 -0.0240
  518628  4294716 -0.0060 0.1490 -0.0239
  518631  4294716 0.0070 0.1490 -0.0238
  518632  4294716 0.0710 0.1490 -0.0237
  518633  4294716 0.0790 0.1490 -0.0236
  518639  4294716 -0.0340 0.1490 -0.0233
  518640  4294716 0.0170 0.1490 -0.0232
  518641  4294716 -0.0020 0.1490 -0.0231
  518643  4294716 -0.0160 0.1490 -0.0230
  518644  4294716 0.0560 0.1490 -0.0230
  518645  4294716 0.0500 0.1490 -0.0229
  518646  4294716 0.0270 0.1490 -0.0228
  518647  4294716 0.0110 0.1490 -0.0228
  518649  4294716 -0.0140 0.1490 -0.0227
  518650  4294716 -0.0150 0.1490 -0.0226
  518651  4294716 0.0050 0.1490 -0.0225
  518652  4294716 -0.0010 0.1490 -0.0225
  518653  4294716 -0.0020 0.1490 -0.0224
  518655  4294716 0.0030 0.1490 -0.0223
  518656  4294716 0.0060 0.1490 -0.0222
  518657  4294716 0.0110 0.1490 -0.0222
  518658  4294716 0.0200 0.1490 -0.0221
  518659  4294716 0.0030 0.1490 -0.0221
  518661  4294716 0.0110 0.1490 -0.0219
  518664  4294716 -0.0020 0.1490 -0.0218
  518665  4294716 0.0280 0.1490 -0.0217
  518667  4294716 0.0270 0.1490 -0.0216
  518668  4294716 -0.0460 0.1490 -0.0215
  518386  4294715 0.0530 0.1490 -0.0368
  518391  4294715 0.0100 0.1490 -0.0366
  518393  4294715 -0.0100 0.1490 -0.0365
  518394  4294715 0.0070 0.1490 -0.0365
  518395  4294715 0.0030 0.1490 -0.0365
  518397  4294715 -0.0200 0.1490 -0.0364
  518398  4294715 -0.0250 0.1490 -0.0364
  518399  4294715 0.0390 0.1490 -0.0363
  518403  4294715 0.0080 0.1490 -0.0362
  518406  4294715 -0.0050 0.1490 -0.0361
  518407  4294715 -0.0300 0.1490 -0.0361
  518409  4294715 -0.0130 0.1490 -0.0360
  518412  4294715 0.0360 0.1490 -0.0359
  518416  4294715 0.0400 0.1490 -0.0357
  518419  4294715 0.0220 0.1490 -0.0356
  518421  4294715 0.0200 0.1490 -0.0355
  518422  4294715 0.0060 0.1490 -0.0355
  518423  4294715 0.0100 0.1490 -0.0355
  518424  4294715 0.0140 0.1490 -0.0354
  518425  4294715 0.0070 0.1490 -0.0354
  518429  4294715 0.0050 0.1490 -0.0352
  518430  4294715 0.0020 0.1490 -0.0352
  518431  4294715 0.0070 0.1490 -0.0351
  518433  4294715 0.0020 0.1490 -0.0351
  518434  4294715 -0.0080 0.1490 -0.0350
  518435  4294715 -0.0080 0.1490 -0.0350
  518437  4294715 0.0030 0.1490 -0.0349
  518439  4294715 -0.0050 0.1490 -0.0348
  518440  4294715 -0.0200 0.1490 -0.0347
  518441  4294715 -0.0100 0.1490 -0.0347
  518442  4294715 -0.0110 0.1490 -0.0347
  518443  4294715 -0.0120 0.1490 -0.0346
  518445  4294715 -0.0360 0.1490 -0.0345
  518446  4294715 -0.0130 0.1490 -0.0345
  518447  4294715 0.0050 0.1490 -0.0344
  518448  4294715 0.0080 0.1490 -0.0344
  518449  4294715 0.0020 0.1490 -0.0343
  518451  4294715 0.0040 0.1490 -0.0342
  518452  4294715 -0.0020 0.1490 -0.0342
  518453  4294715 -0.0050 0.1490 -0.0341
  518454  4294715 -0.0030 0.1490 -0.0341
  518455  4294715 0.0090 0.1490 -0.0341
  518457  4294715 0.0110 0.1490 -0.0340
  518458  4294715 0.0100 0.1490 -0.0339
  518459  4294715 0.0000 0.1490 -0.0339
  518460  4294715 0.0070 0.1490 -0.0338
  518461  4294715 0.0250 0.1490 -0.0338
  518463  4294715 0.0350 0.1490 -0.0337
  518464  4294715 -0.0050 0.1490 -0.0336
  518465  4294715 -0.0030 0.1490 -0.0336
  518466  4294715 -0.0070 0.1490 -0.0335
  518467  4294715 0.0010 0.1490 -0.0335
  518469  4294715 -0.0030 0.1490 -0.0334
  518470  4294715 -0.0050 0.1490 -0.0333
  518471  4294715 -0.0040 0.1490 -0.0333
  518472  4294715 -0.0020 0.1490 -0.0332
  518473  4294715 0.0010 0.1490 -0.0332
  518475  4294715 0.0020 0.1490 -0.0331
  518476  4294715 0.0120 0.1490 -0.0330
  518477  4294715 0.0000 0.1490 -0.0330
  518478  4294715 0.0000 0.1490 -0.0329
  518479  4294715 0.0000 0.1490 -0.0329
  518481  4294715 -0.0020 0.1490 -0.0327
  518482  4294715 -0.0010 0.1490 -0.0327
  518483  4294715 0.0080 0.1490 -0.0326
  518484  4294715 0.0210 0.1490 -0.0326
  518485  4294715 0.0380 0.1490 -0.0325
  518487  4294715 -0.0040 0.1490 -0.0324
  518488  4294715 -0.0030 0.1490 -0.0324
  518489  4294715 -0.0020 0.1490 -0.0323
  518490  4294715 -0.0070 0.1490 -0.0323
  518491  4294715 -0.0030 0.1490 -0.0322
  518493  4294715 0.0020 0.1490 -0.0321
  518494  4294715 0.0020 0.1490 -0.0320
  518495  4294715 0.0210 0.1490 -0.0320
  518496  4294715 0.0100 0.1490 -0.0319
  518497  4294715 -0.0060 0.1490 -0.0319
  518499  4294715 -0.0040 0.1490 -0.0318
  518500  4294715 0.0040 0.1490 -0.0317
  518501  4294715 -0.0010 0.1490 -0.0317
  518502  4294715 -0.0060 0.1490 -0.0316
  518503  4294715 -0.0120 0.1490 -0.0315
  518505  4294715 -0.0130 0.1490 -0.0314
  518506  4294715 -0.0030 0.1490 -0.0314
  518507  4294715 -0.0060 0.1490 -0.0313
  518508  4294715 0.0000 0.1490 -0.0313
  518509  4294715 -0.0160 0.1490 -0.0312
  518511  4294715 -0.0010 0.1490 -0.0311
  518512  4294715 0.0040 0.1490 -0.0310
  518513  4294715 0.0110 0.1490 -0.0310
  518514  4294715 0.0090 0.1490 -0.0309
  518515  4294715 0.0070 0.1490 -0.0309
  518517  4294715 0.0110 0.1490 -0.0307
  518518  4294715 0.0080 0.1490 -0.0307
  518519  4294715 0.0060 0.1490 -0.0306
  518520  4294715 0.0060 0.1490 -0.0306
  518521  4294715 0.0080 0.1490 -0.0305
  518523  4294715 0.0120 0.1490 -0.0304
  518524  4294715 0.0010 0.1490 -0.0303
  518525  4294715 0.0070 0.1490 -0.0303
  518526  4294715 0.0150 0.1490 -0.0302
  518527  4294715 0.0220 0.1490 -0.0302
  518529  4294715 0.0130 0.1490 -0.0300
  518530  4294715 0.0110 0.1490 -0.0300
  518531  4294715 0.0060 0.1490 -0.0299
  518532  4294715 0.0010 0.1490 -0.0299
  518533  4294715 0.0040 0.1490 -0.0298
  518535  4294715 0.0290 0.1490 -0.0297
  518536  4294715 -0.0060 0.1490 -0.0296
  518537  4294715 -0.0040 0.1490 -0.0296
  518538  4294715 -0.0030 0.1490 -0.0295
  518539  4294715 0.0010 0.1490 -0.0295
  518541  4294715 -0.0030 0.1490 -0.0293
  518542  4294715 -0.0090 0.1490 -0.0293
  518543  4294715 -0.0050 0.1490 -0.0292
  518544  4294715 -0.0030 0.1490 -0.0292
  518545  4294715 0.0070 0.1490 -0.0291
  518548  4294715 0.0390 0.1490 -0.0289
  518549  4294715 0.0080 0.1490 -0.0288
  518550  4294715 0.0130 0.1490 -0.0288
  518556  4294715 0.0190 0.1490 -0.0284
  518557  4294715 0.0260 0.1490 -0.0284
  518559  4294715 0.0160 0.1490 -0.0282
  518560  4294715 0.0180 0.1490 -0.0282
  518561  4294715 0.0300 0.1490 -0.0281
  518563  4294715 0.0130 0.1490 -0.0280
  518566  4294715 0.0030 0.1490 -0.0278
  518567  4294715 0.0150 0.1490 -0.0277
  518569  4294715 0.0010 0.1490 -0.0276
  518571  4294715 0.0550 0.1490 -0.0275
  518583  4294715 0.0870 0.1490 -0.0268
  518584  4294715 0.0040 0.1490 -0.0267
  518590  4294715 -0.0100 0.1490 -0.0263
  518591  4294715 -0.0150 0.1490 -0.0263
  518595  4294715 0.0140 0.1490 -0.0260
  518596  4294715 0.0140 0.1490 -0.0260
  518599  4294715 0.0690 0.1490 -0.0258
  518602  4294715 0.0240 0.1490 -0.0256
  518608  4294715 0.0370 0.1490 -0.0252
  518613  4294715 -0.0030 0.1490 -0.0249
  518614  4294715 0.0240 0.1490 -0.0248
  518615  4294715 0.0550 0.1490 -0.0248
  518619  4294715 0.0280 0.1490 -0.0245
  518620  4294715 -0.0100 0.1490 -0.0245
  518621  4294715 -0.0070 0.1490 -0.0244
  518622  4294715 -0.0100 0.1490 -0.0243
  518623  4294715 -0.0040 0.1490 -0.0243
  518625  4294715 -0.0210 0.1490 -0.0242
  518626  4294715 -0.0040 0.1490 -0.0241
  518627  4294715 -0.0110 0.1490 -0.0240
  518628  4294715 -0.0050 0.1490 -0.0240
  518629  4294715 0.0060 0.1490 -0.0239
  518631  4294715 0.0230 0.1490 -0.0238
  518632  4294715 0.0560 0.1490 -0.0237
  518633  4294715 0.0580 0.1490 -0.0237
  518640  4294715 0.0130 0.1490 -0.0232
  518641  4294715 0.0010 0.1490 -0.0232
  518643  4294715 0.0010 0.1490 -0.0231
  518644  4294715 0.0050 0.1490 -0.0230
  518645  4294715 0.0500 0.1490 -0.0229
  518646  4294715 0.0410 0.1490 -0.0229
  518647  4294715 0.0110 0.1490 -0.0228
  518649  4294715 0.0200 0.1490 -0.0227
  518650  4294715 0.0020 0.1490 -0.0226
  518651  4294715 0.0050 0.1490 -0.0226
  518652  4294715 0.0050 0.1490 -0.0225
  518653  4294715 -0.0050 0.1490 -0.0225
  518655  4294715 0.0090 0.1490 -0.0223
  518656  4294715 0.0130 0.1490 -0.0223
  518657  4294715 0.0080 0.1490 -0.0222
  518658  4294715 0.0200 0.1490 -0.0222
  518659  4294715 0.0050 0.1490 -0.0221
  518661  4294715 0.0140 0.1490 -0.0220
  518664  4294715 -0.0260 0.1490 -0.0218
  518667  4294715 0.0460 0.1490 -0.0216
  518668  4294715 0.0270 0.1490 -0.0216
  518393  4294713 -0.0050 0.1490 -0.0368
  518394  4294713 0.0430 0.1490 -0.0367
  518395  4294713 0.0110 0.1490 -0.0367
  518397  4294713 -0.0330 0.1490 -0.0366
  518398  4294713 -0.0090 0.1490 -0.0366
  518399  4294713 0.0450 0.1490 -0.0366
  518405  4294713 0.0190 0.1490 -0.0364
  518406  4294713 -0.0330 0.1490 -0.0363
  518412  4294713 0.0610 0.1490 -0.0361
  518416  4294713 0.0460 0.1490 -0.0359
  518417  4294713 0.0150 0.1490 -0.0359
  518418  4294713 0.0070 0.1490 -0.0359
  518421  4294713 0.0060 0.1490 -0.0358
  518422  4294713 0.0060 0.1490 -0.0357
  518423  4294713 0.0070 0.1490 -0.0357
  518424  4294713 0.0130 0.1490 -0.0356
  518428  4294713 0.0060 0.1490 -0.0355
  518429  4294713 0.0100 0.1490 -0.0354
  518430  4294713 0.0110 0.1490 -0.0354
  518431  4294713 0.0150 0.1490 -0.0353
  518433  4294713 0.0030 0.1490 -0.0353
  518434  4294713 -0.0050 0.1490 -0.0352
  518439  4294713 -0.0090 0.1490 -0.0350
  518440  4294713 -0.0180 0.1490 -0.0349
  518442  4294713 -0.0200 0.1490 -0.0349
  518443  4294713 -0.0220 0.1490 -0.0348
  518445  4294713 -0.0210 0.1490 -0.0347
  518446  4294713 -0.0060 0.1490 -0.0347
  518447  4294713 0.0070 0.1490 -0.0346
  518449  4294713 0.0020 0.1490 -0.0345
  518451  4294713 0.0000 0.1490 -0.0344
  518452  4294713 0.0060 0.1490 -0.0344
  518453  4294713 -0.0050 0.1490 -0.0343
  518454  4294713 -0.0030 0.1490 -0.0343
  518455  4294713 0.0070 0.1490 -0.0342
  518457  4294713 0.0010 0.1490 -0.0341
  518458  4294713 -0.0070 0.1490 -0.0341
  518459  4294713 0.0040 0.1490 -0.0341
  518460  4294713 0.0080 0.1490 -0.0340
  518461  4294713 0.0140 0.1490 -0.0340
  518463  4294713 -0.0030 0.1490 -0.0339
  518464  4294713 -0.0040 0.1490 -0.0338
  518465  4294713 -0.0020 0.1490 -0.0338
  518466  4294713 -0.0040 0.1490 -0.0337
  518467  4294713 -0.0040 0.1490 -0.0337
  518469  4294713 -0.0030 0.1490 -0.0336
  518470  4294713 -0.0030 0.1490 -0.0335
  518471  4294713 -0.0050 0.1490 -0.0334
  518472  4294713 -0.0040 0.1490 -0.0334
  518473  4294713 0.0000 0.1490 -0.0333
  518475  4294713 0.0060 0.1490 -0.0332
  518476  4294713 0.0070 0.1490 -0.0332
  518477  4294713 -0.0030 0.1490 -0.0331
  518478  4294713 -0.0010 0.1490 -0.0331
  518479  4294713 -0.0050 0.1490 -0.0330
  518481  4294713 -0.0050 0.1490 -0.0329
  518482  4294713 0.0010 0.1490 -0.0329
  518483  4294713 0.0050 0.1490 -0.0328
  518484  4294713 0.0160 0.1490 -0.0328
  518485  4294713 0.0030 0.1490 -0.0327
  518487  4294713 -0.0040 0.1490 -0.0326
  518488  4294713 -0.0050 0.1490 -0.0325
  518489  4294713 -0.0030 0.1490 -0.0325
  518490  4294713 0.0000 0.1490 -0.0324
  518491  4294713 0.0000 0.1490 -0.0324
  518493  4294713 0.0030 0.1490 -0.0323
  518494  4294713 -0.0040 0.1490 -0.0322
  518495  4294713 0.0060 0.1490 -0.0322
  518496  4294713 0.0030 0.1490 -0.0321
  518497  4294713 -0.0100 0.1490 -0.0320
  518499  4294713 -0.0050 0.1490 -0.0319
  518500  4294713 0.0080 0.1490 -0.0319
  518501  4294713 -0.0080 0.1490 -0.0318
  518502  4294713 -0.0050 0.1490 -0.0318
  518503  4294713 -0.0060 0.1490 -0.0317
  518505  4294713 -0.0080 0.1490 -0.0316
  518506  4294713 -0.0030 0.1490 -0.0315
  518507  4294713 0.0030 0.1490 -0.0315
  518508  4294713 -0.0060 0.1490 -0.0314
  518509  4294713 -0.0150 0.1490 -0.0314
  518511  4294713 0.0030 0.1490 -0.0313
  518512  4294713 0.0050 0.1490 -0.0312
  518513  4294713 0.0030 0.1490 -0.0311
  518514  4294713 0.0050 0.1490 -0.0311
  518515  4294713 0.0020 0.1490 -0.0310
  518517  4294713 0.0100 0.1490 -0.0309
  518518  4294713 0.0070 0.1490 -0.0308
  518519  4294713 0.0050 0.1490 -0.0308
  518520  4294713 0.0050 0.1490 -0.0307
  518521  4294713 0.0040 0.1490 -0.0307
  518523  4294713 0.0030 0.1490 -0.0306
  518524  4294713 -0.0020 0.1490 -0.0305
  518525  4294713 0.0050 0.1490 -0.0304
  518526  4294713 0.0110 0.1490 -0.0304
  518527  4294713 0.0070 0.1490 -0.0303
  518529  4294713 0.0000 0.1490 -0.0302
  518530  4294713 0.0060 0.1490 -0.0301
  518531  4294713 0.0040 0.1490 -0.0301
  518532  4294713 0.0000 0.1490 -0.0300
  518533  4294713 0.0040 0.1490 -0.0300
  518535  4294713 0.0260 0.1490 -0.0298
  518536  4294713 -0.0030 0.1490 -0.0298
  518537  4294713 0.0000 0.1490 -0.0297
  518538  4294713 0.0030 0.1490 -0.0297
  518539  4294713 0.0080 0.1490 -0.0296
  518541  4294713 -0.0070 0.1490 -0.0295
  518542  4294713 -0.0200 0.1490 -0.0294
  518543  4294713 -0.0120 0.1490 -0.0294
  518544  4294713 0.0000 0.1490 -0.0293
  518545  4294713 0.0140 0.1490 -0.0292
  518550  4294713 0.0030 0.1490 -0.0289
  518556  4294713 -0.0020 0.1490 -0.0286
  518559  4294713 0.0700 0.1490 -0.0284
  518560  4294713 0.0330 0.1490 -0.0283
  518561  4294713 0.0530 0.1490 -0.0282
  518562  4294713 0.0360 0.1490 -0.0282
  518563  4294713 0.0170 0.1490 -0.0281
  518566  4294713 0.0250 0.1490 -0.0279
  518567  4294713 0.0290 0.1490 -0.0279
  518569  4294713 0.0080 0.1490 -0.0277
  518571  4294713 0.0490 0.1490 -0.0276
  518584  4294713 0.0120 0.1490 -0.0268
  518590  4294713 -0.0100 0.1490 -0.0264
  518591  4294713 0.0080 0.1490 -0.0264
  518595  4294713 0.0230 0.1490 -0.0261
  518596  4294713 -0.0010 0.1490 -0.0261
  518599  4294713 0.0480 0.1490 -0.0259
  518611  4294713 -0.0220 0.1490 -0.0251
  518613  4294713 0.0090 0.1490 -0.0250
  518614  4294713 -0.0330 0.1490 -0.0249
  518615  4294713 -0.0120 0.1490 -0.0249
  518619  4294713 0.0090 0.1490 -0.0246
  518620  4294713 0.0020 0.1490 -0.0246
  518621  4294713 0.0080 0.1490 -0.0245
  518622  4294713 0.0020 0.1490 -0.0244
  518623  4294713 -0.0070 0.1490 -0.0244
  518625  4294713 -0.0310 0.1490 -0.0243
  518626  4294713 0.0020 0.1490 -0.0242
  518627  4294713 0.0130 0.1490 -0.0241
  518628  4294713 0.0080 0.1490 -0.0241
  518629  4294713 0.0090 0.1490 -0.0240
  518631  4294713 0.0410 0.1490 -0.0239
  518632  4294713 0.0580 0.1490 -0.0238
  518633  4294713 0.0640 0.1490 -0.0238
  518639  4294713 0.0640 0.1490 -0.0234
  518644  4294713 0.0060 0.1490 -0.0231
  518646  4294713 0.1070 0.1490 -0.0230
  518647  4294713 0.0230 0.1490 -0.0229
  518649  4294713 0.0200 0.1490 -0.0228
  518650  4294713 0.0030 0.1490 -0.0227
  518651  4294713 0.0020 0.1490 -0.0227
  518652  4294713 0.0050 0.1490 -0.0226
  518653  4294713 -0.0040 0.1490 -0.0225
  518655  4294713 0.0090 0.1490 -0.0224
  518656  4294713 0.0180 0.1490 -0.0224
  518657  4294713 0.0150 0.1490 -0.0223
  518658  4294713 0.0080 0.1490 -0.0222
  518663  4294713 0.0050 0.1490 -0.0219
  518664  4294713 -0.0670 0.1490 -0.0219
  518665  4294713 0.0180 0.1490 -0.0218
  518715  4294713 0.0000 0.1490 -0.0189
  518370  4294712 -0.0220 0.1490 -0.0375
  518371  4294712 0.0380 0.1490 -0.0375
  518393  4294712 -0.0150 0.1490 -0.0369
  518394  4294712 0.0650 0.1490 -0.0368
  518395  4294712 -0.0060 0.1490 -0.0368
  518397  4294712 -0.0210 0.1490 -0.0367
  518404  4294712 -0.0090 0.1490 -0.0365
  518405  4294712 -0.0350 0.1490 -0.0365
  518407  4294712 -0.0010 0.1490 -0.0364
  518409  4294712 0.0050 0.1490 -0.0363
  518412  4294712 0.0470 0.1490 -0.0362
  518413  4294712 0.0470 0.1490 -0.0362
  518415  4294712 0.0190 0.1490 -0.0361
  518416  4294712 0.0370 0.1490 -0.0361
  518417  4294712 0.0020 0.1490 -0.0360
  518418  4294712 0.0020 0.1490 -0.0360
  518421  4294712 0.0010 0.1490 -0.0359
  518423  4294712 0.0120 0.1490 -0.0358
  518427  4294712 0.0080 0.1490 -0.0356
  518429  4294712 0.0090 0.1490 -0.0355
  518430  4294712 0.0020 0.1490 -0.0355
  518431  4294712 0.0030 0.1490 -0.0354
  518433  4294712 -0.0030 0.1490 -0.0354
  518434  4294712 -0.0020 0.1490 -0.0353
  518435  4294712 -0.0060 0.1490 -0.0353
  518436  4294712 -0.0120 0.1490 -0.0352
  518441  4294712 -0.0340 0.1490 -0.0350
  518442  4294712 -0.0200 0.1490 -0.0350
  518443  4294712 -0.0170 0.1490 -0.0349
  518447  4294712 0.0230 0.1490 -0.0347
  518448  4294712 0.0220 0.1490 -0.0347
  518451  4294712 0.0170 0.1490 -0.0345
  518452  4294712 0.0090 0.1490 -0.0345
  518453  4294712 -0.0020 0.1490 -0.0344
  518454  4294712 -0.0020 0.1490 -0.0344
  518455  4294712 -0.0010 0.1490 -0.0343
  518457  4294712 -0.0060 0.1490 -0.0342
  518458  4294712 -0.0040 0.1490 -0.0342
  518459  4294712 -0.0020 0.1490 -0.0341
  518460  4294712 0.0140 0.1490 -0.0341
  518461  4294712 -0.0010 0.1490 -0.0340
  518463  4294712 -0.0040 0.1490 -0.0339
  518464  4294712 -0.0020 0.1490 -0.0339
  518465  4294712 -0.0030 0.1490 -0.0338
  518466  4294712 -0.0050 0.1490 -0.0338
  518467  4294712 -0.0050 0.1490 -0.0337
  518469  4294712 -0.0050 0.1490 -0.0336
  518470  4294712 -0.0060 0.1490 -0.0336
  518471  4294712 -0.0050 0.1490 -0.0335
  518472  4294712 -0.0040 0.1490 -0.0335
  518473  4294712 0.0110 0.1490 -0.0334
  518475  4294712 0.0030 0.1490 -0.0333
  518476  4294712 0.0010 0.1490 -0.0333
  518477  4294712 -0.0010 0.1490 -0.0332
  518478  4294712 0.0010 0.1490 -0.0332
  518479  4294712 -0.0070 0.1490 -0.0331
  518481  4294712 -0.0060 0.1490 -0.0330
  518482  4294712 0.0040 0.1490 -0.0330
  518483  4294712 0.0020 0.1490 -0.0329
  518484  4294712 0.0010 0.1490 -0.0329
  518485  4294712 0.0010 0.1490 -0.0328
  518487  4294712 0.0040 0.1490 -0.0327
  518488  4294712 -0.0060 0.1490 -0.0326
  518489  4294712 -0.0010 0.1490 -0.0326
  518490  4294712 0.0010 0.1490 -0.0325
  518491  4294712 0.0000 0.1490 -0.0325
  518493  4294712 -0.0040 0.1490 -0.0324
  518494  4294712 -0.0060 0.1490 -0.0323
  518495  4294712 0.0000 0.1490 -0.0322
  518496  4294712 -0.0090 0.1490 -0.0322
  518497  4294712 -0.0110 0.1490 -0.0321
  518499  4294712 0.0000 0.1490 -0.0320
  518500  4294712 -0.0080 0.1490 -0.0320
  518501  4294712 -0.0110 0.1490 -0.0319
  518502  4294712 -0.0030 0.1490 -0.0319
  518503  4294712 -0.0010 0.1490 -0.0318
  518505  4294712 -0.0070 0.1490 -0.0317
  518506  4294712 -0.0030 0.1490 -0.0316
  518507  4294712 0.0120 0.1490 -0.0316
  518508  4294712 -0.0020 0.1490 -0.0315
  518509  4294712 -0.0020 0.1490 -0.0314
  518511  4294712 0.0040 0.1490 -0.0313
  518512  4294712 0.0070 0.1490 -0.0313
  518513  4294712 -0.0010 0.1490 -0.0312
  518514  4294712 -0.0070 0.1490 -0.0312
  518515  4294712 0.0070 0.1490 -0.0311
  518517  4294712 0.0100 0.1490 -0.0310
  518518  4294712 0.0080 0.1490 -0.0309
  518519  4294712 0.0040 0.1490 -0.0309
  518520  4294712 0.0030 0.1490 -0.0308
  518521  4294712 0.0030 0.1490 -0.0307
  518523  4294712 -0.0020 0.1490 -0.0306
  518524  4294712 -0.0010 0.1490 -0.0306
  518525  4294712 0.0060 0.1490 -0.0305
  518526  4294712 0.0080 0.1490 -0.0304
  518527  4294712 0.0060 0.1490 -0.0304
  518529  4294712 -0.0010 0.1490 -0.0303
  518530  4294712 0.0040 0.1490 -0.0302
  518531  4294712 0.0060 0.1490 -0.0301
  518532  4294712 0.0020 0.1490 -0.0301
  518533  4294712 0.0050 0.1490 -0.0300
  518535  4294712 0.0190 0.1490 -0.0299
  518536  4294712 0.0040 0.1490 -0.0298
  518537  4294712 0.0040 0.1490 -0.0298
  518538  4294712 0.0100 0.1490 -0.0297
  518539  4294712 0.0100 0.1490 -0.0297
  518541  4294712 -0.0010 0.1490 -0.0295
  518542  4294712 0.0000 0.1490 -0.0295
  518543  4294712 -0.0080 0.1490 -0.0294
  518544  4294712 -0.0030 0.1490 -0.0294
  518545  4294712 0.0160 0.1490 -0.0293
  518547  4294712 0.0240 0.1490 -0.0292
  518556  4294712 -0.0020 0.1490 -0.0286
  518559  4294712 0.0490 0.1490 -0.0284
  518560  4294712 0.0580 0.1490 -0.0284
  518561  4294712 -0.0010 0.1490 -0.0283
  518562  4294712 0.0250 0.1490 -0.0282
  518571  4294712 0.0450 0.1490 -0.0277
  518572  4294712 0.0300 0.1490 -0.0276
  518580  4294712 0.0020 0.1490 -0.0271
  518584  4294712 0.0200 0.1490 -0.0269
  518595  4294712 0.0150 0.1490 -0.0262
  518610  4294712 0.0520 0.1490 -0.0252
  518611  4294712 0.0200 0.1490 -0.0252
  518613  4294712 -0.0100 0.1490 -0.0250
  518614  4294712 -0.0260 0.1490 -0.0250
  518619  4294712 -0.0110 0.1490 -0.0247
  518620  4294712 0.0040 0.1490 -0.0246
  518621  4294712 0.0170 0.1490 -0.0245
  518622  4294712 0.0140 0.1490 -0.0245
  518623  4294712 -0.0060 0.1490 -0.0244
  518625  4294712 -0.0300 0.1490 -0.0243
  518626  4294712 -0.0090 0.1490 -0.0242
  518627  4294712 0.0240 0.1490 -0.0242
  518628  4294712 0.0340 0.1490 -0.0241
  518629  4294712 0.0340 0.1490 -0.0240
  518631  4294712 0.0300 0.1490 -0.0239
  518632  4294712 0.0520 0.1490 -0.0239
  518633  4294712 0.0400 0.1490 -0.0238
  518637  4294712 0.0390 0.1490 -0.0236
  518645  4294712 0.0550 0.1490 -0.0231
  518646  4294712 0.0380 0.1490 -0.0230
  518649  4294712 -0.0020 0.1490 -0.0228
  518650  4294712 -0.0020 0.1490 -0.0228
  518651  4294712 0.0010 0.1490 -0.0227
  518652  4294712 -0.0030 0.1490 -0.0226
  518653  4294712 -0.0060 0.1490 -0.0226
  518655  4294712 0.0010 0.1490 -0.0225
  518656  4294712 0.0150 0.1490 -0.0224
  518657  4294712 0.0150 0.1490 -0.0223
  518665  4294712 -0.0240 0.1490 -0.0218
  518675  4294712 0.1030 0.1490 -0.0213
  518677  4294712 0.0880 0.1490 -0.0211
  518679  4294712 0.0740 0.1490 -0.0210
  518707  4294712 0.0000 0.1490 -0.0194
  518716  4294712 0.0000 0.1490 -0.0189
  518370  4294711 -0.0430 0.1490 -0.0377
  518371  4294711 0.0520 0.1490 -0.0376
  518388  4294711 0.0080 0.1490 -0.0371
  518389  4294711 -0.0130 0.1490 -0.0371
  518393  4294711 0.0440 0.1490 -0.0370
  518394  4294711 0.0110 0.1490 -0.0370
  518395  4294711 0.0060 0.1490 -0.0369
  518398  4294711 0.0060 0.1490 -0.0368
  518403  4294711 0.0000 0.1490 -0.0366
  518404  4294711 0.0020 0.1490 -0.0366
  518407  4294711 0.0090 0.1490 -0.0365
  518409  4294711 -0.0010 0.1490 -0.0364
  518410  4294711 -0.0120 0.1490 -0.0364
  518411  4294711 0.0140 0.1490 -0.0364
  518412  4294711 0.0400 0.1490 -0.0363
  518413  4294711 0.0650 0.1490 -0.0363
  518415  4294711 0.0330 0.1490 -0.0362
  518416  4294711 0.0130 0.1490 -0.0362
  518417  4294711 0.0160 0.1490 -0.0361
  518418  4294711 0.0080 0.1490 -0.0361
  518419  4294711 0.0120 0.1490 -0.0360
  518421  4294711 0.0010 0.1490 -0.0360
  518423  4294711 0.0110 0.1490 -0.0359
  518424  4294711 0.0000 0.1490 -0.0358
  518427  4294711 0.0070 0.1490 -0.0357
  518428  4294711 0.0060 0.1490 -0.0357
  518429  4294711 0.0010 0.1490 -0.0356
  518430  4294711 0.0010 0.1490 -0.0356
  518431  4294711 -0.0020 0.1490 -0.0355
  518433  4294711 -0.0010 0.1490 -0.0355
  518434  4294711 0.0080 0.1490 -0.0354
  518435  4294711 -0.0020 0.1490 -0.0354
  518436  4294711 -0.0140 0.1490 -0.0353
  518439  4294711 -0.0140 0.1490 -0.0352
  518440  4294711 -0.0160 0.1490 -0.0351
  518441  4294711 -0.0280 0.1490 -0.0351
  518442  4294711 0.0010 0.1490 -0.0351
  518443  4294711 -0.0100 0.1490 -0.0350
  518445  4294711 -0.0070 0.1490 -0.0349
  518449  4294711 0.0100 0.1490 -0.0347
  518451  4294711 0.0150 0.1490 -0.0346
  518452  4294711 0.0160 0.1490 -0.0346
  518453  4294711 0.0010 0.1490 -0.0345
  518454  4294711 -0.0030 0.1490 -0.0345
  518455  4294711 -0.0120 0.1490 -0.0344
  518457  4294711 -0.0120 0.1490 -0.0343
  518458  4294711 -0.0050 0.1490 -0.0343
  518459  4294711 0.0020 0.1490 -0.0342
  518460  4294711 -0.0010 0.1490 -0.0342
  518461  4294711 -0.0050 0.1490 -0.0341
  518463  4294711 -0.0030 0.1490 -0.0340
  518464  4294711 -0.0040 0.1490 -0.0340
  518465  4294711 -0.0070 0.1490 -0.0339
  518466  4294711 -0.0060 0.1490 -0.0339
  518467  4294711 -0.0050 0.1490 -0.0338
  518469  4294711 -0.0070 0.1490 -0.0337
  518470  4294711 -0.0070 0.1490 -0.0337
  518471  4294711 -0.0060 0.1490 -0.0336
  518472  4294711 -0.0040 0.1490 -0.0336
  518473  4294711 0.0060 0.1490 -0.0335
  518475  4294711 -0.0030 0.1490 -0.0334
  518476  4294711 -0.0020 0.1490 -0.0334
  518477  4294711 -0.0020 0.1490 -0.0333
  518478  4294711 -0.0010 0.1490 -0.0333
  518479  4294711 -0.0070 0.1490 -0.0332
  518481  4294711 -0.0010 0.1490 -0.0331
  518482  4294711 -0.0100 0.1490 -0.0330
  518483  4294711 -0.0050 0.1490 -0.0330
  518484  4294711 0.0010 0.1490 -0.0329
  518485  4294711 0.0080 0.1490 -0.0329
  518487  4294711 0.0030 0.1490 -0.0328
  518488  4294711 -0.0040 0.1490 -0.0327
  518489  4294711 0.0000 0.1490 -0.0327
  518490  4294711 -0.0010 0.1490 -0.0326
  518491  4294711 -0.0050 0.1490 -0.0326
  518493  4294711 -0.0050 0.1490 -0.0324
  518494  4294711 -0.0110 0.1490 -0.0324
  518495  4294711 -0.0120 0.1490 -0.0323
  518496  4294711 -0.0110 0.1490 -0.0323
  518497  4294711 -0.0090 0.1490 -0.0322
  518499  4294711 -0.0020 0.1490 -0.0321
  518500  4294711 -0.0130 0.1490 -0.0320
  518501  4294711 -0.0130 0.1490 -0.0320
  518502  4294711 -0.0100 0.1490 -0.0319
  518503  4294711 -0.0010 0.1490 -0.0319
  518505  4294711 -0.0010 0.1490 -0.0318
  518506  4294711 -0.0020 0.1490 -0.0317
  518507  4294711 0.0100 0.1490 -0.0316
  518508  4294711 0.0020 0.1490 -0.0316
  518509  4294711 0.0110 0.1490 -0.0315
  518511  4294711 0.0110 0.1490 -0.0314
  518512  4294711 0.0060 0.1490 -0.0314
  518513  4294711 -0.0020 0.1490 -0.0313
  518514  4294711 -0.0010 0.1490 -0.0312
  518515  4294711 0.0070 0.1490 -0.0312
  518517  4294711 0.0090 0.1490 -0.0311
  518518  4294711 0.0040 0.1490 -0.0310
  518519  4294711 0.0040 0.1490 -0.0309
  518520  4294711 0.0020 0.1490 -0.0309
  518521  4294711 0.0020 0.1490 -0.0308
  518523  4294711 0.0010 0.1490 -0.0307
  518524  4294711 0.0000 0.1490 -0.0306
  518525  4294711 0.0070 0.1490 -0.0306
  518526  4294711 0.0180 0.1490 -0.0305
  518527  4294711 0.0080 0.1490 -0.0305
  518529  4294711 -0.0020 0.1490 -0.0303
  518530  4294711 0.0040 0.1490 -0.0303
  518531  4294711 0.0060 0.1490 -0.0302
  518532  4294711 0.0080 0.1490 -0.0302
  518533  4294711 0.0190 0.1490 -0.0301
  518535  4294711 0.0220 0.1490 -0.0300
  518536  4294711 0.0050 0.1490 -0.0299
  518537  4294711 0.0050 0.1490 -0.0299
  518538  4294711 0.0100 0.1490 -0.0298
  518539  4294711 0.0100 0.1490 -0.0297
  518541  4294711 -0.0070 0.1490 -0.0296
  518542  4294711 -0.0010 0.1490 -0.0296
  518543  4294711 -0.0020 0.1490 -0.0295
  518544  4294711 -0.0080 0.1490 -0.0294
  518545  4294711 0.0070 0.1490 -0.0294
  518547  4294711 0.0160 0.1490 -0.0292
  518548  4294711 0.0190 0.1490 -0.0292
  518549  4294711 0.0200 0.1490 -0.0291
  518556  4294711 0.0120 0.1490 -0.0287
  518559  4294711 0.0340 0.1490 -0.0285
  518560  4294711 0.0380 0.1490 -0.0284
  518561  4294711 0.0310 0.1490 -0.0284
  518562  4294711 0.0060 0.1490 -0.0283
  518568  4294711 -0.0250 0.1490 -0.0279
  518571  4294711 0.0120 0.1490 -0.0277
  518572  4294711 0.0420 0.1490 -0.0277
  518581  4294711 -0.0010 0.1490 -0.0271
  518583  4294711 0.0160 0.1490 -0.0270
  518584  4294711 0.0280 0.1490 -0.0269
  518598  4294711 0.0490 0.1490 -0.0260
  518605  4294711 -0.0130 0.1490 -0.0256
  518607  4294711 -0.0010 0.1490 -0.0255
  518608  4294711 0.0010 0.1490 -0.0254
  518609  4294711 0.0060 0.1490 -0.0253
  518610  4294711 0.0360 0.1490 -0.0253
  518611  4294711 0.0150 0.1490 -0.0252
  518613  4294711 0.0000 0.1490 -0.0251
  518614  4294711 0.0040 0.1490 -0.0250
  518616  4294711 -0.0130 0.1490 -0.0249
  518617  4294711 0.0080 0.1490 -0.0248
  518619  4294711 0.0010 0.1490 -0.0247
  518620  4294711 0.0200 0.1490 -0.0247
  518621  4294711 0.0180 0.1490 -0.0246
  518622  4294711 0.0200 0.1490 -0.0245
  518623  4294711 0.0120 0.1490 -0.0245
  518625  4294711 -0.0070 0.1490 -0.0243
  518626  4294711 -0.0090 0.1490 -0.0243
  518627  4294711 0.0160 0.1490 -0.0242
  518628  4294711 0.0650 0.1490 -0.0242
  518629  4294711 0.0420 0.1490 -0.0241
  518631  4294711 0.0090 0.1490 -0.0240
  518632  4294711 0.0130 0.1490 -0.0239
  518634  4294711 0.0100 0.1490 -0.0238
  518635  4294711 0.0490 0.1490 -0.0237
  518637  4294711 0.0180 0.1490 -0.0236
  518639  4294711 0.0410 0.1490 -0.0235
  518646  4294711 0.0050 0.1490 -0.0230
  518649  4294711 -0.0020 0.1490 -0.0229
  518650  4294711 -0.0020 0.1490 -0.0228
  518651  4294711 -0.0010 0.1490 -0.0227
  518652  4294711 0.0010 0.1490 -0.0227
  518653  4294711 0.0050 0.1490 -0.0226
  518655  4294711 -0.0010 0.1490 -0.0225
  518656  4294711 0.0150 0.1490 -0.0224
  518657  4294711 -0.0650 0.1490 -0.0224
  518663  4294711 0.0050 0.1490 -0.0220
  518664  4294711 0.0050 0.1490 -0.0219
  518673  4294711 0.0090 0.1490 -0.0214
  518675  4294711 0.0680 0.1490 -0.0213
  518676  4294711 0.0680 0.1490 -0.0212
  518677  4294711 0.0420 0.1490 -0.0212
  518679  4294711 0.0180 0.1490 -0.0210
  518707  4294711 0.0000 0.1490 -0.0194
  518369  4294710 0.0040 0.1490 -0.0378
  518370  4294710 0.0680 0.1490 -0.0378
  518371  4294710 0.1220 0.1490 -0.0377
  518388  4294710 0.0140 0.1490 -0.0373
  518389  4294710 0.0100 0.1490 -0.0372
  518393  4294710 0.0170 0.1490 -0.0371
  518394  4294710 0.0110 0.1490 -0.0371
  518397  4294710 -0.0100 0.1490 -0.0370
  518398  4294710 0.0140 0.1490 -0.0369
  518403  4294710 -0.0020 0.1490 -0.0368
  518406  4294710 0.0030 0.1490 -0.0366
  518407  4294710 -0.0110 0.1490 -0.0366
  518409  4294710 -0.0110 0.1490 -0.0365
  518410  4294710 -0.0120 0.1490 -0.0365
  518411  4294710 0.0230 0.1490 -0.0365
  518412  4294710 0.0220 0.1490 -0.0364
  518413  4294710 0.0360 0.1490 -0.0364
  518418  4294710 0.0130 0.1490 -0.0362
  518419  4294710 0.0100 0.1490 -0.0361
  518422  4294710 0.0090 0.1490 -0.0360
  518423  4294710 0.0010 0.1490 -0.0360
  518424  4294710 0.0000 0.1490 -0.0359
  518425  4294710 -0.0010 0.1490 -0.0359
  518427  4294710 0.0010 0.1490 -0.0358
  518428  4294710 0.0030 0.1490 -0.0358
  518429  4294710 0.0020 0.1490 -0.0357
  518431  4294710 -0.0020 0.1490 -0.0356
  518433  4294710 0.0020 0.1490 -0.0356
  518434  4294710 0.0060 0.1490 -0.0355
  518435  4294710 -0.0050 0.1490 -0.0355
  518436  4294710 -0.0120 0.1490 -0.0354
  518437  4294710 -0.0120 0.1490 -0.0354
  518439  4294710 -0.0110 0.1490 -0.0353
  518440  4294710 -0.0140 0.1490 -0.0352
  518441  4294710 -0.0080 0.1490 -0.0352
  518442  4294710 -0.0010 0.1490 -0.0352
  518443  4294710 -0.0010 0.1490 -0.0351
  518445  4294710 0.0000 0.1490 -0.0350
  518446  4294710 0.0400 0.1490 -0.0350
  518447  4294710 0.0520 0.1490 -0.0349
  518448  4294710 0.0430 0.1490 -0.0349
  518449  4294710 0.0130 0.1490 -0.0348
  518451  4294710 0.0200 0.1490 -0.0347
  518452  4294710 0.0180 0.1490 -0.0347
  518453  4294710 0.0020 0.1490 -0.0346
  518454  4294710 -0.0040 0.1490 -0.0346
  518455  4294710 -0.0150 0.1490 -0.0345
  518457  4294710 -0.0070 0.1490 -0.0344
  518458  4294710 -0.0030 0.1490 -0.0344
  518459  4294710 0.0040 0.1490 -0.0343
  518460  4294710 -0.0050 0.1490 -0.0343
  518461  4294710 -0.0030 0.1490 -0.0342
  518463  4294710 -0.0030 0.1490 -0.0341
  518464  4294710 -0.0080 0.1490 -0.0341
  518465  4294710 -0.0060 0.1490 -0.0340
  518466  4294710 -0.0050 0.1490 -0.0340
  518467  4294710 -0.0040 0.1490 -0.0339
  518469  4294710 -0.0070 0.1490 -0.0338
  518470  4294710 -0.0060 0.1490 -0.0338
  518471  4294710 -0.0050 0.1490 -0.0337
  518472  4294710 0.0080 0.1490 -0.0337
  518473  4294710 -0.0020 0.1490 -0.0336
  518475  4294710 -0.0040 0.1490 -0.0335
  518476  4294710 -0.0030 0.1490 -0.0335
  518477  4294710 0.0000 0.1490 -0.0334
  518478  4294710 0.0020 0.1490 -0.0334
  518479  4294710 -0.0090 0.1490 -0.0333
  518481  4294710 -0.0050 0.1490 -0.0332
  518482  4294710 -0.0130 0.1490 -0.0331
  518483  4294710 -0.0010 0.1490 -0.0331
  518484  4294710 0.0040 0.1490 -0.0330
  518485  4294710 0.0070 0.1490 -0.0330
  518487  4294710 -0.0090 0.1490 -0.0329
  518488  4294710 -0.0040 0.1490 -0.0328
  518489  4294710 -0.0020 0.1490 -0.0328
  518490  4294710 0.0000 0.1490 -0.0327
  518491  4294710 -0.0040 0.1490 -0.0326
  518493  4294710 -0.0070 0.1490 -0.0325
  518494  4294710 -0.0090 0.1490 -0.0325
  518495  4294710 -0.0100 0.1490 -0.0324
  518496  4294710 -0.0130 0.1490 -0.0324
  518497  4294710 -0.0080 0.1490 -0.0323
  518499  4294710 -0.0120 0.1490 -0.0322
  518500  4294710 -0.0090 0.1490 -0.0321
  518501  4294710 -0.0030 0.1490 -0.0321
  518502  4294710 -0.0040 0.1490 -0.0320
  518503  4294710 0.0000 0.1490 -0.0320
  518505  4294710 0.0010 0.1490 -0.0318
  518506  4294710 0.0020 0.1490 -0.0318
  518507  4294710 0.0110 0.1490 -0.0317
  518508  4294710 0.0070 0.1490 -0.0317
  518509  4294710 0.0130 0.1490 -0.0316
  518511  4294710 0.0160 0.1490 -0.0315
  518512  4294710 0.0140 0.1490 -0.0314
  518513  4294710 0.0000 0.1490 -0.0314
  518514  4294710 0.0000 0.1490 -0.0313
  518515  4294710 0.0060 0.1490 -0.0313
  518517  4294710 0.0080 0.1490 -0.0311
  518518  4294710 0.0030 0.1490 -0.0311
  518519  4294710 0.0040 0.1490 -0.0310
  518520  4294710 0.0020 0.1490 -0.0310
  518521  4294710 0.0050 0.1490 -0.0309
  518523  4294710 0.0060 0.1490 -0.0308
  518524  4294710 0.0020 0.1490 -0.0307
  518525  4294710 0.0070 0.1490 -0.0307
  518526  4294710 0.0110 0.1490 -0.0306
  518527  4294710 -0.0030 0.1490 -0.0305
  518529  4294710 0.0080 0.1490 -0.0304
  518530  4294710 0.0070 0.1490 -0.0304
  518531  4294710 0.0090 0.1490 -0.0303
  518532  4294710 0.0100 0.1490 -0.0302
  518533  4294710 0.0170 0.1490 -0.0302
  518535  4294710 0.0230 0.1490 -0.0301
  518536  4294710 0.0030 0.1490 -0.0300
  518537  4294710 0.0110 0.1490 -0.0299
  518538  4294710 0.0080 0.1490 -0.0299
  518539  4294710 0.0100 0.1490 -0.0298
  518541  4294710 0.0020 0.1490 -0.0297
  518542  4294710 0.0030 0.1490 -0.0296
  518543  4294710 -0.0030 0.1490 -0.0296
  518544  4294710 0.0020 0.1490 -0.0295
  518545  4294710 0.0010 0.1490 -0.0294
  518547  4294710 0.0050 0.1490 -0.0293
  518548  4294710 0.0310 0.1490 -0.0293
  518549  4294710 0.0480 0.1490 -0.0292
  518550  4294710 0.0300 0.1490 -0.0291
  518556  4294710 0.0170 0.1490 -0.0288
  518559  4294710 0.0260 0.1490 -0.0286
  518560  4294710 0.0730 0.1490 -0.0285
  518561  4294710 0.0560 0.1490 -0.0284
  518562  4294710 0.0080 0.1490 -0.0284
  518567  4294710 0.0400 0.1490 -0.0281
  518568  4294710 -0.0300 0.1490 -0.0280
  518581  4294710 0.0150 0.1490 -0.0272
  518583  4294710 0.0230 0.1490 -0.0270
  518586  4294710 -0.0290 0.1490 -0.0269
  518587  4294710 0.0180 0.1490 -0.0268
  518590  4294710 0.0190 0.1490 -0.0266
  518593  4294710 0.0010 0.1490 -0.0264
  518599  4294710 0.0460 0.1490 -0.0260
  518607  4294710 0.0050 0.1490 -0.0255
  518608  4294710 0.0130 0.1490 -0.0255
  518609  4294710 0.0090 0.1490 -0.0254
  518610  4294710 0.0420 0.1490 -0.0253
  518611  4294710 0.0150 0.1490 -0.0253
  518613  4294710 -0.0120 0.1490 -0.0251
  518614  4294710 -0.0160 0.1490 -0.0251
  518615  4294710 -0.0660 0.1490 -0.0250
  518616  4294710 0.0140 0.1490 -0.0250
  518617  4294710 -0.0190 0.1490 -0.0249
  518619  4294710 -0.0100 0.1490 -0.0248
  518620  4294710 0.0410 0.1490 -0.0247
  518621  4294710 0.0600 0.1490 -0.0246
  518622  4294710 0.0420 0.1490 -0.0246
  518623  4294710 0.0260 0.1490 -0.0245
  518625  4294710 0.0220 0.1490 -0.0244
  518626  4294710 0.0110 0.1490 -0.0243
  518627  4294710 0.0090 0.1490 -0.0243
  518628  4294710 0.0360 0.1490 -0.0242
  518629  4294710 0.0360 0.1490 -0.0241
  518631  4294710 -0.0040 0.1490 -0.0240
  518632  4294710 0.0760 0.1490 -0.0240
  518634  4294710 0.0130 0.1490 -0.0238
  518635  4294710 0.0360 0.1490 -0.0238
  518637  4294710 0.0110 0.1490 -0.0236
  518638  4294710 0.0170 0.1490 -0.0236
  518639  4294710 0.0020 0.1490 -0.0235
  518640  4294710 -0.0040 0.1490 -0.0235
  518643  4294710 0.0290 0.1490 -0.0233
  518644  4294710 0.0060 0.1490 -0.0232
  518645  4294710 0.0160 0.1490 -0.0231
  518646  4294710 0.0280 0.1490 -0.0231
  518647  4294710 0.0010 0.1490 -0.0230
  518649  4294710 -0.0020 0.1490 -0.0229
  518650  4294710 -0.0020 0.1490 -0.0228
  518651  4294710 -0.0010 0.1490 -0.0228
  518652  4294710 0.0030 0.1490 -0.0227
  518655  4294710 -0.0010 0.1490 -0.0225
  518656  4294710 0.0050 0.1490 -0.0225
  518657  4294710 -0.0450 0.1490 -0.0224
  518658  4294710 -0.0490 0.1490 -0.0223
  518659  4294710 0.0050 0.1490 -0.0223
  518662  4294710 0.0050 0.1490 -0.0221
  518663  4294710 0.0050 0.1490 -0.0220
  518670  4294710 -0.0430 0.1490 -0.0216
  518671  4294710 0.0050 0.1490 -0.0216
  518674  4294710 0.0370 0.1490 -0.0214
  518675  4294710 0.0200 0.1490 -0.0213
  518676  4294710 0.0650 0.1490 -0.0213
  518677  4294710 0.0760 0.1490 -0.0212
  518679  4294710 0.0720 0.1490 -0.0211
  518680  4294710 0.0530 0.1490 -0.0210
  518707  4294710 0.0000 0.1490 -0.0195
  518369  4294709 -0.1170 0.1490 -0.0379
  518370  4294709 0.0330 0.1490 -0.0379
  518389  4294709 0.0530 0.1490 -0.0373
  518393  4294709 0.0230 0.1490 -0.0372
  518394  4294709 0.0200 0.1490 -0.0372
  518395  4294709 -0.0110 0.1490 -0.0371
  518397  4294709 -0.0040 0.1490 -0.0371
  518398  4294709 -0.0080 0.1490 -0.0370
  518399  4294709 -0.0150 0.1490 -0.0370
  518406  4294709 -0.0040 0.1490 -0.0368
  518409  4294709 -0.0060 0.1490 -0.0366
  518410  4294709 0.0110 0.1490 -0.0366
  518411  4294709 0.0160 0.1490 -0.0366
  518412  4294709 0.0070 0.1490 -0.0365
  518415  4294709 0.0050 0.1490 -0.0364
  518416  4294709 0.0050 0.1490 -0.0364
  518417  4294709 0.0080 0.1490 -0.0363
  518418  4294709 0.0170 0.1490 -0.0363
  518419  4294709 0.0070 0.1490 -0.0363
  518422  4294709 0.0020 0.1490 -0.0361
  518423  4294709 -0.0010 0.1490 -0.0361
  518424  4294709 0.0010 0.1490 -0.0360
  518425  4294709 0.0030 0.1490 -0.0360
  518427  4294709 0.0010 0.1490 -0.0359
  518428  4294709 0.0030 0.1490 -0.0359
  518431  4294709 0.0040 0.1490 -0.0357
  518433  4294709 0.0040 0.1490 -0.0357
  518435  4294709 -0.0030 0.1490 -0.0356
  518436  4294709 -0.0130 0.1490 -0.0355
  518437  4294709 -0.0190 0.1490 -0.0355
  518439  4294709 -0.0180 0.1490 -0.0354
  518440  4294709 -0.0220 0.1490 -0.0353
  518441  4294709 -0.0100 0.1490 -0.0353
  518442  4294709 -0.0040 0.1490 -0.0353
  518443  4294709 -0.0050 0.1490 -0.0352
  518445  4294709 0.0120 0.1490 -0.0351
  518446  4294709 0.0330 0.1490 -0.0351
  518447  4294709 0.0460 0.1490 -0.0350
  518448  4294709 0.0030 0.1490 -0.0350
  518449  4294709 0.0140 0.1490 -0.0349
  518452  4294709 0.0100 0.1490 -0.0348
  518453  4294709 0.0100 0.1490 -0.0347
  518454  4294709 -0.0060 0.1490 -0.0347
  518455  4294709 -0.0110 0.1490 -0.0346
  518457  4294709 -0.0050 0.1490 -0.0345
  518458  4294709 -0.0030 0.1490 -0.0345
  518459  4294709 0.0060 0.1490 -0.0344
  518460  4294709 -0.0050 0.1490 -0.0344
  518461  4294709 -0.0030 0.1490 -0.0343
  518463  4294709 -0.0080 0.1490 -0.0342
  518464  4294709 -0.0050 0.1490 -0.0342
  518465  4294709 -0.0060 0.1490 -0.0341
  518466  4294709 -0.0040 0.1490 -0.0341
  518467  4294709 0.0040 0.1490 -0.0340
  518469  4294709 -0.0080 0.1490 -0.0339
  518470  4294709 -0.0050 0.1490 -0.0339
  518471  4294709 0.0180 0.1490 -0.0338
  518472  4294709 0.0040 0.1490 -0.0338
  518473  4294709 -0.0030 0.1490 -0.0337
  518475  4294709 0.0000 0.1490 -0.0336
  518476  4294709 -0.0050 0.1490 -0.0336
  518477  4294709 -0.0020 0.1490 -0.0335
  518478  4294709 -0.0070 0.1490 -0.0334
  518479  4294709 -0.0100 0.1490 -0.0334
  518481  4294709 -0.0160 0.1490 -0.0333
  518482  4294709 -0.0170 0.1490 -0.0332
  518483  4294709 0.0020 0.1490 -0.0332
  518484  4294709 0.0050 0.1490 -0.0331
  518485  4294709 -0.0020 0.1490 -0.0331
  518487  4294709 -0.0070 0.1490 -0.0330
  518488  4294709 -0.0050 0.1490 -0.0329
  518489  4294709 -0.0020 0.1490 -0.0328
  518490  4294709 0.0010 0.1490 -0.0328
  518491  4294709 -0.0050 0.1490 -0.0327
  518494  4294709 -0.0010 0.1490 -0.0326
  518495  4294709 -0.0080 0.1490 -0.0325
  518496  4294709 -0.0100 0.1490 -0.0324
  518497  4294709 -0.0080 0.1490 -0.0324
  518499  4294709 -0.0140 0.1490 -0.0323
  518500  4294709 -0.0060 0.1490 -0.0322
  518501  4294709 -0.0060 0.1490 -0.0322
  518502  4294709 -0.0080 0.1490 -0.0321
  518503  4294709 0.0000 0.1490 -0.0320
  518505  4294709 -0.0010 0.1490 -0.0319
  518506  4294709 -0.0040 0.1490 -0.0319
  518507  4294709 0.0000 0.1490 -0.0318
  518508  4294709 0.0120 0.1490 -0.0318
  518509  4294709 0.0160 0.1490 -0.0317
  518511  4294709 0.0170 0.1490 -0.0316
  518512  4294709 0.0150 0.1490 -0.0315
  518513  4294709 0.0030 0.1490 -0.0315
  518514  4294709 0.0020 0.1490 -0.0314
  518515  4294709 0.0070 0.1490 -0.0313
  518517  4294709 0.0070 0.1490 -0.0312
  518518  4294709 0.0020 0.1490 -0.0312
  518519  4294709 0.0010 0.1490 -0.0311
  518520  4294709 0.0020 0.1490 -0.0310
  518521  4294709 0.0040 0.1490 -0.0310
  518523  4294709 0.0020 0.1490 -0.0309
  518524  4294709 -0.0010 0.1490 -0.0308
  518525  4294709 0.0080 0.1490 -0.0307
  518526  4294709 0.0020 0.1490 -0.0307
  518527  4294709 0.0050 0.1490 -0.0306
  518529  4294709 0.0120 0.1490 -0.0305
  518530  4294709 0.0180 0.1490 -0.0304
  518531  4294709 0.0110 0.1490 -0.0304
  518532  4294709 0.0060 0.1490 -0.0303
  518533  4294709 0.0130 0.1490 -0.0302
  518535  4294709 0.0170 0.1490 -0.0301
  518536  4294709 0.0110 0.1490 -0.0301
  518537  4294709 0.0090 0.1490 -0.0300
  518538  4294709 0.0060 0.1490 -0.0299
  518539  4294709 0.0110 0.1490 -0.0299
  518541  4294709 0.0160 0.1490 -0.0298
  518542  4294709 0.0030 0.1490 -0.0297
  518543  4294709 -0.0010 0.1490 -0.0296
  518544  4294709 0.0060 0.1490 -0.0296
  518545  4294709 -0.0020 0.1490 -0.0295
  518547  4294709 0.0010 0.1490 -0.0294
  518548  4294709 0.0310 0.1490 -0.0293
  518549  4294709 0.0470 0.1490 -0.0293
  518555  4294709 0.0210 0.1490 -0.0289
  518556  4294709 0.0130 0.1490 -0.0288
  518559  4294709 0.0290 0.1490 -0.0286
  518560  4294709 0.0470 0.1490 -0.0286
  518561  4294709 0.0420 0.1490 -0.0285
  518562  4294709 -0.0010 0.1490 -0.0284
  518569  4294709 -0.0460 0.1490 -0.0280
  518585  4294709 0.0120 0.1490 -0.0270
  518586  4294709 -0.0210 0.1490 -0.0269
  518587  4294709 -0.0110 0.1490 -0.0269
  518589  4294709 -0.0270 0.1490 -0.0267
  518590  4294709 -0.0010 0.1490 -0.0267
  518593  4294709 -0.0060 0.1490 -0.0265
  518604  4294709 -0.0420 0.1490 -0.0258
  518605  4294709 0.0120 0.1490 -0.0257
  518607  4294709 -0.0190 0.1490 -0.0256
  518608  4294709 0.0290 0.1490 -0.0255
  518609  4294709 0.0140 0.1490 -0.0254
  518610  4294709 0.0260 0.1490 -0.0254
  518611  4294709 0.0130 0.1490 -0.0253
  518613  4294709 0.0090 0.1490 -0.0252
  518614  4294709 0.0240 0.1490 -0.0251
  518615  4294709 -0.0080 0.1490 -0.0251
  518616  4294709 -0.0020 0.1490 -0.0250
  518617  4294709 0.0130 0.1490 -0.0249
  518619  4294709 -0.0120 0.1490 -0.0248
  518620  4294709 0.0450 0.1490 -0.0248
  518621  4294709 0.0430 0.1490 -0.0247
  518622  4294709 0.0320 0.1490 -0.0246
  518623  4294709 0.0290 0.1490 -0.0246
  518625  4294709 0.0460 0.1490 -0.0244
  518626  4294709 0.0200 0.1490 -0.0244
  518627  4294709 0.0010 0.1490 -0.0243
  518628  4294709 -0.0030 0.1490 -0.0242
  518629  4294709 0.0410 0.1490 -0.0242
  518631  4294709 0.0390 0.1490 -0.0241
  518632  4294709 0.0750 0.1490 -0.0240
  518633  4294709 0.0160 0.1490 -0.0239
  518634  4294709 0.0020 0.1490 -0.0239
  518635  4294709 0.0250 0.1490 -0.0238
  518637  4294709 0.0100 0.1490 -0.0237
  518638  4294709 -0.0010 0.1490 -0.0236
  518639  4294709 0.0180 0.1490 -0.0236
  518640  4294709 -0.0040 0.1490 -0.0235
  518641  4294709 -0.0080 0.1490 -0.0234
  518643  4294709 -0.0280 0.1490 -0.0233
  518644  4294709 -0.0140 0.1490 -0.0232
  518646  4294709 0.0080 0.1490 -0.0231
  518647  4294709 0.0110 0.1490 -0.0231
  518649  4294709 0.0030 0.1490 -0.0229
  518650  4294709 -0.0010 0.1490 -0.0229
  518651  4294709 -0.0010 0.1490 -0.0228
  518652  4294709 0.0020 0.1490 -0.0227
  518653  4294709 0.0030 0.1490 -0.0227
  518657  4294709 -0.0360 0.1490 -0.0224
  518658  4294709 -0.0130 0.1490 -0.0224
  518659  4294709 0.0050 0.1490 -0.0223
  518661  4294709 0.0050 0.1490 -0.0222
  518665  4294709 0.0050 0.1490 -0.0220
  518667  4294709 0.0050 0.1490 -0.0218
  518670  4294709 -0.0140 0.1490 -0.0217
  518671  4294709 -0.0090 0.1490 -0.0216
  518673  4294709 0.0220 0.1490 -0.0215
  518674  4294709 0.0550 0.1490 -0.0214
  518675  4294709 0.0370 0.1490 -0.0213
  518676  4294709 0.0480 0.1490 -0.0213
  518677  4294709 0.0860 0.1490 -0.0212
  518679  4294709 0.1120 0.1490 -0.0211
  518680  4294709 0.0750 0.1490 -0.0211
  518681  4294709 0.0870 0.1490 -0.0210
  518369  4294707 -0.0580 0.1490 -0.0381
  518371  4294707 0.0470 0.1490 -0.0381
  518373  4294707 -0.0230 0.1490 -0.0380
  518374  4294707 -0.0260 0.1490 -0.0380
  518375  4294707 0.0590 0.1490 -0.0380
  518381  4294707 -0.0220 0.1490 -0.0378
  518389  4294707 0.0160 0.1490 -0.0376
  518394  4294707 -0.0110 0.1490 -0.0374
  518395  4294707 -0.0040 0.1490 -0.0374
  518398  4294707 -0.0210 0.1490 -0.0373
  518405  4294707 0.0140 0.1490 -0.0370
  518410  4294707 -0.0030 0.1490 -0.0368
  518411  4294707 -0.0080 0.1490 -0.0368
  518412  4294707 0.0020 0.1490 -0.0367
  518415  4294707 0.0110 0.1490 -0.0366
  518416  4294707 0.0030 0.1490 -0.0366
  518417  4294707 0.0090 0.1490 -0.0365
  518418  4294707 0.0110 0.1490 -0.0365
  518419  4294707 0.0060 0.1490 -0.0365
  518421  4294707 0.0050 0.1490 -0.0364
  518422  4294707 -0.0030 0.1490 -0.0363
  518423  4294707 -0.0020 0.1490 -0.0363
  518424  4294707 0.0030 0.1490 -0.0363
  518425  4294707 0.0020 0.1490 -0.0362
  518427  4294707 0.0010 0.1490 -0.0361
  518431  4294707 -0.0020 0.1490 -0.0360
  518434  4294707 -0.0050 0.1490 -0.0358
  518435  4294707 -0.0060 0.1490 -0.0358
  518436  4294707 -0.0110 0.1490 -0.0357
  518437  4294707 -0.0160 0.1490 -0.0357
  518439  4294707 -0.0160 0.1490 -0.0356
  518440  4294707 -0.0020 0.1490 -0.0356
  518441  4294707 -0.0040 0.1490 -0.0355
  518442  4294707 -0.0090 0.1490 -0.0355
  518443  4294707 0.0040 0.1490 -0.0354
  518445  4294707 0.0160 0.1490 -0.0353
  518446  4294707 0.0290 0.1490 -0.0353
  518449  4294707 0.0080 0.1490 -0.0351
  518451  4294707 0.0090 0.1490 -0.0350
  518452  4294707 0.0060 0.1490 -0.0350
  518454  4294707 -0.0090 0.1490 -0.0349
  518455  4294707 -0.0070 0.1490 -0.0348
  518457  4294707 -0.0040 0.1490 -0.0347
  518458  4294707 -0.0020 0.1490 -0.0347
  518459  4294707 0.0020 0.1490 -0.0346
  518460  4294707 -0.0020 0.1490 -0.0346
  518461  4294707 -0.0030 0.1490 -0.0345
  518463  4294707 -0.0060 0.1490 -0.0344
  518464  4294707 -0.0030 0.1490 -0.0344
  518466  4294707 0.0390 0.1490 -0.0343
  518467  4294707 -0.0010 0.1490 -0.0342
  518469  4294707 -0.0090 0.1490 -0.0341
  518470  4294707 0.0190 0.1490 -0.0341
  518471  4294707 0.0220 0.1490 -0.0340
  518472  4294707 -0.0030 0.1490 -0.0339
  518473  4294707 -0.0040 0.1490 -0.0339
  518475  4294707 0.0010 0.1490 -0.0338
  518476  4294707 0.0000 0.1490 -0.0337
  518477  4294707 -0.0040 0.1490 -0.0337
  518478  4294707 -0.0080 0.1490 -0.0336
  518479  4294707 -0.0070 0.1490 -0.0336
  518481  4294707 -0.0110 0.1490 -0.0335
  518482  4294707 -0.0070 0.1490 -0.0334
  518483  4294707 -0.0050 0.1490 -0.0334
  518484  4294707 -0.0010 0.1490 -0.0333
  518485  4294707 -0.0130 0.1490 -0.0332
  518487  4294707 -0.0060 0.1490 -0.0331
  518489  4294707 -0.0010 0.1490 -0.0330
  518490  4294707 0.0000 0.1490 -0.0330
  518491  4294707 -0.0080 0.1490 -0.0329
  518493  4294707 -0.0130 0.1490 -0.0328
  518494  4294707 0.0000 0.1490 -0.0327
  518495  4294707 -0.0010 0.1490 -0.0327
  518496  4294707 -0.0030 0.1490 -0.0326
  518497  4294707 -0.0050 0.1490 -0.0326
  518499  4294707 -0.0070 0.1490 -0.0324
  518500  4294707 -0.0010 0.1490 -0.0324
  518501  4294707 -0.0150 0.1490 -0.0323
  518502  4294707 -0.0070 0.1490 -0.0323
  518503  4294707 -0.0010 0.1490 -0.0322
  518505  4294707 -0.0030 0.1490 -0.0321
  518506  4294707 -0.0030 0.1490 -0.0320
  518507  4294707 -0.0010 0.1490 -0.0320
  518508  4294707 0.0130 0.1490 -0.0319
  518509  4294707 0.0130 0.1490 -0.0319
  518511  4294707 0.0160 0.1490 -0.0317
  518512  4294707 0.0050 0.1490 -0.0317
  518513  4294707 0.0050 0.1490 -0.0316
  518514  4294707 0.0020 0.1490 -0.0316
  518515  4294707 0.0050 0.1490 -0.0315
  518517  4294707 0.0030 0.1490 -0.0314
  518518  4294707 0.0000 0.1490 -0.0313
  518519  4294707 0.0030 0.1490 -0.0313
  518520  4294707 0.0040 0.1490 -0.0312
  518521  4294707 0.0040 0.1490 -0.0311
  518523  4294707 0.0020 0.1490 -0.0310
  518524  4294707 0.0120 0.1490 -0.0310
  518525  4294707 0.0100 0.1490 -0.0309
  518526  4294707 -0.0090 0.1490 -0.0308
  518527  4294707 0.0060 0.1490 -0.0308
  518529  4294707 0.0110 0.1490 -0.0306
  518530  4294707 0.0130 0.1490 -0.0306
  518531  4294707 0.0090 0.1490 -0.0305
  518532  4294707 0.0040 0.1490 -0.0305
  518533  4294707 0.0100 0.1490 -0.0304
  518535  4294707 -0.0010 0.1490 -0.0303
  518536  4294707 -0.0070 0.1490 -0.0302
  518537  4294707 0.0000 0.1490 -0.0301
  518538  4294707 0.0090 0.1490 -0.0301
  518539  4294707 0.0110 0.1490 -0.0300
  518541  4294707 0.0160 0.1490 -0.0299
  518542  4294707 0.0060 0.1490 -0.0298
  518543  4294707 0.0010 0.1490 -0.0298
  518544  4294707 0.0170 0.1490 -0.0297
  518545  4294707 0.0090 0.1490 -0.0296
  518547  4294707 0.0080 0.1490 -0.0295
  518548  4294707 0.0080 0.1490 -0.0295
  518555  4294707 -0.0130 0.1490 -0.0290
  518556  4294707 0.0070 0.1490 -0.0290
  518557  4294707 0.0350 0.1490 -0.0289
  518559  4294707 0.0400 0.1490 -0.0288
  518560  4294707 0.0170 0.1490 -0.0287
  518561  4294707 0.0000 0.1490 -0.0286
  518562  4294707 0.0160 0.1490 -0.0286
  518574  4294707 0.0400 0.1490 -0.0278
  518585  4294707 0.0150 0.1490 -0.0271
  518586  4294707 -0.0310 0.1490 -0.0270
  518587  4294707 0.0140 0.1490 -0.0270
  518590  4294707 -0.0070 0.1490 -0.0268
  518592  4294707 0.0030 0.1490 -0.0266
  518593  4294707 -0.0220 0.1490 -0.0266
  518595  4294707 -0.0160 0.1490 -0.0264
  518605  4294707 0.0200 0.1490 -0.0258
  518607  4294707 0.0090 0.1490 -0.0257
  518608  4294707 0.0520 0.1490 -0.0256
  518609  4294707 0.0180 0.1490 -0.0255
  518610  4294707 0.0070 0.1490 -0.0255
  518611  4294707 0.0140 0.1490 -0.0254
  518613  4294707 0.0320 0.1490 -0.0253
  518614  4294707 0.0590 0.1490 -0.0252
  518616  4294707 0.0090 0.1490 -0.0251
  518617  4294707 0.0160 0.1490 -0.0250
  518619  4294707 -0.0080 0.1490 -0.0249
  518620  4294707 0.0510 0.1490 -0.0248
  518621  4294707 0.0340 0.1490 -0.0248
  518622  4294707 -0.0090 0.1490 -0.0247
  518623  4294707 0.0260 0.1490 -0.0247
  518625  4294707 0.0480 0.1490 -0.0245
  518626  4294707 -0.0310 0.1490 -0.0245
  518627  4294707 -0.0470 0.1490 -0.0244
  518628  4294707 -0.0180 0.1490 -0.0243
  518629  4294707 0.0290 0.1490 -0.0243
  518631  4294707 0.0550 0.1490 -0.0241
  518632  4294707 0.0800 0.1490 -0.0241
  518633  4294707 0.0260 0.1490 -0.0240
  518634  4294707 0.0020 0.1490 -0.0240
  518635  4294707 0.0050 0.1490 -0.0239
  518637  4294707 0.0100 0.1490 -0.0238
  518638  4294707 0.0000 0.1490 -0.0237
  518639  4294707 0.0120 0.1490 -0.0236
  518640  4294707 0.0180 0.1490 -0.0236
  518641  4294707 0.0140 0.1490 -0.0235
  518643  4294707 -0.0010 0.1490 -0.0234
  518644  4294707 -0.0260 0.1490 -0.0233
  518647  4294707 0.0300 0.1490 -0.0231
  518649  4294707 0.0270 0.1490 -0.0230
  518650  4294707 0.0050 0.1490 -0.0229
  518651  4294707 -0.0010 0.1490 -0.0229
  518652  4294707 0.0020 0.1490 -0.0228
  518653  4294707 0.0200 0.1490 -0.0228
  518658  4294707 0.0050 0.1490 -0.0225
  518659  4294707 0.0050 0.1490 -0.0224
  518662  4294707 0.0030 0.1490 -0.0222
  518664  4294707 0.0050 0.1490 -0.0221
  518665  4294707 0.0050 0.1490 -0.0220
  518667  4294707 0.0050 0.1490 -0.0219
  518670  4294707 -0.0820 0.1490 -0.0217
  518671  4294707 0.0130 0.1490 -0.0217
  518673  4294707 -0.0040 0.1490 -0.0215
  518674  4294707 0.0130 0.1490 -0.0215
  518675  4294707 0.0620 0.1490 -0.0214
  518676  4294707 0.0330 0.1490 -0.0214
  518677  4294707 0.0840 0.1490 -0.0213
  518679  4294707 0.0730 0.1490 -0.0212
  518680  4294707 0.0720 0.1490 -0.0211
  518681  4294707 0.0560 0.1490 -0.0211
  518682  4294707 0.0490 0.1490 -0.0210
  518685  4294707 0.1510 0.1490 -0.0208
  518698  4294707 0.0420 0.1490 -0.0200
  518710  4294707 0.0000 0.1490 -0.0194
  518711  4294707 0.0000 0.1490 -0.0193
  518712  4294707 0.0000 0.1490 -0.0192
  518715  4294707 0.0000 0.1490 -0.0191
  518716  4294707 0.0000 0.1490 -0.0190
  518717  4294707 0.0000 0.1490 -0.0190
  518370  4294706 0.0400 0.1490 -0.0382
  518371  4294706 0.1130 0.1490 -0.0382
  518373  4294706 0.0190 0.1490 -0.0381
  518398  4294706 -0.0280 0.1490 -0.0374
  518405  4294706 0.0370 0.1490 -0.0371
  518406  4294706 0.0120 0.1490 -0.0371
  518409  4294706 -0.0060 0.1490 -0.0370
  518410  4294706 -0.0080 0.1490 -0.0369
  518411  4294706 -0.0090 0.1490 -0.0369
  518413  4294706 0.0050 0.1490 -0.0368
  518415  4294706 0.0090 0.1490 -0.0367
  518416  4294706 -0.0100 0.1490 -0.0367
  518417  4294706 0.0020 0.1490 -0.0367
  518418  4294706 -0.0100 0.1490 -0.0366
  518419  4294706 -0.0010 0.1490 -0.0366
  518423  4294706 -0.0030 0.1490 -0.0364
  518424  4294706 0.0000 0.1490 -0.0364
  518425  4294706 0.0000 0.1490 -0.0363
  518427  4294706 0.0030 0.1490 -0.0362
  518428  4294706 0.0070 0.1490 -0.0362
  518429  4294706 0.0110 0.1490 -0.0362
  518430  4294706 0.0100 0.1490 -0.0361
  518431  4294706 -0.0060 0.1490 -0.0361
  518433  4294706 -0.0070 0.1490 -0.0360
  518434  4294706 -0.0050 0.1490 -0.0359
  518435  4294706 -0.0080 0.1490 -0.0359
  518436  4294706 -0.0120 0.1490 -0.0358
  518437  4294706 -0.0120 0.1490 -0.0358
  518440  4294706 -0.0050 0.1490 -0.0357
  518441  4294706 -0.0110 0.1490 -0.0356
  518442  4294706 -0.0120 0.1490 -0.0356
  518443  4294706 0.0210 0.1490 -0.0355
  518445  4294706 0.0110 0.1490 -0.0354
  518446  4294706 0.0540 0.1490 -0.0354
  518447  4294706 0.0090 0.1490 -0.0353
  518449  4294706 0.0060 0.1490 -0.0352
  518451  4294706 -0.0180 0.1490 -0.0351
  518452  4294706 -0.0120 0.1490 -0.0351
  518453  4294706 -0.0030 0.1490 -0.0350
  518454  4294706 -0.0100 0.1490 -0.0350
  518455  4294706 -0.0070 0.1490 -0.0349
  518457  4294706 -0.0040 0.1490 -0.0348
  518458  4294706 0.0290 0.1490 -0.0348
  518459  4294706 0.0110 0.1490 -0.0347
  518460  4294706 0.0110 0.1490 -0.0347
  518461  4294706 -0.0030 0.1490 -0.0346
  518463  4294706 0.0000 0.1490 -0.0345
  518464  4294706 0.0000 0.1490 -0.0345
  518465  4294706 0.0160 0.1490 -0.0344
  518467  4294706 -0.0060 0.1490 -0.0343
  518469  4294706 -0.0080 0.1490 -0.0342
  518470  4294706 0.0320 0.1490 -0.0341
  518471  4294706 0.0100 0.1490 -0.0341
  518472  4294706 -0.0010 0.1490 -0.0340
  518473  4294706 -0.0070 0.1490 -0.0340
  518475  4294706 0.0040 0.1490 -0.0339
  518476  4294706 0.0030 0.1490 -0.0338
  518477  4294706 -0.0070 0.1490 -0.0338
  518478  4294706 -0.0070 0.1490 -0.0337
  518479  4294706 -0.0020 0.1490 -0.0337
  518481  4294706 -0.0120 0.1490 -0.0336
  518482  4294706 -0.0030 0.1490 -0.0335
  518483  4294706 -0.0050 0.1490 -0.0334
  518484  4294706 -0.0120 0.1490 -0.0334
  518485  4294706 -0.0100 0.1490 -0.0333
  518487  4294706 -0.0040 0.1490 -0.0332
  518489  4294706 0.0060 0.1490 -0.0331
  518490  4294706 -0.0010 0.1490 -0.0330
  518491  4294706 -0.0080 0.1490 -0.0330
  518493  4294706 -0.0050 0.1490 -0.0329
  518494  4294706 0.0000 0.1490 -0.0328
  518495  4294706 0.0020 0.1490 -0.0328
  518496  4294706 0.0000 0.1490 -0.0327
  518497  4294706 -0.0040 0.1490 -0.0326
  518499  4294706 -0.0010 0.1490 -0.0325
  518500  4294706 -0.0150 0.1490 -0.0325
  518501  4294706 -0.0210 0.1490 -0.0324
  518502  4294706 -0.0100 0.1490 -0.0324
  518503  4294706 -0.0080 0.1490 -0.0323
  518505  4294706 -0.0040 0.1490 -0.0322
  518506  4294706 -0.0030 0.1490 -0.0321
  518507  4294706 0.0060 0.1490 -0.0321
  518508  4294706 0.0160 0.1490 -0.0320
  518509  4294706 0.0130 0.1490 -0.0319
  518511  4294706 0.0140 0.1490 -0.0318
  518512  4294706 0.0070 0.1490 -0.0318
  518513  4294706 0.0080 0.1490 -0.0317
  518514  4294706 0.0020 0.1490 -0.0316
  518515  4294706 0.0040 0.1490 -0.0316
  518517  4294706 0.0020 0.1490 -0.0315
  518518  4294706 0.0010 0.1490 -0.0314
  518519  4294706 0.0040 0.1490 -0.0313
  518520  4294706 0.0060 0.1490 -0.0313
  518521  4294706 0.0050 0.1490 -0.0312
  518523  4294706 -0.0370 0.1490 -0.0311
  518524  4294706 0.0100 0.1490 -0.0310
  518525  4294706 0.0080 0.1490 -0.0310
  518526  4294706 -0.0080 0.1490 -0.0309
  518527  4294706 0.0030 0.1490 -0.0308
  518529  4294706 0.0090 0.1490 -0.0307
  518530  4294706 0.0060 0.1490 -0.0307
  518531  4294706 0.0090 0.1490 -0.0306
  518532  4294706 0.0030 0.1490 -0.0305
  518533  4294706 0.0120 0.1490 -0.0305
  518535  4294706 0.0000 0.1490 -0.0303
  518536  4294706 -0.0100 0.1490 -0.0303
  518537  4294706 0.0040 0.1490 -0.0302
  518538  4294706 0.0080 0.1490 -0.0302
  518539  4294706 0.0140 0.1490 -0.0301
  518541  4294706 0.0160 0.1490 -0.0300
  518542  4294706 -0.0040 0.1490 -0.0299
  518543  4294706 0.0080 0.1490 -0.0298
  518544  4294706 0.0250 0.1490 -0.0298
  518548  4294706 -0.0010 0.1490 -0.0295
  518549  4294706 0.0190 0.1490 -0.0295
  518551  4294706 0.0530 0.1490 -0.0293
  518553  4294706 0.0110 0.1490 -0.0292
  518554  4294706 0.0320 0.1490 -0.0291
  518557  4294706 0.0210 0.1490 -0.0290
  518559  4294706 0.0230 0.1490 -0.0288
  518560  4294706 0.0070 0.1490 -0.0288
  518561  4294706 0.0120 0.1490 -0.0287
  518562  4294706 0.0010 0.1490 -0.0286
  518566  4294706 0.0060 0.1490 -0.0284
  518574  4294706 0.0250 0.1490 -0.0279
  518577  4294706 -0.0010 0.1490 -0.0277
  518580  4294706 0.0400 0.1490 -0.0275
  518581  4294706 0.0220 0.1490 -0.0274
  518585  4294706 0.0170 0.1490 -0.0271
  518586  4294706 0.0190 0.1490 -0.0271
  518587  4294706 -0.0180 0.1490 -0.0270
  518590  4294706 -0.0160 0.1490 -0.0268
  518591  4294706 0.0160 0.1490 -0.0268
  518592  4294706 -0.0020 0.1490 -0.0267
  518593  4294706 0.0140 0.1490 -0.0266
  518605  4294706 0.0500 0.1490 -0.0259
  518607  4294706 0.0020 0.1490 -0.0257
  518610  4294706 0.0140 0.1490 -0.0255
  518611  4294706 0.0160 0.1490 -0.0255
  518613  4294706 0.0380 0.1490 -0.0253
  518616  4294706 -0.0270 0.1490 -0.0251
  518617  4294706 0.0180 0.1490 -0.0251
  518619  4294706 0.0110 0.1490 -0.0250
  518620  4294706 -0.0020 0.1490 -0.0249
  518621  4294706 0.0030 0.1490 -0.0248
  518622  4294706 0.0140 0.1490 -0.0248
  518623  4294706 0.0240 0.1490 -0.0247
  518625  4294706 0.0290 0.1490 -0.0246
  518626  4294706 0.0320 0.1490 -0.0245
  518627  4294706 -0.0160 0.1490 -0.0244
  518629  4294706 0.0340 0.1490 -0.0243
  518631  4294706 0.0200 0.1490 -0.0242
  518632  4294706 0.0550 0.1490 -0.0241
  518633  4294706 -0.0050 0.1490 -0.0241
  518634  4294706 0.0000 0.1490 -0.0240
  518635  4294706 0.0030 0.1490 -0.0239
  518637  4294706 0.0020 0.1490 -0.0238
  518638  4294706 0.0140 0.1490 -0.0237
  518639  4294706 0.0210 0.1490 -0.0237
  518640  4294706 0.0450 0.1490 -0.0236
  518641  4294706 0.0210 0.1490 -0.0236
  518643  4294706 0.0140 0.1490 -0.0234
  518644  4294706 0.0180 0.1490 -0.0234
  518646  4294706 0.0270 0.1490 -0.0232
  518647  4294706 0.0340 0.1490 -0.0232
  518649  4294706 0.0480 0.1490 -0.0231
  518650  4294706 0.0210 0.1490 -0.0230
  518651  4294706 0.0040 0.1490 -0.0229
  518652  4294706 0.0050 0.1490 -0.0229
  518653  4294706 0.0690 0.1490 -0.0228
  518656  4294706 -0.0110 0.1490 -0.0226
  518659  4294706 0.0050 0.1490 -0.0224
  518662  4294706 0.0030 0.1490 -0.0222
  518667  4294706 -0.0070 0.1490 -0.0219
  518668  4294706 -0.0260 0.1490 -0.0219
  518671  4294706 -0.0040 0.1490 -0.0217
  518673  4294706 0.0070 0.1490 -0.0216
  518674  4294706 0.0100 0.1490 -0.0215
  518675  4294706 0.0690 0.1490 -0.0214
  518676  4294706 0.0820 0.1490 -0.0214
  518677  4294706 0.0310 0.1490 -0.0213
  518680  4294706 0.1710 0.1490 -0.0211
  518681  4294706 0.1010 0.1490 -0.0211
  518685  4294706 0.1630 0.1490 -0.0208
  518686  4294706 0.0860 0.1490 -0.0208
  518710  4294706 0.0000 0.1490 -0.0194
  518711  4294706 0.0000 0.1490 -0.0193
  518712  4294706 0.0000 0.1490 -0.0193
  518713  4294706 0.0000 0.1490 -0.0192
  518715  4294706 0.0000 0.1490 -0.0191
  518716  4294706 0.0000 0.1490 -0.0190
  518404  4294705 0.0210 0.1490 -0.0373
  518405  4294705 0.0180 0.1490 -0.0372
  518406  4294705 0.0090 0.1490 -0.0372
  518410  4294705 -0.0010 0.1490 -0.0370
  518413  4294705 -0.0010 0.1490 -0.0369
  518415  4294705 -0.0030 0.1490 -0.0368
  518418  4294705 -0.0240 0.1490 -0.0367
  518419  4294705 -0.0010 0.1490 -0.0367
  518421  4294705 0.0020 0.1490 -0.0366
  518422  4294705 -0.0010 0.1490 -0.0366
  518423  4294705 0.0020 0.1490 -0.0365
  518424  4294705 0.0050 0.1490 -0.0365
  518425  4294705 0.0040 0.1490 -0.0364
  518428  4294705 0.0080 0.1490 -0.0363
  518429  4294705 0.0060 0.1490 -0.0363
  518433  4294705 -0.0040 0.1490 -0.0361
  518434  4294705 -0.0050 0.1490 -0.0360
  518435  4294705 -0.0070 0.1490 -0.0360
  518437  4294705 -0.0090 0.1490 -0.0359
  518440  4294705 -0.0170 0.1490 -0.0358
  518441  4294705 -0.0180 0.1490 -0.0357
  518442  4294705 0.0030 0.1490 -0.0357
  518443  4294705 0.0120 0.1490 -0.0356
  518445  4294705 0.0210 0.1490 -0.0355
  518446  4294705 0.0020 0.1490 -0.0355
  518449  4294705 -0.0250 0.1490 -0.0353
  518451  4294705 -0.0200 0.1490 -0.0352
  518452  4294705 -0.0120 0.1490 -0.0352
  518453  4294705 -0.0110 0.1490 -0.0351
  518454  4294705 -0.0080 0.1490 -0.0351
  518455  4294705 -0.0070 0.1490 -0.0350
  518457  4294705 0.0010 0.1490 -0.0349
  518458  4294705 0.0160 0.1490 -0.0349
  518459  4294705 0.0250 0.1490 -0.0348
  518460  4294705 0.0180 0.1490 -0.0348
  518461  4294705 -0.0030 0.1490 -0.0347
  518463  4294705 -0.0030 0.1490 -0.0346
  518464  4294705 0.0040 0.1490 -0.0346
  518465  4294705 0.0160 0.1490 -0.0345
  518466  4294705 0.0090 0.1490 -0.0345
  518467  4294705 -0.0070 0.1490 -0.0344
  518469  4294705 0.0060 0.1490 -0.0343
  518470  4294705 0.0200 0.1490 -0.0342
  518471  4294705 0.0080 0.1490 -0.0342
  518472  4294705 -0.0070 0.1490 -0.0341
  518473  4294705 -0.0090 0.1490 -0.0341
  518475  4294705 -0.0030 0.1490 -0.0340
  518476  4294705 -0.0020 0.1490 -0.0339
  518477  4294705 -0.0080 0.1490 -0.0339
  518478  4294705 0.0020 0.1490 -0.0338
  518479  4294705 -0.0080 0.1490 -0.0338
  518481  4294705 -0.0020 0.1490 -0.0336
  518482  4294705 -0.0010 0.1490 -0.0336
  518483  4294705 -0.0040 0.1490 -0.0335
  518484  4294705 -0.0120 0.1490 -0.0335
  518485  4294705 -0.0030 0.1490 -0.0334
  518487  4294705 -0.0050 0.1490 -0.0333
  518488  4294705 0.0020 0.1490 -0.0332
  518489  4294705 0.0060 0.1490 -0.0332
  518490  4294705 -0.0010 0.1490 -0.0331
  518491  4294705 -0.0010 0.1490 -0.0331
  518493  4294705 -0.0020 0.1490 -0.0330
  518494  4294705 -0.0030 0.1490 -0.0329
  518495  4294705 -0.0080 0.1490 -0.0328
  518496  4294705 0.0070 0.1490 -0.0328
  518497  4294705 0.0080 0.1490 -0.0327
  518499  4294705 -0.0030 0.1490 -0.0326
  518500  4294705 -0.0120 0.1490 -0.0326
  518501  4294705 -0.0130 0.1490 -0.0325
  518502  4294705 -0.0110 0.1490 -0.0324
  518503  4294705 -0.0120 0.1490 -0.0324
  518505  4294705 -0.0100 0.1490 -0.0323
  518506  4294705 -0.0010 0.1490 -0.0322
  518507  4294705 0.0130 0.1490 -0.0321
  518508  4294705 0.0270 0.1490 -0.0321
  518509  4294705 0.0150 0.1490 -0.0320
  518511  4294705 0.0100 0.1490 -0.0319
  518512  4294705 0.0100 0.1490 -0.0318
  518513  4294705 0.0100 0.1490 -0.0318
  518514  4294705 0.0050 0.1490 -0.0317
  518515  4294705 0.0030 0.1490 -0.0317
  518517  4294705 0.0010 0.1490 -0.0315
  518518  4294705 0.0070 0.1490 -0.0315
  518519  4294705 0.0030 0.1490 -0.0314
  518520  4294705 0.0060 0.1490 -0.0314
  518521  4294705 0.0020 0.1490 -0.0313
  518523  4294705 -0.0100 0.1490 -0.0312
  518524  4294705 -0.0060 0.1490 -0.0311
  518525  4294705 0.0030 0.1490 -0.0310
  518526  4294705 0.0010 0.1490 -0.0310
  518527  4294705 0.0050 0.1490 -0.0309
  518529  4294705 0.0080 0.1490 -0.0308
  518530  4294705 0.0000 0.1490 -0.0307
  518531  4294705 0.0080 0.1490 -0.0307
  518532  4294705 0.0010 0.1490 -0.0306
  518533  4294705 0.0160 0.1490 -0.0305
  518535  4294705 0.0050 0.1490 -0.0304
  518537  4294705 0.0110 0.1490 -0.0303
  518538  4294705 -0.0060 0.1490 -0.0302
  518539  4294705 0.0040 0.1490 -0.0302
  518541  4294705 -0.0010 0.1490 -0.0300
  518542  4294705 0.0010 0.1490 -0.0300
  518543  4294705 0.0130 0.1490 -0.0299
  518544  4294705 0.0060 0.1490 -0.0299
  518545  4294705 0.0160 0.1490 -0.0298
  518547  4294705 -0.0020 0.1490 -0.0297
  518548  4294705 -0.0010 0.1490 -0.0296
  518549  4294705 0.0410 0.1490 -0.0295
  518550  4294705 0.0370 0.1490 -0.0295
  518551  4294705 0.0610 0.1490 -0.0294
  518553  4294705 0.0190 0.1490 -0.0293
  518554  4294705 0.0240 0.1490 -0.0292
  518556  4294705 0.0060 0.1490 -0.0291
  518557  4294705 0.0250 0.1490 -0.0290
  518559  4294705 0.0370 0.1490 -0.0289
  518560  4294705 0.0330 0.1490 -0.0288
  518561  4294705 0.0190 0.1490 -0.0288
  518563  4294705 0.0250 0.1490 -0.0286
  518566  4294705 0.0090 0.1490 -0.0284
  518571  4294705 -0.0150 0.1490 -0.0281
  518572  4294705 -0.0010 0.1490 -0.0281
  518577  4294705 0.0100 0.1490 -0.0277
  518578  4294705 0.0730 0.1490 -0.0277
  518579  4294705 0.0440 0.1490 -0.0276
  518580  4294705 0.0180 0.1490 -0.0275
  518581  4294705 0.0300 0.1490 -0.0275
  518583  4294705 -0.0150 0.1490 -0.0273
  518585  4294705 0.0200 0.1490 -0.0272
  518586  4294705 0.0370 0.1490 -0.0271
  518587  4294705 -0.0140 0.1490 -0.0271
  518589  4294705 0.0250 0.1490 -0.0269
  518590  4294705 0.0150 0.1490 -0.0269
  518591  4294705 0.0170 0.1490 -0.0268
  518592  4294705 0.0050 0.1490 -0.0268
  518593  4294705 0.0170 0.1490 -0.0267
  518596  4294705 -0.0070 0.1490 -0.0265
  518597  4294705 0.0170 0.1490 -0.0264
  518598  4294705 -0.0040 0.1490 -0.0264
  518599  4294705 0.0080 0.1490 -0.0263
  518601  4294705 0.0740 0.1490 -0.0262
  518603  4294705 -0.0030 0.1490 -0.0260
  518605  4294705 0.0340 0.1490 -0.0259
  518607  4294705 0.0290 0.1490 -0.0258
  518610  4294705 0.0340 0.1490 -0.0256
  518611  4294705 0.0260 0.1490 -0.0255
  518613  4294705 0.0300 0.1490 -0.0254
  518616  4294705 -0.0250 0.1490 -0.0252
  518617  4294705 0.0120 0.1490 -0.0251
  518619  4294705 0.0120 0.1490 -0.0250
  518620  4294705 0.0070 0.1490 -0.0249
  518621  4294705 0.0150 0.1490 -0.0249
  518622  4294705 0.0130 0.1490 -0.0248
  518623  4294705 0.0260 0.1490 -0.0247
  518625  4294705 0.0340 0.1490 -0.0246
  518626  4294705 0.0270 0.1490 -0.0246
  518627  4294705 0.0560 0.1490 -0.0245
  518628  4294705 -0.0340 0.1490 -0.0244
  518629  4294705 -0.0510 0.1490 -0.0244
  518631  4294705 0.0050 0.1490 -0.0242
  518632  4294705 0.0170 0.1490 -0.0242
  518633  4294705 -0.0100 0.1490 -0.0241
  518634  4294705 -0.0020 0.1490 -0.0240
  518635  4294705 0.0020 0.1490 -0.0240
  518637  4294705 0.0020 0.1490 -0.0238
  518638  4294705 0.0040 0.1490 -0.0238
  518639  4294705 0.0260 0.1490 -0.0237
  518640  4294705 0.0210 0.1490 -0.0237
  518641  4294705 0.0370 0.1490 -0.0236
  518643  4294705 0.0160 0.1490 -0.0235
  518645  4294705 0.0040 0.1490 -0.0233
  518646  4294705 0.0090 0.1490 -0.0233
  518647  4294705 0.0420 0.1490 -0.0232
  518649  4294705 0.0680 0.1490 -0.0231
  518650  4294705 0.0690 0.1490 -0.0230
  518651  4294705 0.0050 0.1490 -0.0230
  518652  4294705 0.0050 0.1490 -0.0229
  518653  4294705 -0.0060 0.1490 -0.0228
  518659  4294705 -0.0180 0.1490 -0.0225
  518661  4294705 0.0370 0.1490 -0.0223
  518662  4294705 0.0210 0.1490 -0.0223
  518663  4294705 -0.0430 0.1490 -0.0222
  518667  4294705 -0.0170 0.1490 -0.0220
  518668  4294705 0.0120 0.1490 -0.0219
  518669  4294705 0.0040 0.1490 -0.0218
  518671  4294705 0.0060 0.1490 -0.0217
  518673  4294705 0.0290 0.1490 -0.0216
  518675  4294705 0.0260 0.1490 -0.0215
  518676  4294705 0.1020 0.1490 -0.0214
  518677  4294705 0.0680 0.1490 -0.0214
  518683  4294705 0.0860 0.1490 -0.0210
  518685  4294705 0.1570 0.1490 -0.0209
  518686  4294705 0.1780 0.1490 -0.0208
  518688  4294705 0.1200 0.1490 -0.0207
  518711  4294705 0.0000 0.1490 -0.0193
  518712  4294705 0.0000 0.1490 -0.0193
  518713  4294705 0.0000 0.1490 -0.0192
  518715  4294705 0.0000 0.1490 -0.0191
  518716  4294705 0.0000 0.1490 -0.0191
  518380  4294704 -0.0350 0.1490 -0.0382
  518381  4294704 0.0650 0.1490 -0.0382
  518403  4294704 -0.0040 0.1490 -0.0374
  518404  4294704 0.0150 0.1490 -0.0374
  518405  4294704 -0.0090 0.1490 -0.0373
  518406  4294704 0.0100 0.1490 -0.0373
  518418  4294704 -0.0110 0.1490 -0.0368
  518419  4294704 0.0000 0.1490 -0.0368
  518421  4294704 0.0060 0.1490 -0.0367
  518422  4294704 -0.0040 0.1490 -0.0367
  518423  4294704 -0.0080 0.1490 -0.0366
  518424  4294704 0.0080 0.1490 -0.0366
  518425  4294704 -0.0030 0.1490 -0.0365
  518427  4294704 0.0080 0.1490 -0.0365
  518428  4294704 0.0090 0.1490 -0.0364
  518429  4294704 0.0030 0.1490 -0.0364
  518430  4294704 -0.0070 0.1490 -0.0363
  518431  4294704 -0.0010 0.1490 -0.0363
  518433  4294704 -0.0040 0.1490 -0.0362
  518436  4294704 -0.0050 0.1490 -0.0360
  518437  4294704 -0.0070 0.1490 -0.0360
  518439  4294704 -0.0100 0.1490 -0.0359
  518440  4294704 -0.0190 0.1490 -0.0359
  518441  4294704 -0.0180 0.1490 -0.0358
  518442  4294704 0.0130 0.1490 -0.0358
  518445  4294704 -0.0120 0.1490 -0.0356
  518448  4294704 -0.0220 0.1490 -0.0355
  518449  4294704 -0.0270 0.1490 -0.0354
  518452  4294704 -0.0170 0.1490 -0.0353
  518453  4294704 -0.0070 0.1490 -0.0352
  518454  4294704 -0.0050 0.1490 -0.0352
  518455  4294704 -0.0050 0.1490 -0.0351
  518457  4294704 0.0010 0.1490 -0.0350
  518458  4294704 0.0040 0.1490 -0.0350
  518459  4294704 0.0190 0.1490 -0.0349
  518460  4294704 -0.0010 0.1490 -0.0349
  518461  4294704 -0.0080 0.1490 -0.0348
  518464  4294704 0.0120 0.1490 -0.0347
  518465  4294704 0.0030 0.1490 -0.0346
  518466  4294704 -0.0010 0.1490 -0.0346
  518467  4294704 -0.0090 0.1490 -0.0345
  518469  4294704 -0.0020 0.1490 -0.0344
  518470  4294704 0.0030 0.1490 -0.0343
  518471  4294704 -0.0040 0.1490 -0.0343
  518472  4294704 -0.0070 0.1490 -0.0342
  518473  4294704 -0.0080 0.1490 -0.0342
  518475  4294704 -0.0060 0.1490 -0.0341
  518476  4294704 -0.0020 0.1490 -0.0340
  518477  4294704 0.0010 0.1490 -0.0340
  518478  4294704 0.0030 0.1490 -0.0339
  518479  4294704 -0.0030 0.1490 -0.0338
  518481  4294704 0.0030 0.1490 -0.0337
  518482  4294704 -0.0020 0.1490 -0.0337
  518483  4294704 -0.0060 0.1490 -0.0336
  518484  4294704 -0.0110 0.1490 -0.0336
  518485  4294704 -0.0040 0.1490 -0.0335
  518487  4294704 -0.0050 0.1490 -0.0334
  518488  4294704 -0.0030 0.1490 -0.0333
  518489  4294704 0.0040 0.1490 -0.0333
  518490  4294704 -0.0040 0.1490 -0.0332
  518491  4294704 -0.0070 0.1490 -0.0332
  518493  4294704 -0.0070 0.1490 -0.0330
  518494  4294704 -0.0060 0.1490 -0.0330
  518495  4294704 -0.0100 0.1490 -0.0329
  518496  4294704 0.0000 0.1490 -0.0329
  518497  4294704 0.0000 0.1490 -0.0328
  518499  4294704 -0.0070 0.1490 -0.0327
  518500  4294704 -0.0100 0.1490 -0.0326
  518501  4294704 -0.0080 0.1490 -0.0326
  518502  4294704 -0.0010 0.1490 -0.0325
  518503  4294704 -0.0100 0.1490 -0.0325
  518505  4294704 -0.0130 0.1490 -0.0323
  518506  4294704 0.0090 0.1490 -0.0323
  518507  4294704 0.0140 0.1490 -0.0322
  518508  4294704 0.0270 0.1490 -0.0322
  518509  4294704 0.0180 0.1490 -0.0321
  518511  4294704 0.0130 0.1490 -0.0320
  518512  4294704 0.0120 0.1490 -0.0319
  518513  4294704 0.0050 0.1490 -0.0319
  518514  4294704 0.0020 0.1490 -0.0318
  518515  4294704 0.0010 0.1490 -0.0317
  518517  4294704 0.0060 0.1490 -0.0316
  518518  4294704 0.0020 0.1490 -0.0316
  518519  4294704 0.0000 0.1490 -0.0315
  518520  4294704 0.0030 0.1490 -0.0314
  518521  4294704 0.0000 0.1490 -0.0314
  518523  4294704 -0.0100 0.1490 -0.0312
  518524  4294704 -0.0060 0.1490 -0.0312
  518525  4294704 0.0030 0.1490 -0.0311
  518526  4294704 -0.0020 0.1490 -0.0311
  518527  4294704 0.0060 0.1490 -0.0310
  518529  4294704 0.0020 0.1490 -0.0309
  518530  4294704 -0.0020 0.1490 -0.0308
  518531  4294704 0.0060 0.1490 -0.0307
  518532  4294704 0.0080 0.1490 -0.0307
  518533  4294704 0.0050 0.1490 -0.0306
  518535  4294704 -0.0010 0.1490 -0.0305
  518536  4294704 0.0100 0.1490 -0.0304
  518537  4294704 0.0090 0.1490 -0.0304
  518538  4294704 -0.0140 0.1490 -0.0303
  518539  4294704 -0.0010 0.1490 -0.0302
  518541  4294704 -0.0040 0.1490 -0.0301
  518542  4294704 0.0040 0.1490 -0.0300
  518543  4294704 0.0100 0.1490 -0.0300
  518544  4294704 0.0130 0.1490 -0.0299
  518545  4294704 0.0160 0.1490 -0.0299
  518547  4294704 0.0040 0.1490 -0.0297
  518548  4294704 0.0000 0.1490 -0.0297
  518550  4294704 0.0250 0.1490 -0.0295
  518551  4294704 0.0510 0.1490 -0.0295
  518553  4294704 0.0240 0.1490 -0.0293
  518557  4294704 0.0150 0.1490 -0.0291
  518560  4294704 0.0280 0.1490 -0.0289
  518561  4294704 -0.0110 0.1490 -0.0288
  518571  4294704 0.0040 0.1490 -0.0282
  518572  4294704 0.0030 0.1490 -0.0281
  518577  4294704 -0.0090 0.1490 -0.0278
  518578  4294704 0.0760 0.1490 -0.0277
  518579  4294704 0.0600 0.1490 -0.0277
  518580  4294704 0.0230 0.1490 -0.0276
  518581  4294704 -0.0040 0.1490 -0.0275
  518583  4294704 -0.0070 0.1490 -0.0274
  518585  4294704 0.0200 0.1490 -0.0273
  518586  4294704 0.0530 0.1490 -0.0272
  518587  4294704 -0.0270 0.1490 -0.0271
  518589  4294704 -0.0070 0.1490 -0.0270
  518590  4294704 0.0230 0.1490 -0.0269
  518592  4294704 0.0130 0.1490 -0.0268
  518595  4294704 -0.0200 0.1490 -0.0266
  518596  4294704 -0.0190 0.1490 -0.0265
  518597  4294704 -0.0200 0.1490 -0.0265
  518598  4294704 -0.0370 0.1490 -0.0264
  518599  4294704 -0.0010 0.1490 -0.0264
  518601  4294704 0.1030 0.1490 -0.0262
  518604  4294704 0.0670 0.1490 -0.0260
  518605  4294704 0.0460 0.1490 -0.0260
  518607  4294704 0.0000 0.1490 -0.0258
  518608  4294704 0.0140 0.1490 -0.0258
  518609  4294704 0.0050 0.1490 -0.0257
  518610  4294704 0.0500 0.1490 -0.0256
  518611  4294704 0.0240 0.1490 -0.0256
  518613  4294704 0.0500 0.1490 -0.0254
  518614  4294704 0.0400 0.1490 -0.0254
  518616  4294704 -0.0120 0.1490 -0.0252
  518617  4294704 -0.0080 0.1490 -0.0252
  518619  4294704 -0.0030 0.1490 -0.0250
  518620  4294704 0.0040 0.1490 -0.0250
  518621  4294704 0.0130 0.1490 -0.0249
  518622  4294704 0.0160 0.1490 -0.0249
  518623  4294704 0.0070 0.1490 -0.0248
  518625  4294704 0.0270 0.1490 -0.0247
  518626  4294704 0.0160 0.1490 -0.0246
  518627  4294704 0.0270 0.1490 -0.0245
  518628  4294704 -0.0080 0.1490 -0.0245
  518629  4294704 -0.0390 0.1490 -0.0244
  518631  4294704 0.0310 0.1490 -0.0243
  518632  4294704 0.0090 0.1490 -0.0242
  518633  4294704 0.0040 0.1490 -0.0241
  518634  4294704 0.0020 0.1490 -0.0241
  518635  4294704 0.0040 0.1490 -0.0240
  518637  4294704 0.0040 0.1490 -0.0239
  518638  4294704 0.0020 0.1490 -0.0238
  518639  4294704 0.0280 0.1490 -0.0238
  518640  4294704 0.0250 0.1490 -0.0237
  518641  4294704 0.0200 0.1490 -0.0236
  518643  4294704 -0.0030 0.1490 -0.0235
  518644  4294704 -0.0310 0.1490 -0.0234
  518645  4294704 -0.0100 0.1490 -0.0234
  518646  4294704 -0.0040 0.1490 -0.0233
  518647  4294704 0.0300 0.1490 -0.0233
  518649  4294704 0.0600 0.1490 -0.0231
  518650  4294704 0.0440 0.1490 -0.0231
  518651  4294704 0.0270 0.1490 -0.0230
  518652  4294704 0.0100 0.1490 -0.0229
  518653  4294704 0.0230 0.1490 -0.0229
  518661  4294704 -0.0200 0.1490 -0.0224
  518662  4294704 -0.0650 0.1490 -0.0223
  518663  4294704 -0.0430 0.1490 -0.0223
  518668  4294704 0.0610 0.1490 -0.0219
  518669  4294704 -0.0470 0.1490 -0.0219
  518673  4294704 0.0200 0.1490 -0.0216
  518674  4294704 -0.0030 0.1490 -0.0216
  518675  4294704 0.0020 0.1490 -0.0215
  518676  4294704 0.0300 0.1490 -0.0214
  518677  4294704 0.0360 0.1490 -0.0214
  518685  4294704 0.1830 0.1490 -0.0209
  518686  4294704 0.1910 0.1490 -0.0208
  518687  4294704 0.1320 0.1490 -0.0208
  518711  4294704 0.0000 0.1490 -0.0194
  518712  4294704 0.0000 0.1490 -0.0193
  518395  4294703 0.0330 0.1490 -0.0378
  518397  4294703 0.0410 0.1490 -0.0377
  518400  4294703 0.0160 0.1490 -0.0376
  518403  4294703 -0.0190 0.1490 -0.0375
  518404  4294703 -0.0070 0.1490 -0.0375
  518405  4294703 0.0070 0.1490 -0.0375
  518406  4294703 -0.0040 0.1490 -0.0374
  518407  4294703 -0.0020 0.1490 -0.0374
  518409  4294703 0.0160 0.1490 -0.0373
  518417  4294703 -0.0130 0.1490 -0.0370
  518419  4294703 0.0030 0.1490 -0.0369
  518421  4294703 0.0080 0.1490 -0.0368
  518424  4294703 0.0080 0.1490 -0.0367
  518425  4294703 0.0020 0.1490 -0.0366
  518427  4294703 0.0130 0.1490 -0.0366
  518428  4294703 0.0060 0.1490 -0.0365
  518429  4294703 -0.0040 0.1490 -0.0365
  518430  4294703 -0.0050 0.1490 -0.0364
  518431  4294703 0.0020 0.1490 -0.0364
  518433  4294703 -0.0060 0.1490 -0.0363
  518434  4294703 -0.0040 0.1490 -0.0362
  518435  4294703 -0.0040 0.1490 -0.0362
  518436  4294703 -0.0040 0.1490 -0.0362
  518437  4294703 -0.0070 0.1490 -0.0361
  518439  4294703 -0.0020 0.1490 -0.0360
  518440  4294703 -0.0100 0.1490 -0.0360
  518441  4294703 -0.0150 0.1490 -0.0359
  518442  4294703 0.0350 0.1490 -0.0359
  518443  4294703 -0.0170 0.1490 -0.0358
  518445  4294703 -0.0280 0.1490 -0.0357
  518446  4294703 -0.0240 0.1490 -0.0357
  518447  4294703 -0.0290 0.1490 -0.0356
  518448  4294703 -0.0170 0.1490 -0.0356
  518451  4294703 -0.0220 0.1490 -0.0354
  518453  4294703 -0.0080 0.1490 -0.0353
  518454  4294703 -0.0020 0.1490 -0.0353
  518455  4294703 -0.0070 0.1490 -0.0352
  518457  4294703 -0.0070 0.1490 -0.0351
  518458  4294703 -0.0030 0.1490 -0.0351
  518459  4294703 0.0110 0.1490 -0.0350
  518460  4294703 -0.0090 0.1490 -0.0350
  518461  4294703 -0.0140 0.1490 -0.0349
  518463  4294703 0.0090 0.1490 -0.0348
  518464  4294703 0.0030 0.1490 -0.0348
  518465  4294703 -0.0010 0.1490 -0.0347
  518466  4294703 -0.0050 0.1490 -0.0346
  518467  4294703 -0.0070 0.1490 -0.0346
  518469  4294703 -0.0050 0.1490 -0.0345
  518470  4294703 0.0010 0.1490 -0.0344
  518471  4294703 0.0000 0.1490 -0.0344
  518472  4294703 0.0000 0.1490 -0.0343
  518473  4294703 -0.0040 0.1490 -0.0343
  518475  4294703 -0.0070 0.1490 -0.0342
  518476  4294703 -0.0030 0.1490 -0.0341
  518477  4294703 0.0000 0.1490 -0.0340
  518478  4294703 -0.0040 0.1490 -0.0340
  518479  4294703 -0.0030 0.1490 -0.0339
  518481  4294703 0.0060 0.1490 -0.0338
  518482  4294703 -0.0010 0.1490 -0.0338
  518483  4294703 -0.0020 0.1490 -0.0337
  518484  4294703 -0.0030 0.1490 -0.0337
  518485  4294703 -0.0010 0.1490 -0.0336
  518487  4294703 -0.0010 0.1490 -0.0335
  518488  4294703 0.0000 0.1490 -0.0334
  518489  4294703 -0.0040 0.1490 -0.0334
  518490  4294703 -0.0040 0.1490 -0.0333
  518491  4294703 -0.0120 0.1490 -0.0333
  518493  4294703 -0.0090 0.1490 -0.0331
  518494  4294703 -0.0050 0.1490 -0.0331
  518495  4294703 -0.0040 0.1490 -0.0330
  518496  4294703 -0.0040 0.1490 -0.0330
  518497  4294703 -0.0010 0.1490 -0.0329
  518499  4294703 -0.0020 0.1490 -0.0328
  518500  4294703 -0.0070 0.1490 -0.0327
  518501  4294703 0.0130 0.1490 -0.0327
  518502  4294703 0.0030 0.1490 -0.0326
  518503  4294703 -0.0090 0.1490 -0.0325
  518505  4294703 0.0090 0.1490 -0.0324
  518506  4294703 0.0200 0.1490 -0.0324
  518507  4294703 0.0200 0.1490 -0.0323
  518508  4294703 0.0320 0.1490 -0.0322
  518509  4294703 0.0240 0.1490 -0.0322
  518511  4294703 0.0210 0.1490 -0.0321
  518512  4294703 0.0150 0.1490 -0.0320
  518513  4294703 0.0020 0.1490 -0.0319
  518514  4294703 -0.0030 0.1490 -0.0319
  518515  4294703 -0.0010 0.1490 -0.0318
  518517  4294703 0.0020 0.1490 -0.0317
  518518  4294703 -0.0020 0.1490 -0.0316
  518519  4294703 -0.0030 0.1490 -0.0316
  518520  4294703 0.0030 0.1490 -0.0315
  518521  4294703 -0.0010 0.1490 -0.0314
  518523  4294703 0.0030 0.1490 -0.0313
  518524  4294703 -0.0050 0.1490 -0.0313
  518525  4294703 0.0030 0.1490 -0.0312
  518526  4294703 -0.0020 0.1490 -0.0311
  518529  4294703 -0.0010 0.1490 -0.0309
  518530  4294703 -0.0020 0.1490 -0.0309
  518531  4294703 -0.0020 0.1490 -0.0308
  518532  4294703 0.0030 0.1490 -0.0308
  518533  4294703 0.0030 0.1490 -0.0307
  518535  4294703 -0.0030 0.1490 -0.0306
  518536  4294703 0.0030 0.1490 -0.0305
  518537  4294703 0.0030 0.1490 -0.0304
  518538  4294703 0.0040 0.1490 -0.0304
  518539  4294703 -0.0060 0.1490 -0.0303
  518541  4294703 -0.0110 0.1490 -0.0302
  518542  4294703 -0.0030 0.1490 -0.0301
  518543  4294703 0.0050 0.1490 -0.0301
  518544  4294703 0.0150 0.1490 -0.0300
  518545  4294703 0.0140 0.1490 -0.0299
  518547  4294703 0.0010 0.1490 -0.0298
  518548  4294703 -0.0090 0.1490 -0.0297
  518550  4294703 0.0310 0.1490 -0.0296
  518551  4294703 0.0380 0.1490 -0.0295
  518557  4294703 0.0130 0.1490 -0.0292
  518559  4294703 -0.0010 0.1490 -0.0290
  518561  4294703 0.0320 0.1490 -0.0289
  518563  4294703 0.0380 0.1490 -0.0288
  518571  4294703 0.0450 0.1490 -0.0282
  518577  4294703 0.0270 0.1490 -0.0278
  518578  4294703 0.0830 0.1490 -0.0278
  518579  4294703 0.0690 0.1490 -0.0277
  518581  4294703 0.0360 0.1490 -0.0276
  518583  4294703 0.0070 0.1490 -0.0275
  518585  4294703 0.0120 0.1490 -0.0273
  518587  4294703 0.0040 0.1490 -0.0272
  518589  4294703 0.0110 0.1490 -0.0271
  518590  4294703 0.0160 0.1490 -0.0270
  518595  4294703 -0.0270 0.1490 -0.0267
  518597  4294703 -0.0380 0.1490 -0.0265
  518598  4294703 -0.0640 0.1490 -0.0265
  518599  4294703 -0.0060 0.1490 -0.0264
  518602  4294703 0.0730 0.1490 -0.0262
  518604  4294703 0.0410 0.1490 -0.0261
  518605  4294703 0.0280 0.1490 -0.0260
  518607  4294703 -0.0210 0.1490 -0.0259
  518608  4294703 0.0090 0.1490 -0.0258
  518609  4294703 0.0380 0.1490 -0.0257
  518610  4294703 0.0320 0.1490 -0.0257
  518611  4294703 0.0100 0.1490 -0.0256
  518613  4294703 -0.0020 0.1490 -0.0255
  518614  4294703 -0.0150 0.1490 -0.0254
  518615  4294703 -0.0040 0.1490 -0.0254
  518616  4294703 -0.0090 0.1490 -0.0253
  518617  4294703 -0.0090 0.1490 -0.0252
  518619  4294703 0.0000 0.1490 -0.0251
  518620  4294703 -0.0020 0.1490 -0.0250
  518621  4294703 0.0060 0.1490 -0.0250
  518622  4294703 0.0070 0.1490 -0.0249
  518623  4294703 0.0080 0.1490 -0.0248
  518625  4294703 0.0070 0.1490 -0.0247
  518626  4294703 0.0140 0.1490 -0.0246
  518627  4294703 -0.0060 0.1490 -0.0246
  518628  4294703 -0.0060 0.1490 -0.0245
  518629  4294703 -0.0030 0.1490 -0.0244
  518631  4294703 -0.0060 0.1490 -0.0243
  518632  4294703 -0.0060 0.1490 -0.0243
  518633  4294703 0.0010 0.1490 -0.0242
  518634  4294703 0.0150 0.1490 -0.0241
  518635  4294703 0.0250 0.1490 -0.0241
  518637  4294703 0.0100 0.1490 -0.0239
  518638  4294703 0.0070 0.1490 -0.0239
  518639  4294703 0.0120 0.1490 -0.0238
  518640  4294703 0.0270 0.1490 -0.0237
  518641  4294703 0.0380 0.1490 -0.0237
  518643  4294703 -0.0240 0.1490 -0.0235
  518644  4294703 0.0020 0.1490 -0.0235
  518645  4294703 -0.0180 0.1490 -0.0234
  518646  4294703 -0.0120 0.1490 -0.0234
  518647  4294703 0.0280 0.1490 -0.0233
  518650  4294703 0.0760 0.1490 -0.0231
  518651  4294703 0.0280 0.1490 -0.0230
  518653  4294703 0.0310 0.1490 -0.0229
  518655  4294703 0.0160 0.1490 -0.0228
  518661  4294703 -0.0190 0.1490 -0.0224
  518662  4294703 -0.0260 0.1490 -0.0223
  518663  4294703 -0.0240 0.1490 -0.0223
  518665  4294703 -0.0500 0.1490 -0.0222
  518669  4294703 -0.0300 0.1490 -0.0219
  518673  4294703 0.0060 0.1490 -0.0217
  518674  4294703 0.0250 0.1490 -0.0216
  518675  4294703 0.0620 0.1490 -0.0215
  518676  4294703 -0.0040 0.1490 -0.0215
  518677  4294703 0.0280 0.1490 -0.0214
  518691  4294703 0.1170 0.1490 -0.0206
  518711  4294703 0.0000 0.1490 -0.0194
  518718  4294703 0.0000 0.1490 -0.0190
  518371  4294701 -0.0260 0.1490 -0.0388
  518373  4294701 0.0060 0.1490 -0.0387
  518376  4294701 -0.0220 0.1490 -0.0387
  518380  4294701 -0.0330 0.1490 -0.0385
  518381  4294701 -0.0070 0.1490 -0.0385
  518394  4294701 0.0050 0.1490 -0.0381
  518399  4294701 0.0410 0.1490 -0.0379
  518400  4294701 0.0240 0.1490 -0.0379
  518401  4294701 0.0080 0.1490 -0.0378
  518403  4294701 -0.0030 0.1490 -0.0378
  518404  4294701 0.0010 0.1490 -0.0377
  518405  4294701 -0.0060 0.1490 -0.0377
  518406  4294701 -0.0090 0.1490 -0.0376
  518407  4294701 -0.0040 0.1490 -0.0376
  518409  4294701 0.0100 0.1490 -0.0375
  518419  4294701 0.0070 0.1490 -0.0371
  518421  4294701 0.0020 0.1490 -0.0370
  518422  4294701 0.0030 0.1490 -0.0370
  518423  4294701 0.0010 0.1490 -0.0369
  518424  4294701 0.0200 0.1490 -0.0369
  518425  4294701 0.0180 0.1490 -0.0369
  518427  4294701 0.0150 0.1490 -0.0368
  518429  4294701 0.0010 0.1490 -0.0367
  518430  4294701 -0.0010 0.1490 -0.0366
  518431  4294701 -0.0060 0.1490 -0.0366
  518433  4294701 -0.0050 0.1490 -0.0365
  518434  4294701 -0.0030 0.1490 -0.0365
  518435  4294701 -0.0010 0.1490 -0.0364
  518436  4294701 -0.0010 0.1490 -0.0364
  518437  4294701 -0.0050 0.1490 -0.0363
  518439  4294701 -0.0050 0.1490 -0.0362
  518440  4294701 0.0090 0.1490 -0.0362
  518442  4294701 0.0360 0.1490 -0.0361
  518443  4294701 -0.0220 0.1490 -0.0360
  518445  4294701 -0.0150 0.1490 -0.0359
  518446  4294701 -0.0140 0.1490 -0.0359
  518447  4294701 -0.0090 0.1490 -0.0358
  518449  4294701 -0.0260 0.1490 -0.0357
  518451  4294701 -0.0080 0.1490 -0.0356
  518452  4294701 -0.0090 0.1490 -0.0356
  518453  4294701 0.0000 0.1490 -0.0355
  518454  4294701 -0.0050 0.1490 -0.0355
  518455  4294701 -0.0100 0.1490 -0.0354
  518457  4294701 -0.0100 0.1490 -0.0353
  518458  4294701 -0.0050 0.1490 -0.0353
  518459  4294701 0.0110 0.1490 -0.0352
  518460  4294701 -0.0180 0.1490 -0.0352
  518461  4294701 -0.0040 0.1490 -0.0351
  518463  4294701 -0.0010 0.1490 -0.0350
  518464  4294701 -0.0060 0.1490 -0.0350
  518465  4294701 -0.0060 0.1490 -0.0349
  518466  4294701 -0.0020 0.1490 -0.0348
  518467  4294701 -0.0050 0.1490 -0.0348
  518469  4294701 -0.0070 0.1490 -0.0347
  518470  4294701 0.0080 0.1490 -0.0346
  518471  4294701 0.0060 0.1490 -0.0346
  518472  4294701 0.0080 0.1490 -0.0345
  518473  4294701 -0.0080 0.1490 -0.0345
  518475  4294701 -0.0080 0.1490 -0.0343
  518476  4294701 -0.0040 0.1490 -0.0343
  518477  4294701 -0.0060 0.1490 -0.0342
  518478  4294701 -0.0020 0.1490 -0.0342
  518479  4294701 0.0030 0.1490 -0.0341
  518481  4294701 0.0050 0.1490 -0.0340
  518482  4294701 -0.0010 0.1490 -0.0340
  518483  4294701 -0.0020 0.1490 -0.0339
  518484  4294701 0.0010 0.1490 -0.0338
  518485  4294701 0.0000 0.1490 -0.0338
  518487  4294701 0.0040 0.1490 -0.0337
  518488  4294701 0.0000 0.1490 -0.0336
  518489  4294701 0.0080 0.1490 -0.0335
  518490  4294701 0.0030 0.1490 -0.0335
  518491  4294701 -0.0040 0.1490 -0.0334
  518493  4294701 -0.0110 0.1490 -0.0333
  518494  4294701 0.0040 0.1490 -0.0333
  518495  4294701 -0.0030 0.1490 -0.0332
  518496  4294701 -0.0070 0.1490 -0.0331
  518497  4294701 0.0010 0.1490 -0.0331
  518499  4294701 0.0070 0.1490 -0.0330
  518500  4294701 0.0130 0.1490 -0.0329
  518501  4294701 0.0180 0.1490 -0.0328
  518502  4294701 0.0000 0.1490 -0.0328
  518503  4294701 -0.0090 0.1490 -0.0327
  518505  4294701 0.0060 0.1490 -0.0326
  518506  4294701 0.0230 0.1490 -0.0325
  518507  4294701 0.0220 0.1490 -0.0325
  518508  4294701 0.0380 0.1490 -0.0324
  518509  4294701 0.0230 0.1490 -0.0324
  518511  4294701 0.0130 0.1490 -0.0322
  518512  4294701 0.0030 0.1490 -0.0322
  518513  4294701 0.0000 0.1490 -0.0321
  518514  4294701 -0.0050 0.1490 -0.0320
  518515  4294701 0.0000 0.1490 -0.0320
  518517  4294701 0.0010 0.1490 -0.0319
  518518  4294701 -0.0020 0.1490 -0.0318
  518519  4294701 -0.0040 0.1490 -0.0317
  518520  4294701 0.0050 0.1490 -0.0317
  518521  4294701 -0.0010 0.1490 -0.0316
  518523  4294701 -0.0010 0.1490 -0.0315
  518524  4294701 0.0000 0.1490 -0.0314
  518525  4294701 0.0030 0.1490 -0.0314
  518526  4294701 -0.0020 0.1490 -0.0313
  518529  4294701 -0.0010 0.1490 -0.0311
  518530  4294701 -0.0050 0.1490 -0.0310
  518531  4294701 -0.0030 0.1490 -0.0310
  518532  4294701 -0.0020 0.1490 -0.0309
  518533  4294701 0.0010 0.1490 -0.0308
  518535  4294701 -0.0040 0.1490 -0.0307
  518536  4294701 -0.0020 0.1490 -0.0307
  518537  4294701 0.0020 0.1490 -0.0306
  518538  4294701 -0.0080 0.1490 -0.0305
  518539  4294701 -0.0080 0.1490 -0.0305
  518541  4294701 -0.0040 0.1490 -0.0303
  518542  4294701 0.0050 0.1490 -0.0303
  518543  4294701 -0.0080 0.1490 -0.0302
  518544  4294701 0.0050 0.1490 -0.0301
  518545  4294701 -0.0010 0.1490 -0.0301
  518547  4294701 -0.0160 0.1490 -0.0299
  518548  4294701 0.0100 0.1490 -0.0299
  518549  4294701 0.0170 0.1490 -0.0298
  518557  4294701 0.0220 0.1490 -0.0293
  518559  4294701 0.0230 0.1490 -0.0292
  518561  4294701 0.0920 0.1490 -0.0290
  518562  4294701 0.0760 0.1490 -0.0290
  518563  4294701 0.0360 0.1490 -0.0289
  518574  4294701 0.0060 0.1490 -0.0282
  518575  4294701 0.0420 0.1490 -0.0281
  518583  4294701 0.0070 0.1490 -0.0276
  518584  4294701 0.0220 0.1490 -0.0275
  518587  4294701 -0.0060 0.1490 -0.0273
  518589  4294701 0.0140 0.1490 -0.0272
  518597  4294701 -0.0190 0.1490 -0.0266
  518598  4294701 -0.0470 0.1490 -0.0266
  518604  4294701 0.0200 0.1490 -0.0262
  518605  4294701 0.0100 0.1490 -0.0261
  518607  4294701 0.0150 0.1490 -0.0260
  518608  4294701 0.0110 0.1490 -0.0259
  518609  4294701 0.0080 0.1490 -0.0258
  518610  4294701 0.0560 0.1490 -0.0258
  518611  4294701 0.0250 0.1490 -0.0257
  518613  4294701 0.0160 0.1490 -0.0256
  518614  4294701 -0.0310 0.1490 -0.0255
  518617  4294701 -0.0110 0.1490 -0.0253
  518619  4294701 -0.0030 0.1490 -0.0252
  518620  4294701 -0.0060 0.1490 -0.0251
  518621  4294701 -0.0080 0.1490 -0.0251
  518622  4294701 0.0090 0.1490 -0.0250
  518623  4294701 0.0100 0.1490 -0.0249
  518625  4294701 0.0040 0.1490 -0.0248
  518626  4294701 0.0060 0.1490 -0.0247
  518627  4294701 0.0160 0.1490 -0.0247
  518628  4294701 0.0020 0.1490 -0.0246
  518629  4294701 -0.0010 0.1490 -0.0245
  518631  4294701 -0.0040 0.1490 -0.0244
  518632  4294701 -0.0060 0.1490 -0.0243
  518633  4294701 -0.0080 0.1490 -0.0243
  518634  4294701 0.0060 0.1490 -0.0242
  518635  4294701 0.0330 0.1490 -0.0241
  518637  4294701 0.0130 0.1490 -0.0240
  518638  4294701 0.0000 0.1490 -0.0240
  518639  4294701 0.0140 0.1490 -0.0239
  518640  4294701 0.0420 0.1490 -0.0238
  518641  4294701 0.0120 0.1490 -0.0238
  518643  4294701 -0.0150 0.1490 -0.0236
  518645  4294701 0.0280 0.1490 -0.0235
  518646  4294701 -0.0100 0.1490 -0.0234
  518647  4294701 0.0130 0.1490 -0.0234
  518653  4294701 -0.0030 0.1490 -0.0230
  518655  4294701 -0.0350 0.1490 -0.0229
  518661  4294701 -0.0380 0.1490 -0.0225
  518662  4294701 -0.0260 0.1490 -0.0224
  518663  4294701 -0.0390 0.1490 -0.0224
  518664  4294701 -0.0320 0.1490 -0.0223
  518665  4294701 -0.0450 0.1490 -0.0222
  518667  4294701 -0.0530 0.1490 -0.0221
  518668  4294701 0.0780 0.1490 -0.0220
  518669  4294701 -0.0420 0.1490 -0.0220
  518674  4294701 -0.0130 0.1490 -0.0217
  518675  4294701 0.0280 0.1490 -0.0216
  518676  4294701 -0.0290 0.1490 -0.0215
  518677  4294701 0.0420 0.1490 -0.0215
  518689  4294701 0.0900 0.1490 -0.0207
  518713  4294701 0.0000 0.1490 -0.0193
  518715  4294701 0.0000 0.1490 -0.0192
  518717  4294701 0.0000 0.1490 -0.0191
  518718  4294701 0.0000 0.1490 -0.0190
  518719  4294701 0.0000 0.1490 -0.0190
  518724  4294701 0.0000 0.1490 -0.0187
  518725  4294701 0.0000 0.1490 -0.0186
  518730  4294701 0.0000 0.1490 -0.0184
  518376  4294700 -0.0370 0.1490 -0.0388
  518379  4294700 -0.0040 0.1490 -0.0387
  518401  4294700 0.0280 0.1490 -0.0379
  518403  4294700 0.0400 0.1490 -0.0379
  518404  4294700 -0.0030 0.1490 -0.0378
  518405  4294700 -0.0120 0.1490 -0.0378
  518406  4294700 -0.0010 0.1490 -0.0378
  518407  4294700 0.0020 0.1490 -0.0377
  518409  4294700 0.0010 0.1490 -0.0376
  518419  4294700 0.0060 0.1490 -0.0372
  518421  4294700 0.0160 0.1490 -0.0371
  518422  4294700 0.0050 0.1490 -0.0371
  518424  4294700 0.0240 0.1490 -0.0370
  518425  4294700 0.0150 0.1490 -0.0370
  518427  4294700 0.0060 0.1490 -0.0369
  518429  4294700 0.0100 0.1490 -0.0368
  518430  4294700 -0.0040 0.1490 -0.0367
  518431  4294700 -0.0050 0.1490 -0.0367
  518434  4294700 -0.0030 0.1490 -0.0366
  518435  4294700 -0.0020 0.1490 -0.0365
  518436  4294700 -0.0020 0.1490 -0.0365
  518437  4294700 -0.0070 0.1490 -0.0364
  518439  4294700 0.0000 0.1490 -0.0363
  518440  4294700 -0.0050 0.1490 -0.0363
  518442  4294700 0.0050 0.1490 -0.0362
  518443  4294700 -0.0140 0.1490 -0.0361
  518445  4294700 -0.0130 0.1490 -0.0360
  518446  4294700 -0.0080 0.1490 -0.0360
  518447  4294700 -0.0100 0.1490 -0.0359
  518448  4294700 -0.0070 0.1490 -0.0359
  518451  4294700 -0.0080 0.1490 -0.0357
  518452  4294700 -0.0010 0.1490 -0.0357
  518453  4294700 -0.0060 0.1490 -0.0356
  518454  4294700 -0.0100 0.1490 -0.0356
  518455  4294700 -0.0120 0.1490 -0.0355
  518457  4294700 -0.0120 0.1490 -0.0354
  518458  4294700 0.0250 0.1490 -0.0354
  518459  4294700 0.0090 0.1490 -0.0353
  518460  4294700 0.0100 0.1490 -0.0353
  518461  4294700 0.0120 0.1490 -0.0352
  518463  4294700 -0.0050 0.1490 -0.0351
  518464  4294700 -0.0090 0.1490 -0.0350
  518465  4294700 -0.0020 0.1490 -0.0350
  518466  4294700 -0.0010 0.1490 -0.0349
  518467  4294700 -0.0060 0.1490 -0.0349
  518469  4294700 -0.0050 0.1490 -0.0348
  518470  4294700 0.0000 0.1490 -0.0347
  518471  4294700 0.0170 0.1490 -0.0347
  518472  4294700 0.0140 0.1490 -0.0346
  518473  4294700 -0.0080 0.1490 -0.0346
  518475  4294700 -0.0060 0.1490 -0.0344
  518476  4294700 -0.0030 0.1490 -0.0344
  518477  4294700 -0.0060 0.1490 -0.0343
  518478  4294700 -0.0030 0.1490 -0.0343
  518479  4294700 -0.0040 0.1490 -0.0342
  518481  4294700 0.0020 0.1490 -0.0341
  518482  4294700 -0.0020 0.1490 -0.0340
  518483  4294700 -0.0020 0.1490 -0.0340
  518484  4294700 0.0050 0.1490 -0.0339
  518485  4294700 0.0010 0.1490 -0.0339
  518487  4294700 -0.0020 0.1490 -0.0338
  518488  4294700 0.0040 0.1490 -0.0337
  518489  4294700 0.0060 0.1490 -0.0336
  518490  4294700 0.0040 0.1490 -0.0336
  518491  4294700 -0.0070 0.1490 -0.0335
  518493  4294700 -0.0040 0.1490 -0.0334
  518494  4294700 0.0030 0.1490 -0.0333
  518495  4294700 -0.0070 0.1490 -0.0333
  518496  4294700 -0.0090 0.1490 -0.0332
  518497  4294700 -0.0080 0.1490 -0.0332
  518499  4294700 0.0100 0.1490 -0.0330
  518500  4294700 0.0170 0.1490 -0.0330
  518501  4294700 0.0080 0.1490 -0.0329
  518502  4294700 -0.0060 0.1490 -0.0329
  518503  4294700 -0.0070 0.1490 -0.0328
  518505  4294700 0.0160 0.1490 -0.0327
  518506  4294700 0.0300 0.1490 -0.0326
  518507  4294700 0.0350 0.1490 -0.0326
  518508  4294700 0.0220 0.1490 -0.0325
  518509  4294700 0.0030 0.1490 -0.0324
  518511  4294700 0.0010 0.1490 -0.0323
  518512  4294700 0.0010 0.1490 -0.0322
  518513  4294700 -0.0020 0.1490 -0.0322
  518514  4294700 -0.0050 0.1490 -0.0321
  518515  4294700 -0.0010 0.1490 -0.0321
  518517  4294700 0.0000 0.1490 -0.0319
  518518  4294700 -0.0030 0.1490 -0.0319
  518519  4294700 -0.0090 0.1490 -0.0318
  518520  4294700 0.0030 0.1490 -0.0317
  518521  4294700 -0.0020 0.1490 -0.0317
  518523  4294700 -0.0010 0.1490 -0.0316
  518524  4294700 0.0010 0.1490 -0.0315
  518525  4294700 0.0020 0.1490 -0.0314
  518526  4294700 -0.0030 0.1490 -0.0314
  518527  4294700 0.0010 0.1490 -0.0313
  518529  4294700 -0.0010 0.1490 -0.0312
  518530  4294700 -0.0110 0.1490 -0.0311
  518531  4294700 -0.0040 0.1490 -0.0310
  518532  4294700 -0.0030 0.1490 -0.0310
  518533  4294700 -0.0030 0.1490 -0.0309
  518535  4294700 -0.0040 0.1490 -0.0308
  518536  4294700 -0.0030 0.1490 -0.0307
  518537  4294700 0.0020 0.1490 -0.0307
  518538  4294700 -0.0110 0.1490 -0.0306
  518539  4294700 -0.0100 0.1490 -0.0305
  518541  4294700 -0.0040 0.1490 -0.0304
  518542  4294700 0.0070 0.1490 -0.0303
  518543  4294700 -0.0060 0.1490 -0.0303
  518544  4294700 0.0000 0.1490 -0.0302
  518545  4294700 -0.0170 0.1490 -0.0301
  518547  4294700 -0.0040 0.1490 -0.0300
  518548  4294700 0.0050 0.1490 -0.0299
  518549  4294700 0.0060 0.1490 -0.0299
  518560  4294700 0.0170 0.1490 -0.0292
  518561  4294700 0.0530 0.1490 -0.0291
  518562  4294700 0.0610 0.1490 -0.0290
  518563  4294700 -0.0050 0.1490 -0.0290
  518573  4294700 0.0550 0.1490 -0.0283
  518574  4294700 0.0300 0.1490 -0.0282
  518583  4294700 0.0040 0.1490 -0.0276
  518584  4294700 0.0150 0.1490 -0.0276
  518585  4294700 0.0420 0.1490 -0.0275
  518587  4294700 0.0020 0.1490 -0.0274
  518589  4294700 0.0070 0.1490 -0.0272
  518590  4294700 0.0370 0.1490 -0.0272
  518592  4294700 0.0620 0.1490 -0.0270
  518595  4294700 0.0270 0.1490 -0.0268
  518598  4294700 -0.0310 0.1490 -0.0266
  518599  4294700 -0.0230 0.1490 -0.0266
  518605  4294700 -0.0150 0.1490 -0.0262
  518607  4294700 -0.0010 0.1490 -0.0260
  518608  4294700 -0.0120 0.1490 -0.0260
  518609  4294700 0.0040 0.1490 -0.0259
  518610  4294700 0.0000 0.1490 -0.0258
  518611  4294700 -0.0190 0.1490 -0.0258
  518614  4294700 0.0050 0.1490 -0.0256
  518617  4294700 -0.0090 0.1490 -0.0254
  518619  4294700 -0.0190 0.1490 -0.0252
  518620  4294700 -0.0060 0.1490 -0.0252
  518621  4294700 -0.0060 0.1490 -0.0251
  518622  4294700 -0.0040 0.1490 -0.0250
  518623  4294700 -0.0030 0.1490 -0.0250
  518625  4294700 0.0000 0.1490 -0.0248
  518626  4294700 0.0010 0.1490 -0.0248
  518627  4294700 0.0060 0.1490 -0.0247
  518628  4294700 0.0040 0.1490 -0.0246
  518629  4294700 0.0020 0.1490 -0.0246
  518631  4294700 -0.0010 0.1490 -0.0245
  518632  4294700 -0.0050 0.1490 -0.0244
  518633  4294700 -0.0010 0.1490 -0.0243
  518635  4294700 0.0470 0.1490 -0.0242
  518637  4294700 0.0230 0.1490 -0.0241
  518638  4294700 -0.0020 0.1490 -0.0240
  518639  4294700 -0.0180 0.1490 -0.0239
  518640  4294700 0.0330 0.1490 -0.0239
  518643  4294700 -0.0080 0.1490 -0.0237
  518644  4294700 0.0130 0.1490 -0.0236
  518645  4294700 0.0530 0.1490 -0.0235
  518646  4294700 0.0220 0.1490 -0.0235
  518647  4294700 0.0520 0.1490 -0.0234
  518649  4294700 0.1060 0.1490 -0.0233
  518650  4294700 0.0920 0.1490 -0.0232
  518653  4294700 0.0120 0.1490 -0.0230
  518655  4294700 -0.0280 0.1490 -0.0229
  518659  4294700 0.0050 0.1490 -0.0226
  518661  4294700 -0.0060 0.1490 -0.0225
  518662  4294700 -0.0220 0.1490 -0.0225
  518663  4294700 -0.0200 0.1490 -0.0224
  518664  4294700 -0.0420 0.1490 -0.0223
  518665  4294700 -0.0100 0.1490 -0.0223
  518667  4294700 -0.0070 0.1490 -0.0221
  518669  4294700 0.0560 0.1490 -0.0220
  518674  4294700 0.0120 0.1490 -0.0217
  518675  4294700 -0.0100 0.1490 -0.0216
  518676  4294700 -0.0050 0.1490 -0.0216
  518700  4294700 0.0690 0.1490 -0.0201
  518705  4294700 0.0000 0.1490 -0.0198
  518713  4294700 0.0000 0.1490 -0.0193
  518715  4294700 0.0000 0.1490 -0.0192
  518716  4294700 0.0000 0.1490 -0.0192
  518717  4294700 0.0000 0.1490 -0.0191
  518718  4294700 0.0000 0.1490 -0.0191
  518719  4294700 0.0000 0.1490 -0.0190
  518724  4294700 0.0000 0.1490 -0.0187
  518725  4294700 0.0000 0.1490 -0.0187
  518727  4294700 0.0000 0.1490 -0.0185
  518729  4294700 0.0000 0.1490 -0.0184
  518730  4294700 0.0000 0.1490 -0.0184
  518379  4294699 -0.0010 0.1490 -0.0388
  518397  4294699 0.0420 0.1490 -0.0382
  518403  4294699 0.0170 0.1490 -0.0380
  518405  4294699 -0.0210 0.1490 -0.0379
  518406  4294699 -0.0070 0.1490 -0.0379
  518407  4294699 0.0030 0.1490 -0.0378
  518409  4294699 0.0080 0.1490 -0.0378
  518411  4294699 -0.0020 0.1490 -0.0377
  518412  4294699 -0.0120 0.1490 -0.0376
  518413  4294699 -0.0140 0.1490 -0.0376
  518418  4294699 0.0190 0.1490 -0.0374
  518419  4294699 0.0280 0.1490 -0.0373
  518421  4294699 0.0040 0.1490 -0.0373
  518422  4294699 0.0100 0.1490 -0.0372
  518423  4294699 0.0260 0.1490 -0.0372
  518424  4294699 0.0100 0.1490 -0.0371
  518425  4294699 0.0040 0.1490 -0.0371
  518427  4294699 -0.0010 0.1490 -0.0370
  518428  4294699 -0.0020 0.1490 -0.0369
  518429  4294699 0.0020 0.1490 -0.0369
  518431  4294699 -0.0050 0.1490 -0.0368
  518433  4294699 -0.0030 0.1490 -0.0367
  518434  4294699 -0.0040 0.1490 -0.0367
  518435  4294699 -0.0020 0.1490 -0.0366
  518436  4294699 -0.0030 0.1490 -0.0366
  518437  4294699 -0.0060 0.1490 -0.0365
  518439  4294699 -0.0160 0.1490 -0.0364
  518440  4294699 -0.0080 0.1490 -0.0364
  518441  4294699 -0.0050 0.1490 -0.0363
  518442  4294699 0.0060 0.1490 -0.0363
  518443  4294699 -0.0060 0.1490 -0.0362
  518445  4294699 -0.0010 0.1490 -0.0361
  518446  4294699 -0.0090 0.1490 -0.0361
  518447  4294699 0.0000 0.1490 -0.0360
  518448  4294699 -0.0050 0.1490 -0.0360
  518449  4294699 -0.0240 0.1490 -0.0359
  518451  4294699 -0.0120 0.1490 -0.0358
  518452  4294699 0.0000 0.1490 -0.0358
  518453  4294699 -0.0070 0.1490 -0.0357
  518454  4294699 -0.0090 0.1490 -0.0357
  518455  4294699 -0.0110 0.1490 -0.0356
  518457  4294699 0.0040 0.1490 -0.0355
  518458  4294699 0.0340 0.1490 -0.0355
  518459  4294699 0.0210 0.1490 -0.0354
  518460  4294699 0.0090 0.1490 -0.0354
  518461  4294699 0.0030 0.1490 -0.0353
  518463  4294699 -0.0040 0.1490 -0.0352
  518464  4294699 -0.0110 0.1490 -0.0351
  518465  4294699 -0.0040 0.1490 -0.0351
  518466  4294699 -0.0050 0.1490 -0.0350
  518467  4294699 -0.0070 0.1490 -0.0350
  518469  4294699 -0.0050 0.1490 -0.0349
  518470  4294699 0.0050 0.1490 -0.0348
  518471  4294699 0.0090 0.1490 -0.0348
  518472  4294699 -0.0040 0.1490 -0.0347
  518473  4294699 -0.0060 0.1490 -0.0347
  518475  4294699 -0.0040 0.1490 -0.0345
  518477  4294699 -0.0060 0.1490 -0.0344
  518478  4294699 -0.0050 0.1490 -0.0344
  518479  4294699 0.0010 0.1490 -0.0343
  518481  4294699 0.0020 0.1490 -0.0342
  518482  4294699 -0.0030 0.1490 -0.0341
  518483  4294699 -0.0020 0.1490 -0.0341
  518484  4294699 0.0110 0.1490 -0.0340
  518485  4294699 0.0030 0.1490 -0.0340
  518487  4294699 0.0030 0.1490 -0.0338
  518488  4294699 0.0060 0.1490 -0.0338
  518489  4294699 0.0100 0.1490 -0.0337
  518490  4294699 0.0050 0.1490 -0.0337
  518491  4294699 -0.0070 0.1490 -0.0336
  518493  4294699 -0.0030 0.1490 -0.0335
  518494  4294699 0.0070 0.1490 -0.0334
  518495  4294699 -0.0050 0.1490 -0.0334
  518496  4294699 -0.0050 0.1490 -0.0333
  518497  4294699 -0.0100 0.1490 -0.0333
  518499  4294699 0.0150 0.1490 -0.0331
  518500  4294699 0.0040 0.1490 -0.0331
  518501  4294699 0.0050 0.1490 -0.0330
  518502  4294699 -0.0060 0.1490 -0.0329
  518503  4294699 -0.0070 0.1490 -0.0329
  518505  4294699 0.0070 0.1490 -0.0328
  518506  4294699 0.0290 0.1490 -0.0327
  518507  4294699 0.0190 0.1490 -0.0326
  518508  4294699 0.0030 0.1490 -0.0326
  518509  4294699 0.0010 0.1490 -0.0325
  518511  4294699 -0.0010 0.1490 -0.0324
  518512  4294699 -0.0010 0.1490 -0.0323
  518513  4294699 -0.0040 0.1490 -0.0323
  518514  4294699 -0.0060 0.1490 -0.0322
  518515  4294699 -0.0020 0.1490 -0.0321
  518517  4294699 0.0000 0.1490 -0.0320
  518518  4294699 -0.0030 0.1490 -0.0320
  518519  4294699 -0.0160 0.1490 -0.0319
  518520  4294699 -0.0090 0.1490 -0.0318
  518521  4294699 0.0020 0.1490 -0.0318
  518523  4294699 -0.0020 0.1490 -0.0316
  518524  4294699 0.0000 0.1490 -0.0316
  518525  4294699 -0.0020 0.1490 -0.0315
  518526  4294699 -0.0010 0.1490 -0.0314
  518527  4294699 -0.0010 0.1490 -0.0314
  518529  4294699 -0.0030 0.1490 -0.0313
  518530  4294699 -0.0110 0.1490 -0.0312
  518531  4294699 -0.0070 0.1490 -0.0311
  518532  4294699 -0.0030 0.1490 -0.0311
  518533  4294699 -0.0030 0.1490 -0.0310
  518535  4294699 -0.0040 0.1490 -0.0309
  518536  4294699 -0.0040 0.1490 -0.0308
  518537  4294699 -0.0020 0.1490 -0.0307
  518538  4294699 -0.0090 0.1490 -0.0307
  518539  4294699 -0.0090 0.1490 -0.0306
  518541  4294699 -0.0030 0.1490 -0.0305
  518542  4294699 0.0000 0.1490 -0.0304
  518543  4294699 -0.0020 0.1490 -0.0303
  518544  4294699 0.0270 0.1490 -0.0303
  518545  4294699 -0.0070 0.1490 -0.0302
  518547  4294699 -0.0070 0.1490 -0.0301
  518548  4294699 0.0030 0.1490 -0.0300
  518549  4294699 0.0210 0.1490 -0.0300
  518550  4294699 0.0050 0.1490 -0.0299
  518561  4294699 0.0330 0.1490 -0.0292
  518562  4294699 0.0420 0.1490 -0.0291
  518563  4294699 0.0240 0.1490 -0.0290
  518566  4294699 0.0170 0.1490 -0.0288
  518573  4294699 0.0370 0.1490 -0.0284
  518577  4294699 0.0950 0.1490 -0.0281
  518583  4294699 0.0300 0.1490 -0.0277
  518584  4294699 -0.0120 0.1490 -0.0276
  518585  4294699 0.0680 0.1490 -0.0276
  518589  4294699 0.0240 0.1490 -0.0273
  518592  4294699 0.0020 0.1490 -0.0271
  518593  4294699 -0.0090 0.1490 -0.0270
  518595  4294699 0.0060 0.1490 -0.0269
  518596  4294699 -0.0250 0.1490 -0.0268
  518597  4294699 0.0080 0.1490 -0.0268
  518599  4294699 0.0240 0.1490 -0.0266
  518605  4294699 -0.0160 0.1490 -0.0262
  518607  4294699 -0.0050 0.1490 -0.0261
  518608  4294699 -0.0070 0.1490 -0.0260
  518609  4294699 -0.0080 0.1490 -0.0260
  518610  4294699 -0.0020 0.1490 -0.0259
  518611  4294699 -0.0050 0.1490 -0.0258
  518613  4294699 0.0050 0.1490 -0.0257
  518614  4294699 0.0050 0.1490 -0.0256
  518615  4294699 0.0050 0.1490 -0.0256
  518616  4294699 0.0050 0.1490 -0.0255
  518617  4294699 -0.0220 0.1490 -0.0254
  518619  4294699 -0.0280 0.1490 -0.0253
  518620  4294699 -0.0060 0.1490 -0.0252
  518621  4294699 -0.0040 0.1490 -0.0252
  518622  4294699 -0.0040 0.1490 -0.0251
  518623  4294699 -0.0030 0.1490 -0.0250
  518625  4294699 0.0000 0.1490 -0.0249
  518626  4294699 -0.0010 0.1490 -0.0248
  518627  4294699 0.0010 0.1490 -0.0248
  518628  4294699 0.0040 0.1490 -0.0247
  518629  4294699 0.0030 0.1490 -0.0246
  518631  4294699 0.0040 0.1490 -0.0245
  518632  4294699 -0.0090 0.1490 -0.0244
  518633  4294699 0.0180 0.1490 -0.0244
  518635  4294699 0.0290 0.1490 -0.0242
  518637  4294699 0.0560 0.1490 -0.0241
  518638  4294699 0.0120 0.1490 -0.0240
  518639  4294699 -0.0190 0.1490 -0.0240
  518640  4294699 -0.0100 0.1490 -0.0239
  518641  4294699 0.0140 0.1490 -0.0238
  518643  4294699 0.0080 0.1490 -0.0237
  518644  4294699 -0.0110 0.1490 -0.0236
  518645  4294699 0.0360 0.1490 -0.0236
  518646  4294699 0.0750 0.1490 -0.0235
  518647  4294699 0.0520 0.1490 -0.0235
  518649  4294699 0.0910 0.1490 -0.0233
  518650  4294699 0.1030 0.1490 -0.0233
  518655  4294699 -0.0140 0.1490 -0.0229
  518658  4294699 -0.0010 0.1490 -0.0227
  518659  4294699 0.0050 0.1490 -0.0227
  518661  4294699 0.0050 0.1490 -0.0226
  518662  4294699 -0.0110 0.1490 -0.0225
  518663  4294699 0.0050 0.1490 -0.0224
  518664  4294699 -0.0270 0.1490 -0.0224
  518665  4294699 -0.0100 0.1490 -0.0223
  518667  4294699 0.0800 0.1490 -0.0222
  518668  4294699 0.0550 0.1490 -0.0221
  518669  4294699 0.0150 0.1490 -0.0220
  518675  4294699 0.0270 0.1490 -0.0217
  518688  4294699 -0.0250 0.1490 -0.0209
  518689  4294699 0.1310 0.1490 -0.0208
  518691  4294699 -0.0030 0.1490 -0.0207
  518692  4294699 0.0110 0.1490 -0.0206
  518701  4294699 0.1180 0.1490 -0.0201
  518705  4294699 0.0740 0.1490 -0.0198
  518706  4294699 0.0000 0.1490 -0.0198
  518711  4294699 0.0000 0.1490 -0.0195
  518712  4294699 0.0000 0.1490 -0.0194
  518717  4294699 0.0000 0.1490 -0.0191
  518719  4294699 0.0000 0.1490 -0.0190
  518723  4294699 0.0000 0.1490 -0.0188
  518725  4294699 0.0000 0.1490 -0.0187
  518727  4294699 0.0000 0.1490 -0.0186
  518728  4294699 0.0000 0.1490 -0.0185
  518729  4294699 0.0000 0.1490 -0.0185
  518730  4294699 0.0000 0.1490 -0.0184
  518377  4294698 0.0140 0.1490 -0.0390
  518379  4294698 0.0000 0.1490 -0.0389
  518406  4294698 0.0080 0.1490 -0.0380
  518407  4294698 0.0070 0.1490 -0.0379
  518409  4294698 0.0440 0.1490 -0.0379
  518411  4294698 -0.0010 0.1490 -0.0378
  518412  4294698 -0.0120 0.1490 -0.0377
  518416  4294698 -0.0230 0.1490 -0.0376
  518417  4294698 -0.0150 0.1490 -0.0375
  518421  4294698 0.0010 0.1490 -0.0374
  518422  4294698 0.0010 0.1490 -0.0373
  518423  4294698 0.0040 0.1490 -0.0373
  518424  4294698 -0.0010 0.1490 -0.0372
  518425  4294698 0.0030 0.1490 -0.0372
  518427  4294698 0.0180 0.1490 -0.0371
  518428  4294698 0.0020 0.1490 -0.0371
  518429  4294698 0.0050 0.1490 -0.0370
  518430  4294698 -0.0040 0.1490 -0.0370
  518431  4294698 -0.0020 0.1490 -0.0369
  518433  4294698 -0.0040 0.1490 -0.0368
  518434  4294698 -0.0040 0.1490 -0.0368
  518435  4294698 -0.0030 0.1490 -0.0367
  518436  4294698 -0.0050 0.1490 -0.0367
  518437  4294698 -0.0160 0.1490 -0.0366
  518439  4294698 -0.0040 0.1490 -0.0365
  518440  4294698 -0.0130 0.1490 -0.0365
  518441  4294698 0.0000 0.1490 -0.0364
  518442  4294698 0.0180 0.1490 -0.0364
  518445  4294698 0.0080 0.1490 -0.0362
  518446  4294698 0.0030 0.1490 -0.0362
  518447  4294698 0.0050 0.1490 -0.0361
  518448  4294698 -0.0190 0.1490 -0.0361
  518449  4294698 -0.0250 0.1490 -0.0360
  518451  4294698 -0.0080 0.1490 -0.0359
  518452  4294698 -0.0070 0.1490 -0.0359
  518454  4294698 -0.0100 0.1490 -0.0358
  518455  4294698 -0.0070 0.1490 -0.0357
  518457  4294698 0.0140 0.1490 -0.0356
  518458  4294698 0.0230 0.1490 -0.0356
  518459  4294698 0.0230 0.1490 -0.0355
  518460  4294698 0.0010 0.1490 -0.0355
  518461  4294698 0.0030 0.1490 -0.0354
  518463  4294698 -0.0070 0.1490 -0.0353
  518464  4294698 -0.0080 0.1490 -0.0352
  518465  4294698 -0.0040 0.1490 -0.0352
  518466  4294698 -0.0050 0.1490 -0.0351
  518467  4294698 -0.0050 0.1490 -0.0351
  518469  4294698 -0.0020 0.1490 -0.0350
  518470  4294698 -0.0030 0.1490 -0.0349
  518471  4294698 -0.0030 0.1490 -0.0349
  518472  4294698 -0.0030 0.1490 -0.0348
  518473  4294698 -0.0020 0.1490 -0.0347
  518475  4294698 -0.0020 0.1490 -0.0346
  518476  4294698 -0.0020 0.1490 -0.0346
  518477  4294698 -0.0050 0.1490 -0.0345
  518478  4294698 -0.0070 0.1490 -0.0345
  518479  4294698 0.0010 0.1490 -0.0344
  518481  4294698 0.0020 0.1490 -0.0343
  518482  4294698 -0.0020 0.1490 -0.0342
  518483  4294698 -0.0020 0.1490 -0.0342
  518484  4294698 0.0040 0.1490 -0.0341
  518485  4294698 0.0010 0.1490 -0.0341
  518487  4294698 0.0010 0.1490 -0.0339
  518488  4294698 0.0050 0.1490 -0.0339
  518489  4294698 0.0080 0.1490 -0.0338
  518490  4294698 0.0020 0.1490 -0.0338
  518491  4294698 -0.0050 0.1490 -0.0337
  518493  4294698 -0.0010 0.1490 -0.0336
  518494  4294698 -0.0020 0.1490 -0.0335
  518495  4294698 0.0080 0.1490 -0.0335
  518496  4294698 0.0070 0.1490 -0.0334
  518497  4294698 0.0030 0.1490 -0.0333
  518499  4294698 0.0070 0.1490 -0.0332
  518500  4294698 0.0060 0.1490 -0.0332
  518501  4294698 0.0040 0.1490 -0.0331
  518502  4294698 -0.0040 0.1490 -0.0330
  518503  4294698 -0.0100 0.1490 -0.0330
  518505  4294698 0.0140 0.1490 -0.0328
  518506  4294698 0.0080 0.1490 -0.0328
  518507  4294698 0.0020 0.1490 -0.0327
  518508  4294698 0.0000 0.1490 -0.0327
  518509  4294698 -0.0010 0.1490 -0.0326
  518511  4294698 -0.0020 0.1490 -0.0325
  518512  4294698 -0.0020 0.1490 -0.0324
  518513  4294698 -0.0090 0.1490 -0.0324
  518514  4294698 -0.0060 0.1490 -0.0323
  518515  4294698 -0.0030 0.1490 -0.0322
  518517  4294698 -0.0020 0.1490 -0.0321
  518518  4294698 -0.0020 0.1490 -0.0320
  518519  4294698 -0.0150 0.1490 -0.0320
  518520  4294698 0.0030 0.1490 -0.0319
  518521  4294698 0.0000 0.1490 -0.0318
  518523  4294698 0.0010 0.1490 -0.0317
  518524  4294698 -0.0010 0.1490 -0.0317
  518525  4294698 -0.0020 0.1490 -0.0316
  518526  4294698 0.0000 0.1490 -0.0315
  518527  4294698 -0.0020 0.1490 -0.0315
  518529  4294698 -0.0020 0.1490 -0.0313
  518530  4294698 -0.0070 0.1490 -0.0313
  518531  4294698 -0.0090 0.1490 -0.0312
  518532  4294698 0.0020 0.1490 -0.0311
  518533  4294698 0.0010 0.1490 -0.0311
  518535  4294698 -0.0010 0.1490 -0.0309
  518536  4294698 -0.0010 0.1490 -0.0309
  518537  4294698 -0.0010 0.1490 -0.0308
  518538  4294698 -0.0080 0.1490 -0.0307
  518539  4294698 -0.0020 0.1490 -0.0307
  518541  4294698 -0.0020 0.1490 -0.0305
  518542  4294698 -0.0020 0.1490 -0.0305
  518543  4294698 0.0040 0.1490 -0.0304
  518544  4294698 0.0150 0.1490 -0.0304
  518545  4294698 0.0040 0.1490 -0.0303
  518547  4294698 -0.0060 0.1490 -0.0302
  518548  4294698 0.0000 0.1490 -0.0301
  518549  4294698 -0.0040 0.1490 -0.0300
  518550  4294698 0.0050 0.1490 -0.0300
  518556  4294698 0.0000 0.1490 -0.0296
  518562  4294698 0.0240 0.1490 -0.0292
  518563  4294698 0.0430 0.1490 -0.0291
  518566  4294698 0.0000 0.1490 -0.0289
  518567  4294698 -0.0170 0.1490 -0.0288
  518574  4294698 0.0600 0.1490 -0.0284
  518575  4294698 0.0600 0.1490 -0.0283
  518577  4294698 0.1420 0.1490 -0.0282
  518578  4294698 0.1240 0.1490 -0.0281
  518589  4294698 0.0130 0.1490 -0.0273
  518592  4294698 0.0180 0.1490 -0.0271
  518597  4294698 0.0190 0.1490 -0.0268
  518599  4294698 0.0130 0.1490 -0.0267
  518604  4294698 0.0010 0.1490 -0.0263
  518605  4294698 -0.0410 0.1490 -0.0263
  518607  4294698 -0.0240 0.1490 -0.0261
  518608  4294698 -0.0380 0.1490 -0.0261
  518609  4294698 -0.0080 0.1490 -0.0260
  518610  4294698 0.0140 0.1490 -0.0259
  518611  4294698 -0.0010 0.1490 -0.0259
  518613  4294698 0.0020 0.1490 -0.0257
  518614  4294698 0.0050 0.1490 -0.0257
  518615  4294698 -0.0100 0.1490 -0.0256
  518616  4294698 -0.0010 0.1490 -0.0255
  518617  4294698 -0.0030 0.1490 -0.0255
  518619  4294698 -0.0110 0.1490 -0.0253
  518620  4294698 -0.0040 0.1490 -0.0253
  518621  4294698 0.0050 0.1490 -0.0252
  518622  4294698 0.0130 0.1490 -0.0251
  518623  4294698 -0.0030 0.1490 -0.0251
  518625  4294698 0.0010 0.1490 -0.0249
  518626  4294698 -0.0010 0.1490 -0.0249
  518627  4294698 -0.0030 0.1490 -0.0248
  518628  4294698 0.0000 0.1490 -0.0247
  518629  4294698 0.0040 0.1490 -0.0247
  518631  4294698 0.0000 0.1490 -0.0245
  518632  4294698 0.0000 0.1490 -0.0245
  518633  4294698 0.0020 0.1490 -0.0244
  518634  4294698 0.0020 0.1490 -0.0243
  518635  4294698 0.0210 0.1490 -0.0243
  518637  4294698 0.0520 0.1490 -0.0241
  518638  4294698 0.0220 0.1490 -0.0241
  518639  4294698 -0.0360 0.1490 -0.0240
  518640  4294698 -0.0060 0.1490 -0.0239
  518641  4294698 -0.0130 0.1490 -0.0239
  518643  4294698 0.0080 0.1490 -0.0238
  518644  4294698 0.0120 0.1490 -0.0237
  518645  4294698 0.0310 0.1490 -0.0236
  518646  4294698 0.0300 0.1490 -0.0236
  518647  4294698 0.0400 0.1490 -0.0235
  518649  4294698 0.0540 0.1490 -0.0234
  518651  4294698 0.0920 0.1490 -0.0232
  518658  4294698 -0.0010 0.1490 -0.0228
  518659  4294698 0.0060 0.1490 -0.0227
  518661  4294698 0.0050 0.1490 -0.0226
  518662  4294698 0.0050 0.1490 -0.0225
  518664  4294698 0.0710 0.1490 -0.0224
  518665  4294698 0.0420 0.1490 -0.0223
  518667  4294698 0.0800 0.1490 -0.0222
  518668  4294698 0.0840 0.1490 -0.0221
  518669  4294698 0.0470 0.1490 -0.0221
  518670  4294698 0.0050 0.1490 -0.0220
  518671  4294698 -0.0470 0.1490 -0.0220
  518673  4294698 0.0510 0.1490 -0.0218
  518674  4294698 0.0340 0.1490 -0.0218
  518681  4294698 0.1250 0.1490 -0.0213
  518682  4294698 0.1300 0.1490 -0.0213
  518686  4294698 0.0270 0.1490 -0.0210
  518687  4294698 0.0150 0.1490 -0.0210
  518689  4294698 0.0860 0.1490 -0.0208
  518691  4294698 0.0920 0.1490 -0.0207
  518701  4294698 0.0810 0.1490 -0.0201
  518703  4294698 0.1440 0.1490 -0.0200
  518705  4294698 0.0890 0.1490 -0.0199
  518706  4294698 0.0000 0.1490 -0.0198
  518711  4294698 0.0000 0.1490 -0.0195
  518712  4294698 0.0000 0.1490 -0.0195
  518715  4294698 0.0000 0.1490 -0.0193
  518716  4294698 0.0000 0.1490 -0.0192
  518717  4294698 0.0000 0.1490 -0.0192
  518718  4294698 0.0000 0.1490 -0.0191
  518721  4294698 0.0000 0.1490 -0.0189
  518722  4294698 0.0000 0.1490 -0.0189
  518724  4294698 0.0000 0.1490 -0.0188
  518727  4294698 0.0000 0.1490 -0.0186
  518728  4294698 0.0000 0.1490 -0.0185
  518379  4294697 0.0050 0.1490 -0.0390
  518398  4294697 0.0240 0.1490 -0.0384
  518403  4294697 0.0200 0.1490 -0.0382
  518404  4294697 0.0010 0.1490 -0.0382
  518406  4294697 0.0070 0.1490 -0.0381
  518407  4294697 0.0250 0.1490 -0.0381
  518409  4294697 0.0020 0.1490 -0.0380
  518416  4294697 -0.0030 0.1490 -0.0377
  518417  4294697 -0.0030 0.1490 -0.0377
  518421  4294697 0.0150 0.1490 -0.0375
  518422  4294697 0.0060 0.1490 -0.0374
  518423  4294697 0.0000 0.1490 -0.0374
  518425  4294697 0.0030 0.1490 -0.0373
  518427  4294697 0.0180 0.1490 -0.0372
  518428  4294697 0.0110 0.1490 -0.0372
  518429  4294697 0.0100 0.1490 -0.0371
  518430  4294697 0.0020 0.1490 -0.0371
  518431  4294697 -0.0030 0.1490 -0.0370
  518433  4294697 -0.0040 0.1490 -0.0369
  518434  4294697 -0.0040 0.1490 -0.0369
  518436  4294697 0.0030 0.1490 -0.0368
  518437  4294697 0.0060 0.1490 -0.0367
  518439  4294697 -0.0060 0.1490 -0.0366
  518440  4294697 -0.0060 0.1490 -0.0366
  518441  4294697 0.0050 0.1490 -0.0365
  518442  4294697 0.0210 0.1490 -0.0365
  518443  4294697 0.0050 0.1490 -0.0364
  518445  4294697 -0.0020 0.1490 -0.0363
  518446  4294697 -0.0010 0.1490 -0.0363
  518447  4294697 -0.0030 0.1490 -0.0362
  518448  4294697 -0.0060 0.1490 -0.0362
  518449  4294697 -0.0110 0.1490 -0.0361
  518451  4294697 -0.0220 0.1490 -0.0360
  518453  4294697 -0.0060 0.1490 -0.0359
  518454  4294697 -0.0090 0.1490 -0.0359
  518455  4294697 -0.0050 0.1490 -0.0358
  518457  4294697 0.0090 0.1490 -0.0357
  518458  4294697 0.0320 0.1490 -0.0357
  518459  4294697 -0.0010 0.1490 -0.0356
  518460  4294697 -0.0020 0.1490 -0.0356
  518461  4294697 0.0030 0.1490 -0.0355
  518463  4294697 -0.0050 0.1490 -0.0354
  518464  4294697 0.0040 0.1490 -0.0353
  518465  4294697 0.0000 0.1490 -0.0353
  518466  4294697 -0.0040 0.1490 -0.0352
  518467  4294697 -0.0050 0.1490 -0.0352
  518469  4294697 -0.0030 0.1490 -0.0351
  518470  4294697 -0.0040 0.1490 -0.0350
  518471  4294697 -0.0020 0.1490 -0.0350
  518472  4294697 0.0000 0.1490 -0.0349
  518473  4294697 -0.0030 0.1490 -0.0348
  518475  4294697 0.0010 0.1490 -0.0347
  518476  4294697 0.0030 0.1490 -0.0347
  518477  4294697 -0.0050 0.1490 -0.0346
  518478  4294697 -0.0070 0.1490 -0.0346
  518479  4294697 0.0040 0.1490 -0.0345
  518481  4294697 0.0010 0.1490 -0.0344
  518482  4294697 0.0040 0.1490 -0.0343
  518483  4294697 0.0000 0.1490 -0.0343
  518484  4294697 -0.0030 0.1490 -0.0342
  518485  4294697 -0.0010 0.1490 -0.0341
  518487  4294697 0.0010 0.1490 -0.0340
  518488  4294697 0.0050 0.1490 -0.0340
  518489  4294697 0.0050 0.1490 -0.0339
  518490  4294697 0.0010 0.1490 -0.0339
  518491  4294697 -0.0020 0.1490 -0.0338
  518493  4294697 -0.0010 0.1490 -0.0337
  518494  4294697 -0.0020 0.1490 -0.0336
  518495  4294697 0.0120 0.1490 -0.0335
  518496  4294697 0.0030 0.1490 -0.0335
  518497  4294697 -0.0030 0.1490 -0.0334
  518499  4294697 -0.0010 0.1490 -0.0333
  518500  4294697 0.0080 0.1490 -0.0332
  518501  4294697 -0.0040 0.1490 -0.0332
  518502  4294697 -0.0060 0.1490 -0.0331
  518503  4294697 0.0130 0.1490 -0.0331
  518505  4294697 0.0210 0.1490 -0.0329
  518506  4294697 0.0070 0.1490 -0.0329
  518507  4294697 -0.0010 0.1490 -0.0328
  518508  4294697 -0.0040 0.1490 -0.0327
  518509  4294697 -0.0010 0.1490 -0.0327
  518511  4294697 -0.0010 0.1490 -0.0326
  518512  4294697 -0.0050 0.1490 -0.0325
  518513  4294697 -0.0130 0.1490 -0.0324
  518514  4294697 -0.0070 0.1490 -0.0324
  518515  4294697 -0.0040 0.1490 -0.0323
  518517  4294697 -0.0030 0.1490 -0.0322
  518518  4294697 -0.0050 0.1490 -0.0321
  518519  4294697 -0.0070 0.1490 -0.0321
  518520  4294697 0.0120 0.1490 -0.0320
  518521  4294697 0.0030 0.1490 -0.0319
  518523  4294697 0.0040 0.1490 -0.0318
  518524  4294697 -0.0010 0.1490 -0.0317
  518525  4294697 0.0080 0.1490 -0.0317
  518526  4294697 -0.0010 0.1490 -0.0316
  518527  4294697 -0.0020 0.1490 -0.0315
  518529  4294697 0.0000 0.1490 -0.0314
  518530  4294697 -0.0010 0.1490 -0.0313
  518531  4294697 -0.0030 0.1490 -0.0313
  518532  4294697 0.0050 0.1490 -0.0312
  518533  4294697 0.0000 0.1490 -0.0311
  518535  4294697 -0.0070 0.1490 -0.0310
  518536  4294697 0.0060 0.1490 -0.0310
  518537  4294697 0.0000 0.1490 -0.0309
  518538  4294697 -0.0020 0.1490 -0.0308
  518539  4294697 -0.0030 0.1490 -0.0308
  518541  4294697 -0.0020 0.1490 -0.0306
  518542  4294697 -0.0020 0.1490 -0.0306
  518543  4294697 0.0000 0.1490 -0.0305
  518544  4294697 0.0020 0.1490 -0.0304
  518545  4294697 0.0050 0.1490 -0.0304
  518547  4294697 0.0110 0.1490 -0.0302
  518548  4294697 0.0080 0.1490 -0.0302
  518549  4294697 0.0020 0.1490 -0.0301
  518550  4294697 0.0000 0.1490 -0.0300
  518551  4294697 0.0050 0.1490 -0.0300
  518553  4294697 0.0040 0.1490 -0.0298
  518554  4294697 -0.0040 0.1490 -0.0298
  518555  4294697 0.0030 0.1490 -0.0297
  518556  4294697 0.0030 0.1490 -0.0296
  518561  4294697 0.0360 0.1490 -0.0293
  518562  4294697 -0.0280 0.1490 -0.0292
  518563  4294697 0.0190 0.1490 -0.0292
  518566  4294697 0.0120 0.1490 -0.0290
  518567  4294697 -0.0040 0.1490 -0.0289
  518568  4294697 -0.0270 0.1490 -0.0288
  518572  4294697 -0.0040 0.1490 -0.0285
  518574  4294697 0.0410 0.1490 -0.0284
  518575  4294697 0.0660 0.1490 -0.0283
  518577  4294697 0.0290 0.1490 -0.0282
  518578  4294697 0.1060 0.1490 -0.0281
  518579  4294697 0.0610 0.1490 -0.0281
  518584  4294697 -0.0060 0.1490 -0.0277
  518585  4294697 0.1540 0.1490 -0.0277
  518590  4294697 -0.0040 0.1490 -0.0273
  518591  4294697 -0.0070 0.1490 -0.0273
  518596  4294697 0.0110 0.1490 -0.0269
  518597  4294697 0.0110 0.1490 -0.0269
  518603  4294697 0.0050 0.1490 -0.0265
  518604  4294697 -0.0230 0.1490 -0.0264
  518605  4294697 -0.0620 0.1490 -0.0263
  518607  4294697 -0.0300 0.1490 -0.0262
  518608  4294697 -0.0500 0.1490 -0.0261
  518609  4294697 -0.0390 0.1490 -0.0261
  518610  4294697 -0.0120 0.1490 -0.0260
  518611  4294697 0.0560 0.1490 -0.0259
  518613  4294697 -0.0030 0.1490 -0.0258
  518614  4294697 0.0050 0.1490 -0.0257
  518615  4294697 -0.0140 0.1490 -0.0256
  518616  4294697 -0.0020 0.1490 -0.0256
  518617  4294697 -0.0010 0.1490 -0.0255
  518619  4294697 -0.0050 0.1490 -0.0254
[truncated: 2,841,554 more chars]
