# Supplementary material for: Shifts in the eruptive styles at Stromboli in 2010–2014 revealed by ground-based InSAR data
Source: Sci Rep. 2015 Sep 1;5:13569. doi: 10.1038/srep13569 (PMC4642561; doi:10.1038/srep13569)
Supplement: Supplementary Information [file srep13569-s1.zip › Supplementary information/Inversion results/13_July_11_24_Aug_11/13_July_11_24_Aug_11_hist.rsl]

X
Inversion statistics histograms

Table 1. Variables
bf_ex      : best fit exit flag (local minimum solution)
bf_chi     : best fit chi square per degrees of freedom  (local minimum solution)
x0,y0      : random search - initial search point for source location
z0         : random search - initial search point for source depth
bf_P_G     : best fit dimensionless pressure  (local minimum solution)
bf_dV      : best fit volume  (local minimum solution)
bf_x0,bf_y0: best fit source location (local minimum solution) 
bf_z0      : best fit source depth (local minimum solution) 

bf_ex bin bf_chi bin x0 bin y0 bin z0 bin bf_P_G bin bf_dV bin bf_x0 bin bf_y0 bin bf_z0 bin
38 1.050000e+00 12 2.925 1   488138 2  4261790 14   650 75 3.7501e-02 75 3.8605e+03 0   488138 0  4261790 22   650
0 1.150000e+00 0 3.054 3   494735 1  4268187 38  3681 0 1.1250e-01 0 1.1581e+04 0   494735 0  4268187 32  3681
0 1.250000e+00 0 3.183 16   501332 10  4274585 44  6711 6 1.8750e-01 1 1.9302e+04 0   501332 0  4274585 44  6711
0 1.350000e+00 0 3.312 44   507929 27  4280983 62  9742 0 2.6250e-01 0 2.7023e+04 0   507929 0  4280983 61  9742
0 1.450000e+00 0 3.440 59   514526 43  4287381 54 12772 0 3.3750e-01 0 3.4744e+04 118   514526 65  4287381 53 12772
0 1.550000e+00 0 3.569 75   521123 62  4293779 28 15802 0 4.1250e-01 5 4.2464e+04 138   521123 74  4293779 29 15802
0 1.650000e+00 0 3.698 38   527719 65  4300177 12 18833 0 4.8750e-01 0 5.0185e+04 0   527719 117  4300177 11 18833
0 1.750000e+00 0 3.827 12   534316 33  4306574 2 21863 0 5.6250e-01 0 5.7906e+04 0   534316 0  4306574 2 21863
0 1.850000e+00 3 3.956 4   540913 11  4312972 1 24894 0 6.3750e-01 0 6.5627e+04 0   540913 0  4312972 1 24894
218 1.950000e+00 241 4.084 4   547510 2  4319370 1 27924 175 7.1250e-01 175 7.3347e+04 0   547510 0  4319370 1 27924
