# Supplementary material for: Shifts in the eruptive styles at Stromboli in 2010–2014 revealed by ground-based InSAR data
Source: Sci Rep. 2015 Sep 1;5:13569. doi: 10.1038/srep13569 (PMC4642561; doi:10.1038/srep13569)
Supplement: Supplementary Information [file srep13569-s1.zip › Supplementary information/Inversion results/13_July_11_24_Aug_11/13_July_11_24_Aug_11_results.rsl]

X
Input data file: stromboli.dat
Data box [xmin,ymin] [xmax,ymax]: [  518000  42939000] [  518600  42942500]
Search radius (m):  5000
Number of random searches: 256
Number of data points in image: 80895
Number of data points in box: 19268 ( 24%)
Number of sub-sampled data points modeled: 9634 ( 50%)

Table 1. Variables
X2v             : chi square per degrees of freedom 
X0, Y0          : source location
Z0              : source depth beneath volcano surface 
radius          : source radius 
dP, dV          : source dimensionless pressure, source volume
x,y             : site coordinates
los,dlos,LOS    : line-of-sight, line-of-sight error, model

Spherical source best fit parameters
X2v for sub-sampled modeled data: 2.86e+00
X2v for data pixels in data box: 2.87e+00
X2v for all data pixels in InSAR image: 1.03e+00
X0 Y0 Z0 radius dP(-) dV
  518337  4294200    152   32 2.760e-02 2.847e+03

x y los dlos LOS
  518452  4294789 0.0010 0.0100 -0.0013
  518455  4294789 -0.0070 0.0100 -0.0013
  518458  4294789 0.0010 0.0100 -0.0013
  518447  4294788 -0.0040 0.0100 -0.0013
  518452  4294788 0.0010 0.0100 -0.0013
  518453  4294788 0.0020 0.0100 -0.0013
  518458  4294788 -0.0070 0.0100 -0.0013
  518459  4294788 -0.0070 0.0100 -0.0013
  518460  4294788 -0.0070 0.0100 -0.0013
  518461  4294788 -0.0070 0.0100 -0.0013
  518464  4294788 0.0010 0.0100 -0.0013
  518465  4294788 0.0010 0.0100 -0.0013
  518447  4294787 -0.0050 0.0100 -0.0013
  518451  4294787 0.0020 0.0100 -0.0013
  518452  4294787 0.0010 0.0100 -0.0013
  518458  4294787 -0.0070 0.0100 -0.0013
  518459  4294787 0.0010 0.0100 -0.0013
  518460  4294787 -0.0080 0.0100 -0.0013
  518461  4294787 0.0010 0.0100 -0.0013
  518464  4294787 0.0020 0.0100 -0.0013
  518467  4294787 -0.0070 0.0100 -0.0013
  518472  4294787 0.0010 0.0100 -0.0013
  518447  4294785 0.0000 0.0100 -0.0013
  518451  4294785 0.0020 0.0100 -0.0013
  518452  4294785 0.0010 0.0100 -0.0013
  518455  4294785 0.0000 0.0100 -0.0013
  518457  4294785 -0.0070 0.0100 -0.0013
  518458  4294785 0.0010 0.0100 -0.0013
  518460  4294785 0.0010 0.0100 -0.0013
  518461  4294785 0.0010 0.0100 -0.0013
  518463  4294785 0.0010 0.0100 -0.0013
  518464  4294785 0.0010 0.0100 -0.0013
  518467  4294785 0.0020 0.0100 -0.0013
  518469  4294785 0.0010 0.0100 -0.0013
  518471  4294785 0.0010 0.0100 -0.0013
  518472  4294785 0.0010 0.0100 -0.0013
  518473  4294785 0.0010 0.0100 -0.0013
  518475  4294785 0.0010 0.0100 -0.0013
  518476  4294785 0.0010 0.0100 -0.0013
  518477  4294785 0.0010 0.0100 -0.0013
  518478  4294785 0.0020 0.0100 -0.0013
  518479  4294785 0.0020 0.0100 -0.0013
  518447  4294784 0.0000 0.0100 -0.0013
  518448  4294784 0.0010 0.0100 -0.0013
  518449  4294784 0.0020 0.0100 -0.0013
  518451  4294784 0.0020 0.0100 -0.0013
  518452  4294784 0.0010 0.0100 -0.0013
  518455  4294784 -0.0050 0.0100 -0.0013
  518457  4294784 0.0020 0.0100 -0.0013
  518458  4294784 0.0010 0.0100 -0.0013
  518459  4294784 0.0010 0.0100 -0.0013
  518460  4294784 0.0010 0.0100 -0.0013
  518463  4294784 0.0010 0.0100 -0.0013
  518464  4294784 0.0010 0.0100 -0.0013
  518465  4294784 0.0020 0.0100 -0.0013
  518466  4294784 0.0040 0.0100 -0.0013
  518467  4294784 0.0010 0.0100 -0.0013
  518469  4294784 0.0010 0.0100 -0.0013
  518470  4294784 0.0000 0.0100 -0.0013
  518471  4294784 0.0010 0.0100 -0.0013
  518472  4294784 0.0010 0.0100 -0.0013
  518473  4294784 -0.0070 0.0100 -0.0013
  518475  4294784 0.0010 0.0100 -0.0013
  518476  4294784 0.0010 0.0100 -0.0013
  518477  4294784 0.0010 0.0100 -0.0013
  518478  4294784 0.0010 0.0100 -0.0013
  518479  4294784 0.0020 0.0100 -0.0013
  518481  4294784 0.0020 0.0100 -0.0013
  518482  4294784 0.0010 0.0100 -0.0013
  518484  4294784 0.0010 0.0100 -0.0013
  518485  4294784 0.0020 0.0100 -0.0013
  518487  4294784 0.0020 0.0100 -0.0013
  518443  4294783 0.0010 0.0100 -0.0014
  518445  4294783 0.0090 0.0100 -0.0014
  518447  4294783 -0.0010 0.0100 -0.0014
  518448  4294783 0.0010 0.0100 -0.0014
  518451  4294783 0.0010 0.0100 -0.0013
  518452  4294783 0.0010 0.0100 -0.0013
  518454  4294783 -0.0010 0.0100 -0.0013
  518457  4294783 0.0000 0.0100 -0.0013
  518458  4294783 0.0010 0.0100 -0.0013
  518459  4294783 0.0010 0.0100 -0.0013
  518460  4294783 0.0010 0.0100 -0.0013
  518463  4294783 0.0010 0.0100 -0.0013
  518464  4294783 0.0010 0.0100 -0.0013
  518465  4294783 0.0020 0.0100 -0.0013
  518466  4294783 0.0020 0.0100 -0.0013
  518467  4294783 0.0010 0.0100 -0.0013
  518469  4294783 0.0010 0.0100 -0.0013
  518470  4294783 0.0020 0.0100 -0.0013
  518471  4294783 0.0010 0.0100 -0.0013
  518472  4294783 -0.0070 0.0100 -0.0013
  518473  4294783 0.0010 0.0100 -0.0013
  518475  4294783 0.0010 0.0100 -0.0013
  518476  4294783 0.0010 0.0100 -0.0013
  518477  4294783 0.0010 0.0100 -0.0013
  518479  4294783 0.0020 0.0100 -0.0013
  518481  4294783 0.0010 0.0100 -0.0013
  518482  4294783 0.0010 0.0100 -0.0013
  518483  4294783 0.0010 0.0100 -0.0013
  518485  4294783 -0.0060 0.0100 -0.0013
  518487  4294783 -0.0070 0.0100 -0.0013
  518488  4294783 -0.0070 0.0100 -0.0013
  518489  4294783 0.0020 0.0100 -0.0013
  518490  4294783 0.0010 0.0100 -0.0013
  518491  4294783 0.0010 0.0100 -0.0013
  518493  4294783 0.0020 0.0100 -0.0013
  518494  4294783 0.0020 0.0100 -0.0013
  518495  4294783 0.0020 0.0100 -0.0013
  518442  4294782 0.0020 0.0100 -0.0014
  518443  4294782 0.0020 0.0100 -0.0014
  518445  4294782 0.0000 0.0100 -0.0014
  518449  4294782 -0.0080 0.0100 -0.0014
  518454  4294782 -0.0020 0.0100 -0.0013
  518455  4294782 0.0000 0.0100 -0.0013
  518457  4294782 0.0000 0.0100 -0.0013
  518458  4294782 0.0010 0.0100 -0.0013
  518459  4294782 0.0010 0.0100 -0.0013
  518460  4294782 0.0010 0.0100 -0.0013
  518461  4294782 0.0010 0.0100 -0.0013
  518463  4294782 0.0010 0.0100 -0.0013
  518464  4294782 0.0010 0.0100 -0.0013
  518467  4294782 0.0000 0.0100 -0.0013
  518469  4294782 0.0010 0.0100 -0.0013
  518470  4294782 0.0020 0.0100 -0.0013
  518471  4294782 0.0010 0.0100 -0.0013
  518472  4294782 0.0010 0.0100 -0.0013
  518473  4294782 0.0020 0.0100 -0.0013
  518475  4294782 0.0010 0.0100 -0.0013
  518476  4294782 0.0010 0.0100 -0.0013
  518477  4294782 0.0020 0.0100 -0.0013
  518478  4294782 0.0020 0.0100 -0.0013
  518479  4294782 0.0020 0.0100 -0.0013
  518481  4294782 0.0010 0.0100 -0.0013
  518482  4294782 0.0010 0.0100 -0.0013
  518483  4294782 0.0010 0.0100 -0.0013
  518484  4294782 0.0030 0.0100 -0.0013
  518485  4294782 0.0020 0.0100 -0.0013
  518487  4294782 0.0020 0.0100 -0.0013
  518488  4294782 0.0020 0.0100 -0.0013
  518489  4294782 0.0010 0.0100 -0.0013
  518490  4294782 0.0010 0.0100 -0.0013
  518491  4294782 0.0010 0.0100 -0.0013
  518493  4294782 0.0020 0.0100 -0.0013
  518494  4294782 0.0020 0.0100 -0.0013
  518495  4294782 0.0020 0.0100 -0.0013
  518496  4294782 0.0020 0.0100 -0.0013
  518497  4294782 0.0010 0.0100 -0.0013
  518499  4294782 0.0020 0.0100 -0.0012
  518500  4294782 0.0020 0.0100 -0.0012
  518501  4294782 0.0020 0.0100 -0.0012
  518445  4294781 0.0000 0.0100 -0.0014
  518446  4294781 0.0010 0.0100 -0.0014
  518449  4294781 -0.0080 0.0100 -0.0014
  518455  4294781 0.0000 0.0100 -0.0013
  518457  4294781 0.0010 0.0100 -0.0013
  518458  4294781 0.0010 0.0100 -0.0013
  518459  4294781 0.0010 0.0100 -0.0013
  518460  4294781 0.0000 0.0100 -0.0013
  518461  4294781 0.0010 0.0100 -0.0013
  518463  4294781 0.0010 0.0100 -0.0013
  518467  4294781 0.0010 0.0100 -0.0013
  518469  4294781 0.0020 0.0100 -0.0013
  518470  4294781 0.0020 0.0100 -0.0013
  518471  4294781 0.0020 0.0100 -0.0013
  518472  4294781 0.0020 0.0100 -0.0013
  518473  4294781 0.0010 0.0100 -0.0013
  518475  4294781 0.0010 0.0100 -0.0013
  518476  4294781 0.0020 0.0100 -0.0013
  518477  4294781 0.0030 0.0100 -0.0013
  518478  4294781 0.0020 0.0100 -0.0013
  518479  4294781 0.0010 0.0100 -0.0013
  518481  4294781 0.0010 0.0100 -0.0013
  518482  4294781 0.0010 0.0100 -0.0013
  518483  4294781 0.0030 0.0100 -0.0013
  518484  4294781 0.0020 0.0100 -0.0013
  518485  4294781 0.0020 0.0100 -0.0013
  518487  4294781 0.0020 0.0100 -0.0013
  518488  4294781 0.0020 0.0100 -0.0013
  518489  4294781 0.0010 0.0100 -0.0013
  518490  4294781 0.0010 0.0100 -0.0013
  518491  4294781 0.0020 0.0100 -0.0013
  518493  4294781 0.0020 0.0100 -0.0013
  518494  4294781 0.0020 0.0100 -0.0013
  518495  4294781 0.0020 0.0100 -0.0013
  518496  4294781 0.0010 0.0100 -0.0013
  518497  4294781 0.0010 0.0100 -0.0013
  518499  4294781 0.0020 0.0100 -0.0012
  518500  4294781 0.0020 0.0100 -0.0012
  518501  4294781 0.0010 0.0100 -0.0012
  518502  4294781 0.0020 0.0100 -0.0012
  518503  4294781 0.0020 0.0100 -0.0012
  518505  4294781 0.0020 0.0100 -0.0012
  518506  4294781 0.0020 0.0100 -0.0012
  518507  4294781 0.0020 0.0100 -0.0012
  518508  4294781 0.0020 0.0100 -0.0012
  518445  4294779 0.0000 0.0100 -0.0014
  518446  4294779 0.0010 0.0100 -0.0014
  518448  4294779 -0.0070 0.0100 -0.0014
  518452  4294779 0.0010 0.0100 -0.0014
  518455  4294779 0.0010 0.0100 -0.0014
  518458  4294779 0.0010 0.0100 -0.0013
  518459  4294779 0.0010 0.0100 -0.0013
  518460  4294779 0.0010 0.0100 -0.0013
  518461  4294779 0.0010 0.0100 -0.0013
  518463  4294779 0.0010 0.0100 -0.0013
  518464  4294779 0.0010 0.0100 -0.0013
  518465  4294779 -0.0080 0.0100 -0.0013
  518466  4294779 -0.0080 0.0100 -0.0013
  518467  4294779 0.0010 0.0100 -0.0013
  518469  4294779 0.0030 0.0100 -0.0013
  518471  4294779 0.0020 0.0100 -0.0013
  518472  4294779 0.0010 0.0100 -0.0013
  518473  4294779 0.0010 0.0100 -0.0013
  518475  4294779 0.0010 0.0100 -0.0013
  518476  4294779 0.0020 0.0100 -0.0013
  518478  4294779 0.0020 0.0100 -0.0013
  518479  4294779 0.0010 0.0100 -0.0013
  518481  4294779 0.0010 0.0100 -0.0013
  518482  4294779 0.0020 0.0100 -0.0013
  518483  4294779 0.0030 0.0100 -0.0013
  518484  4294779 0.0020 0.0100 -0.0013
  518485  4294779 0.0020 0.0100 -0.0013
  518487  4294779 0.0020 0.0100 -0.0013
  518488  4294779 0.0020 0.0100 -0.0013
  518489  4294779 0.0010 0.0100 -0.0013
  518490  4294779 0.0010 0.0100 -0.0013
  518491  4294779 0.0020 0.0100 -0.0013
  518493  4294779 0.0010 0.0100 -0.0013
  518495  4294779 0.0030 0.0100 -0.0013
  518496  4294779 0.0010 0.0100 -0.0013
  518497  4294779 0.0020 0.0100 -0.0013
  518499  4294779 0.0020 0.0100 -0.0013
  518501  4294779 0.0010 0.0100 -0.0013
  518502  4294779 0.0020 0.0100 -0.0012
  518503  4294779 0.0020 0.0100 -0.0012
  518505  4294779 0.0020 0.0100 -0.0012
  518506  4294779 0.0020 0.0100 -0.0012
  518507  4294779 0.0020 0.0100 -0.0012
  518508  4294779 0.0020 0.0100 -0.0012
  518509  4294779 0.0020 0.0100 -0.0012
  518511  4294779 0.0020 0.0100 -0.0012
  518512  4294779 0.0020 0.0100 -0.0012
  518514  4294779 0.0020 0.0100 -0.0012
  518515  4294779 0.0020 0.0100 -0.0012
  518439  4294778 0.0120 0.0100 -0.0014
  518445  4294778 0.0010 0.0100 -0.0014
  518447  4294778 0.0010 0.0100 -0.0014
  518449  4294778 0.0010 0.0100 -0.0014
  518451  4294778 0.0010 0.0100 -0.0014
  518452  4294778 0.0010 0.0100 -0.0014
  518454  4294778 0.0010 0.0100 -0.0014
  518459  4294778 0.0010 0.0100 -0.0013
  518460  4294778 0.0010 0.0100 -0.0013
  518461  4294778 0.0010 0.0100 -0.0013
  518464  4294778 0.0010 0.0100 -0.0013
  518465  4294778 0.0010 0.0100 -0.0013
  518466  4294778 0.0010 0.0100 -0.0013
  518469  4294778 0.0020 0.0100 -0.0013
  518470  4294778 0.0040 0.0100 -0.0013
  518471  4294778 0.0010 0.0100 -0.0013
  518472  4294778 0.0010 0.0100 -0.0013
  518473  4294778 0.0010 0.0100 -0.0013
  518475  4294778 0.0020 0.0100 -0.0013
  518477  4294778 0.0010 0.0100 -0.0013
  518478  4294778 0.0010 0.0100 -0.0013
  518479  4294778 0.0010 0.0100 -0.0013
  518481  4294778 0.0010 0.0100 -0.0013
  518482  4294778 0.0020 0.0100 -0.0013
  518483  4294778 0.0020 0.0100 -0.0013
  518484  4294778 0.0010 0.0100 -0.0013
  518485  4294778 0.0020 0.0100 -0.0013
  518487  4294778 0.0020 0.0100 -0.0013
  518488  4294778 0.0020 0.0100 -0.0013
  518489  4294778 0.0020 0.0100 -0.0013
  518490  4294778 0.0020 0.0100 -0.0013
  518491  4294778 0.0020 0.0100 -0.0013
  518493  4294778 0.0010 0.0100 -0.0013
  518495  4294778 0.0030 0.0100 -0.0013
  518496  4294778 0.0010 0.0100 -0.0013
  518497  4294778 0.0020 0.0100 -0.0013
  518499  4294778 0.0020 0.0100 -0.0013
  518500  4294778 0.0020 0.0100 -0.0013
  518501  4294778 0.0020 0.0100 -0.0013
  518502  4294778 0.0020 0.0100 -0.0013
  518503  4294778 0.0020 0.0100 -0.0012
  518505  4294778 0.0010 0.0100 -0.0012
  518506  4294778 0.0020 0.0100 -0.0012
  518507  4294778 0.0020 0.0100 -0.0012
  518508  4294778 0.0030 0.0100 -0.0012
  518509  4294778 0.0020 0.0100 -0.0012
  518511  4294778 0.0020 0.0100 -0.0012
  518512  4294778 0.0020 0.0100 -0.0012
  518513  4294778 0.0020 0.0100 -0.0012
  518514  4294778 0.0020 0.0100 -0.0012
  518515  4294778 0.0020 0.0100 -0.0012
  518517  4294778 0.0020 0.0100 -0.0012
  518518  4294778 0.0030 0.0100 -0.0012
  518519  4294778 0.0030 0.0100 -0.0012
  518520  4294778 0.0020 0.0100 -0.0012
  518521  4294778 0.0010 0.0100 -0.0012
  518523  4294778 0.0010 0.0100 -0.0012
  518429  4294777 0.0140 0.0100 -0.0014
  518437  4294777 0.0080 0.0100 -0.0014
  518445  4294777 0.0000 0.0100 -0.0014
  518446  4294777 0.0010 0.0100 -0.0014
  518447  4294777 0.0010 0.0100 -0.0014
  518449  4294777 0.0010 0.0100 -0.0014
  518451  4294777 0.0010 0.0100 -0.0014
  518452  4294777 -0.0010 0.0100 -0.0014
  518455  4294777 0.0010 0.0100 -0.0014
  518458  4294777 0.0010 0.0100 -0.0014
  518460  4294777 0.0010 0.0100 -0.0013
  518464  4294777 0.0010 0.0100 -0.0013
  518465  4294777 0.0010 0.0100 -0.0013
  518466  4294777 0.0010 0.0100 -0.0013
  518467  4294777 0.0020 0.0100 -0.0013
  518469  4294777 0.0020 0.0100 -0.0013
  518470  4294777 0.0010 0.0100 -0.0013
  518471  4294777 0.0010 0.0100 -0.0013
  518472  4294777 0.0010 0.0100 -0.0013
  518473  4294777 0.0010 0.0100 -0.0013
  518476  4294777 0.0000 0.0100 -0.0013
  518477  4294777 0.0010 0.0100 -0.0013
  518478  4294777 0.0010 0.0100 -0.0013
  518479  4294777 0.0010 0.0100 -0.0013
  518481  4294777 0.0020 0.0100 -0.0013
  518482  4294777 0.0020 0.0100 -0.0013
  518483  4294777 0.0010 0.0100 -0.0013
  518484  4294777 0.0020 0.0100 -0.0013
  518485  4294777 0.0020 0.0100 -0.0013
  518487  4294777 0.0020 0.0100 -0.0013
  518488  4294777 0.0030 0.0100 -0.0013
  518489  4294777 0.0020 0.0100 -0.0013
  518490  4294777 0.0020 0.0100 -0.0013
  518491  4294777 0.0010 0.0100 -0.0013
  518493  4294777 0.0010 0.0100 -0.0013
  518495  4294777 0.0020 0.0100 -0.0013
  518496  4294777 0.0010 0.0100 -0.0013
  518497  4294777 0.0020 0.0100 -0.0013
  518499  4294777 0.0020 0.0100 -0.0013
  518500  4294777 0.0020 0.0100 -0.0013
  518501  4294777 0.0020 0.0100 -0.0013
  518502  4294777 0.0020 0.0100 -0.0013
  518505  4294777 0.0020 0.0100 -0.0012
  518506  4294777 0.0010 0.0100 -0.0012
  518507  4294777 0.0030 0.0100 -0.0012
  518508  4294777 0.0020 0.0100 -0.0012
  518509  4294777 0.0020 0.0100 -0.0012
  518511  4294777 0.0020 0.0100 -0.0012
  518512  4294777 0.0020 0.0100 -0.0012
  518513  4294777 0.0020 0.0100 -0.0012
  518514  4294777 0.0020 0.0100 -0.0012
  518515  4294777 0.0020 0.0100 -0.0012
  518517  4294777 0.0030 0.0100 -0.0012
  518518  4294777 0.0030 0.0100 -0.0012
  518519  4294777 0.0020 0.0100 -0.0012
  518520  4294777 0.0020 0.0100 -0.0012
  518521  4294777 0.0020 0.0100 -0.0012
  518523  4294777 0.0020 0.0100 -0.0012
  518524  4294777 0.0000 0.0100 -0.0012
  518525  4294777 0.0000 0.0100 -0.0012
  518526  4294777 0.0000 0.0100 -0.0012
  518527  4294777 0.0000 0.0100 -0.0012
  518529  4294777 0.0000 0.0100 -0.0012
  518530  4294777 0.0000 0.0100 -0.0012
  518429  4294776 0.0140 0.0100 -0.0014
  518436  4294776 0.0050 0.0100 -0.0014
  518442  4294776 0.0090 0.0100 -0.0014
  518443  4294776 0.0000 0.0100 -0.0014
  518445  4294776 0.0000 0.0100 -0.0014
  518446  4294776 0.0010 0.0100 -0.0014
  518447  4294776 0.0010 0.0100 -0.0014
  518449  4294776 0.0000 0.0100 -0.0014
  518451  4294776 0.0010 0.0100 -0.0014
  518453  4294776 0.0010 0.0100 -0.0014
  518454  4294776 0.0010 0.0100 -0.0014
  518455  4294776 0.0010 0.0100 -0.0014
  518457  4294776 0.0010 0.0100 -0.0014
  518458  4294776 0.0010 0.0100 -0.0014
  518460  4294776 0.0010 0.0100 -0.0014
  518464  4294776 0.0010 0.0100 -0.0013
  518465  4294776 0.0010 0.0100 -0.0013
  518466  4294776 0.0020 0.0100 -0.0013
  518467  4294776 0.0020 0.0100 -0.0013
  518469  4294776 0.0010 0.0100 -0.0013
  518470  4294776 0.0010 0.0100 -0.0013
  518471  4294776 0.0010 0.0100 -0.0013
  518472  4294776 0.0010 0.0100 -0.0013
  518473  4294776 0.0010 0.0100 -0.0013
  518475  4294776 0.0000 0.0100 -0.0013
  518476  4294776 0.0010 0.0100 -0.0013
  518477  4294776 0.0010 0.0100 -0.0013
  518479  4294776 0.0020 0.0100 -0.0013
  518481  4294776 0.0020 0.0100 -0.0013
  518482  4294776 0.0010 0.0100 -0.0013
  518483  4294776 0.0010 0.0100 -0.0013
  518484  4294776 0.0020 0.0100 -0.0013
  518485  4294776 0.0020 0.0100 -0.0013
  518487  4294776 0.0020 0.0100 -0.0013
  518488  4294776 0.0020 0.0100 -0.0013
  518489  4294776 0.0020 0.0100 -0.0013
  518490  4294776 0.0020 0.0100 -0.0013
  518491  4294776 0.0010 0.0100 -0.0013
  518493  4294776 0.0020 0.0100 -0.0013
  518494  4294776 0.0020 0.0100 -0.0013
  518495  4294776 0.0010 0.0100 -0.0013
  518496  4294776 0.0010 0.0100 -0.0013
  518497  4294776 0.0020 0.0100 -0.0013
  518499  4294776 0.0020 0.0100 -0.0013
  518500  4294776 0.0020 0.0100 -0.0013
  518501  4294776 0.0020 0.0100 -0.0013
  518502  4294776 0.0020 0.0100 -0.0013
  518503  4294776 0.0020 0.0100 -0.0013
  518505  4294776 0.0020 0.0100 -0.0013
  518506  4294776 0.0020 0.0100 -0.0012
  518507  4294776 0.0030 0.0100 -0.0012
  518508  4294776 0.0020 0.0100 -0.0012
  518509  4294776 0.0020 0.0100 -0.0012
  518511  4294776 0.0020 0.0100 -0.0012
  518512  4294776 0.0020 0.0100 -0.0012
  518513  4294776 0.0020 0.0100 -0.0012
  518514  4294776 0.0020 0.0100 -0.0012
  518515  4294776 0.0020 0.0100 -0.0012
  518517  4294776 0.0030 0.0100 -0.0012
  518518  4294776 0.0020 0.0100 -0.0012
  518519  4294776 0.0020 0.0100 -0.0012
  518520  4294776 0.0030 0.0100 -0.0012
  518521  4294776 0.0020 0.0100 -0.0012
  518523  4294776 0.0020 0.0100 -0.0012
  518524  4294776 0.0000 0.0100 -0.0012
  518525  4294776 0.0000 0.0100 -0.0012
  518526  4294776 0.0000 0.0100 -0.0012
  518527  4294776 0.0000 0.0100 -0.0012
  518529  4294776 0.0000 0.0100 -0.0012
  518530  4294776 0.0000 0.0100 -0.0012
  518531  4294776 0.0000 0.0100 -0.0012
  518535  4294776 0.0010 0.0100 -0.0012
  518536  4294776 0.0010 0.0100 -0.0012
  518537  4294776 0.0000 0.0100 -0.0012
  518429  4294775 0.0210 0.0100 -0.0014
  518430  4294775 -0.0020 0.0100 -0.0014
  518442  4294775 0.0070 0.0100 -0.0014
  518443  4294775 0.0000 0.0100 -0.0014
  518445  4294775 0.0010 0.0100 -0.0014
  518446  4294775 0.0010 0.0100 -0.0014
  518447  4294775 0.0010 0.0100 -0.0014
  518448  4294775 -0.0070 0.0100 -0.0014
  518449  4294775 -0.0010 0.0100 -0.0014
  518451  4294775 -0.0010 0.0100 -0.0014
  518452  4294775 0.0000 0.0100 -0.0014
  518453  4294775 0.0010 0.0100 -0.0014
  518454  4294775 0.0010 0.0100 -0.0014
  518455  4294775 0.0010 0.0100 -0.0014
  518457  4294775 0.0010 0.0100 -0.0014
  518458  4294775 0.0010 0.0100 -0.0014
  518459  4294775 0.0010 0.0100 -0.0014
  518460  4294775 0.0010 0.0100 -0.0014
  518461  4294775 0.0010 0.0100 -0.0014
  518463  4294775 0.0010 0.0100 -0.0013
  518464  4294775 0.0010 0.0100 -0.0013
  518465  4294775 0.0010 0.0100 -0.0013
  518466  4294775 0.0020 0.0100 -0.0013
  518469  4294775 0.0010 0.0100 -0.0013
  518470  4294775 0.0010 0.0100 -0.0013
  518471  4294775 0.0010 0.0100 -0.0013
  518473  4294775 0.0010 0.0100 -0.0013
  518475  4294775 0.0010 0.0100 -0.0013
  518476  4294775 0.0010 0.0100 -0.0013
  518477  4294775 0.0010 0.0100 -0.0013
  518478  4294775 0.0010 0.0100 -0.0013
  518479  4294775 0.0020 0.0100 -0.0013
  518481  4294775 0.0010 0.0100 -0.0013
  518482  4294775 0.0010 0.0100 -0.0013
  518483  4294775 0.0020 0.0100 -0.0013
  518484  4294775 0.0020 0.0100 -0.0013
  518485  4294775 0.0020 0.0100 -0.0013
  518487  4294775 0.0020 0.0100 -0.0013
  518488  4294775 0.0020 0.0100 -0.0013
  518489  4294775 0.0020 0.0100 -0.0013
  518490  4294775 0.0020 0.0100 -0.0013
  518491  4294775 0.0010 0.0100 -0.0013
  518493  4294775 0.0020 0.0100 -0.0013
  518494  4294775 0.0010 0.0100 -0.0013
  518495  4294775 0.0020 0.0100 -0.0013
  518496  4294775 0.0020 0.0100 -0.0013
  518497  4294775 0.0020 0.0100 -0.0013
  518499  4294775 0.0020 0.0100 -0.0013
  518500  4294775 0.0020 0.0100 -0.0013
  518501  4294775 0.0020 0.0100 -0.0013
  518502  4294775 0.0020 0.0100 -0.0013
  518503  4294775 0.0020 0.0100 -0.0013
  518505  4294775 0.0020 0.0100 -0.0013
  518506  4294775 0.0010 0.0100 -0.0013
  518507  4294775 0.0020 0.0100 -0.0012
  518508  4294775 0.0020 0.0100 -0.0012
  518509  4294775 0.0020 0.0100 -0.0012
  518511  4294775 0.0020 0.0100 -0.0012
  518512  4294775 0.0020 0.0100 -0.0012
  518513  4294775 0.0020 0.0100 -0.0012
  518514  4294775 0.0020 0.0100 -0.0012
  518515  4294775 0.0020 0.0100 -0.0012
  518517  4294775 0.0020 0.0100 -0.0012
  518518  4294775 0.0020 0.0100 -0.0012
  518519  4294775 0.0020 0.0100 -0.0012
  518520  4294775 0.0020 0.0100 -0.0012
  518521  4294775 0.0020 0.0100 -0.0012
  518523  4294775 0.0030 0.0100 -0.0012
  518524  4294775 0.0000 0.0100 -0.0012
  518525  4294775 0.0000 0.0100 -0.0012
  518526  4294775 0.0000 0.0100 -0.0012
  518527  4294775 0.0000 0.0100 -0.0012
  518529  4294775 0.0000 0.0100 -0.0012
  518530  4294775 0.0000 0.0100 -0.0012
  518531  4294775 0.0000 0.0100 -0.0012
  518532  4294775 0.0010 0.0100 -0.0012
  518533  4294775 0.0000 0.0100 -0.0012
  518535  4294775 0.0010 0.0100 -0.0012
  518536  4294775 0.0010 0.0100 -0.0012
  518537  4294775 0.0000 0.0100 -0.0012
  518538  4294775 0.0010 0.0100 -0.0012
  518541  4294775 0.0000 0.0100 -0.0012
  518542  4294775 -0.0060 0.0100 -0.0012
  518543  4294775 -0.0060 0.0100 -0.0012
  518544  4294775 0.0030 0.0100 -0.0012
  518429  4294773 0.0040 0.0100 -0.0014
  518431  4294773 0.0020 0.0100 -0.0014
  518433  4294773 0.0100 0.0100 -0.0014
  518434  4294773 0.0050 0.0100 -0.0014
  518442  4294773 0.0080 0.0100 -0.0014
  518445  4294773 0.0010 0.0100 -0.0014
  518446  4294773 0.0010 0.0100 -0.0014
  518448  4294773 0.0010 0.0100 -0.0014
  518449  4294773 0.0000 0.0100 -0.0014
  518451  4294773 0.0000 0.0100 -0.0014
  518452  4294773 0.0010 0.0100 -0.0014
  518453  4294773 0.0010 0.0100 -0.0014
  518454  4294773 0.0020 0.0100 -0.0014
  518455  4294773 0.0010 0.0100 -0.0014
  518457  4294773 0.0010 0.0100 -0.0014
  518458  4294773 0.0010 0.0100 -0.0014
  518459  4294773 0.0010 0.0100 -0.0014
  518460  4294773 0.0010 0.0100 -0.0014
  518461  4294773 0.0010 0.0100 -0.0014
  518463  4294773 0.0010 0.0100 -0.0014
  518464  4294773 0.0010 0.0100 -0.0014
  518465  4294773 0.0020 0.0100 -0.0014
  518466  4294773 0.0020 0.0100 -0.0013
  518467  4294773 0.0010 0.0100 -0.0013
  518470  4294773 0.0010 0.0100 -0.0013
  518471  4294773 0.0010 0.0100 -0.0013
  518473  4294773 0.0010 0.0100 -0.0013
  518475  4294773 0.0020 0.0100 -0.0013
  518476  4294773 0.0010 0.0100 -0.0013
  518477  4294773 0.0010 0.0100 -0.0013
  518478  4294773 0.0010 0.0100 -0.0013
  518479  4294773 0.0010 0.0100 -0.0013
  518481  4294773 0.0010 0.0100 -0.0013
  518483  4294773 0.0020 0.0100 -0.0013
  518484  4294773 0.0020 0.0100 -0.0013
  518485  4294773 0.0020 0.0100 -0.0013
  518487  4294773 0.0020 0.0100 -0.0013
  518488  4294773 0.0020 0.0100 -0.0013
  518489  4294773 0.0010 0.0100 -0.0013
  518490  4294773 0.0010 0.0100 -0.0013
  518491  4294773 0.0020 0.0100 -0.0013
  518493  4294773 0.0020 0.0100 -0.0013
  518494  4294773 0.0020 0.0100 -0.0013
  518495  4294773 0.0020 0.0100 -0.0013
  518497  4294773 0.0020 0.0100 -0.0013
  518499  4294773 0.0020 0.0100 -0.0013
  518500  4294773 0.0020 0.0100 -0.0013
  518501  4294773 0.0020 0.0100 -0.0013
  518502  4294773 0.0020 0.0100 -0.0013
  518503  4294773 0.0020 0.0100 -0.0013
  518505  4294773 0.0020 0.0100 -0.0013
  518506  4294773 0.0010 0.0100 -0.0013
  518507  4294773 0.0020 0.0100 -0.0013
  518508  4294773 0.0020 0.0100 -0.0013
  518512  4294773 0.0020 0.0100 -0.0012
  518513  4294773 0.0020 0.0100 -0.0012
  518514  4294773 0.0020 0.0100 -0.0012
  518515  4294773 0.0020 0.0100 -0.0012
  518517  4294773 0.0020 0.0100 -0.0012
  518518  4294773 0.0020 0.0100 -0.0012
  518519  4294773 0.0030 0.0100 -0.0012
  518520  4294773 0.0020 0.0100 -0.0012
  518521  4294773 0.0020 0.0100 -0.0012
  518523  4294773 0.0030 0.0100 -0.0012
  518524  4294773 0.0000 0.0100 -0.0012
  518525  4294773 0.0010 0.0100 -0.0012
  518526  4294773 0.0010 0.0100 -0.0012
  518527  4294773 0.0000 0.0100 -0.0012
  518529  4294773 0.0000 0.0100 -0.0012
  518530  4294773 0.0000 0.0100 -0.0012
  518531  4294773 0.0010 0.0100 -0.0012
  518532  4294773 0.0010 0.0100 -0.0012
  518533  4294773 -0.0010 0.0100 -0.0012
  518535  4294773 0.0010 0.0100 -0.0012
  518536  4294773 0.0000 0.0100 -0.0012
  518537  4294773 0.0000 0.0100 -0.0012
  518538  4294773 0.0010 0.0100 -0.0012
  518539  4294773 0.0010 0.0100 -0.0012
  518541  4294773 0.0000 0.0100 -0.0012
  518542  4294773 0.0010 0.0100 -0.0012
  518543  4294773 0.0000 0.0100 -0.0012
  518544  4294773 0.0010 0.0100 -0.0012
  518431  4294772 0.0040 0.0100 -0.0014
  518433  4294772 0.0020 0.0100 -0.0014
  518441  4294772 0.0070 0.0100 -0.0014
  518442  4294772 0.0010 0.0100 -0.0014
  518443  4294772 0.0010 0.0100 -0.0014
  518445  4294772 0.0010 0.0100 -0.0014
  518446  4294772 0.0010 0.0100 -0.0014
  518447  4294772 0.0010 0.0100 -0.0014
  518448  4294772 0.0010 0.0100 -0.0014
  518449  4294772 0.0000 0.0100 -0.0014
  518451  4294772 0.0010 0.0100 -0.0014
  518452  4294772 0.0010 0.0100 -0.0014
  518453  4294772 0.0010 0.0100 -0.0014
  518454  4294772 0.0010 0.0100 -0.0014
  518455  4294772 0.0010 0.0100 -0.0014
  518457  4294772 0.0010 0.0100 -0.0014
  518458  4294772 0.0010 0.0100 -0.0014
  518459  4294772 0.0010 0.0100 -0.0014
  518461  4294772 0.0010 0.0100 -0.0014
  518463  4294772 0.0010 0.0100 -0.0014
  518464  4294772 0.0020 0.0100 -0.0014
  518465  4294772 0.0030 0.0100 -0.0014
  518466  4294772 0.0010 0.0100 -0.0014
  518467  4294772 0.0010 0.0100 -0.0014
  518469  4294772 0.0010 0.0100 -0.0013
  518470  4294772 0.0020 0.0100 -0.0013
  518472  4294772 0.0010 0.0100 -0.0013
  518473  4294772 0.0020 0.0100 -0.0013
  518475  4294772 0.0010 0.0100 -0.0013
  518476  4294772 0.0010 0.0100 -0.0013
  518477  4294772 0.0010 0.0100 -0.0013
  518478  4294772 0.0010 0.0100 -0.0013
  518479  4294772 0.0010 0.0100 -0.0013
  518481  4294772 0.0010 0.0100 -0.0013
  518482  4294772 0.0010 0.0100 -0.0013
  518483  4294772 0.0020 0.0100 -0.0013
  518484  4294772 0.0020 0.0100 -0.0013
  518485  4294772 0.0010 0.0100 -0.0013
  518487  4294772 0.0010 0.0100 -0.0013
  518488  4294772 0.0020 0.0100 -0.0013
  518489  4294772 0.0020 0.0100 -0.0013
  518490  4294772 0.0010 0.0100 -0.0013
  518491  4294772 0.0010 0.0100 -0.0013
  518493  4294772 0.0010 0.0100 -0.0013
  518494  4294772 0.0020 0.0100 -0.0013
  518495  4294772 0.0020 0.0100 -0.0013
  518496  4294772 0.0020 0.0100 -0.0013
  518497  4294772 0.0020 0.0100 -0.0013
  518499  4294772 0.0020 0.0100 -0.0013
  518500  4294772 0.0020 0.0100 -0.0013
  518501  4294772 0.0030 0.0100 -0.0013
  518502  4294772 0.0020 0.0100 -0.0013
  518503  4294772 0.0020 0.0100 -0.0013
  518505  4294772 0.0020 0.0100 -0.0013
  518506  4294772 0.0020 0.0100 -0.0013
  518507  4294772 0.0020 0.0100 -0.0013
  518508  4294772 0.0020 0.0100 -0.0013
  518509  4294772 0.0030 0.0100 -0.0013
  518511  4294772 0.0020 0.0100 -0.0012
  518512  4294772 0.0020 0.0100 -0.0012
  518513  4294772 0.0020 0.0100 -0.0012
  518514  4294772 0.0020 0.0100 -0.0012
  518515  4294772 0.0020 0.0100 -0.0012
  518517  4294772 0.0030 0.0100 -0.0012
  518518  4294772 0.0020 0.0100 -0.0012
  518519  4294772 0.0030 0.0100 -0.0012
  518520  4294772 0.0020 0.0100 -0.0012
  518521  4294772 0.0020 0.0100 -0.0012
  518523  4294772 0.0020 0.0100 -0.0012
  518524  4294772 0.0000 0.0100 -0.0012
  518525  4294772 0.0020 0.0100 -0.0012
  518526  4294772 0.0020 0.0100 -0.0012
  518527  4294772 0.0010 0.0100 -0.0012
  518529  4294772 0.0000 0.0100 -0.0012
  518530  4294772 0.0000 0.0100 -0.0012
  518531  4294772 0.0030 0.0100 -0.0012
  518532  4294772 0.0020 0.0100 -0.0012
  518533  4294772 -0.0010 0.0100 -0.0012
  518535  4294772 0.0010 0.0100 -0.0012
  518536  4294772 0.0000 0.0100 -0.0012
  518537  4294772 0.0010 0.0100 -0.0012
  518538  4294772 0.0020 0.0100 -0.0012
  518539  4294772 0.0010 0.0100 -0.0012
  518541  4294772 0.0000 0.0100 -0.0012
  518542  4294772 -0.0140 0.0100 -0.0012
  518544  4294772 0.0000 0.0100 -0.0012
  518545  4294772 0.0030 0.0100 -0.0012
  518547  4294772 -0.0010 0.0100 -0.0012
  518554  4294772 0.0040 0.0100 -0.0011
  518433  4294771 -0.0020 0.0100 -0.0014
  518439  4294771 0.0070 0.0100 -0.0014
  518442  4294771 0.0020 0.0100 -0.0014
  518443  4294771 0.0010 0.0100 -0.0014
  518446  4294771 0.0010 0.0100 -0.0014
  518447  4294771 0.0010 0.0100 -0.0014
  518448  4294771 0.0010 0.0100 -0.0014
  518449  4294771 0.0000 0.0100 -0.0014
  518451  4294771 0.0010 0.0100 -0.0014
  518453  4294771 0.0010 0.0100 -0.0014
  518454  4294771 0.0010 0.0100 -0.0014
  518455  4294771 0.0010 0.0100 -0.0014
  518457  4294771 0.0010 0.0100 -0.0014
  518459  4294771 0.0010 0.0100 -0.0014
  518461  4294771 0.0010 0.0100 -0.0014
  518463  4294771 0.0010 0.0100 -0.0014
  518464  4294771 0.0020 0.0100 -0.0014
  518466  4294771 0.0010 0.0100 -0.0014
  518467  4294771 0.0010 0.0100 -0.0014
  518469  4294771 0.0010 0.0100 -0.0013
  518470  4294771 0.0020 0.0100 -0.0013
  518471  4294771 0.0010 0.0100 -0.0013
  518472  4294771 0.0010 0.0100 -0.0013
  518473  4294771 0.0010 0.0100 -0.0013
  518475  4294771 0.0010 0.0100 -0.0013
  518476  4294771 0.0010 0.0100 -0.0013
  518477  4294771 0.0010 0.0100 -0.0013
  518478  4294771 0.0010 0.0100 -0.0013
  518479  4294771 0.0010 0.0100 -0.0013
  518481  4294771 0.0010 0.0100 -0.0013
  518482  4294771 0.0010 0.0100 -0.0013
  518483  4294771 0.0020 0.0100 -0.0013
  518484  4294771 0.0020 0.0100 -0.0013
  518485  4294771 0.0020 0.0100 -0.0013
  518487  4294771 0.0020 0.0100 -0.0013
  518488  4294771 0.0010 0.0100 -0.0013
  518489  4294771 0.0020 0.0100 -0.0013
  518490  4294771 0.0010 0.0100 -0.0013
  518491  4294771 0.0020 0.0100 -0.0013
  518493  4294771 0.0010 0.0100 -0.0013
  518494  4294771 0.0020 0.0100 -0.0013
  518495  4294771 0.0020 0.0100 -0.0013
  518496  4294771 0.0020 0.0100 -0.0013
  518497  4294771 0.0020 0.0100 -0.0013
  518499  4294771 0.0020 0.0100 -0.0013
  518500  4294771 0.0020 0.0100 -0.0013
  518501  4294771 0.0020 0.0100 -0.0013
  518502  4294771 0.0020 0.0100 -0.0013
  518503  4294771 0.0020 0.0100 -0.0013
  518505  4294771 0.0020 0.0100 -0.0013
  518506  4294771 0.0020 0.0100 -0.0013
  518507  4294771 0.0020 0.0100 -0.0013
  518508  4294771 0.0020 0.0100 -0.0013
  518509  4294771 0.0030 0.0100 -0.0013
  518511  4294771 0.0020 0.0100 -0.0013
  518512  4294771 0.0020 0.0100 -0.0012
  518513  4294771 0.0020 0.0100 -0.0012
  518514  4294771 0.0020 0.0100 -0.0012
  518515  4294771 0.0020 0.0100 -0.0012
  518517  4294771 0.0020 0.0100 -0.0012
  518518  4294771 0.0020 0.0100 -0.0012
  518519  4294771 -0.0010 0.0100 -0.0012
  518521  4294771 0.0020 0.0100 -0.0012
  518523  4294771 0.0020 0.0100 -0.0012
  518524  4294771 0.0010 0.0100 -0.0012
  518525  4294771 0.0020 0.0100 -0.0012
  518526  4294771 0.0010 0.0100 -0.0012
  518527  4294771 0.0000 0.0100 -0.0012
  518529  4294771 0.0000 0.0100 -0.0012
  518530  4294771 0.0000 0.0100 -0.0012
  518531  4294771 0.0010 0.0100 -0.0012
  518532  4294771 0.0010 0.0100 -0.0012
  518535  4294771 0.0000 0.0100 -0.0012
  518536  4294771 0.0000 0.0100 -0.0012
  518537  4294771 0.0020 0.0100 -0.0012
  518538  4294771 0.0000 0.0100 -0.0012
  518539  4294771 0.0000 0.0100 -0.0012
  518541  4294771 0.0000 0.0100 -0.0012
  518542  4294771 -0.0030 0.0100 -0.0012
  518544  4294771 0.0000 0.0100 -0.0012
  518545  4294771 -0.0020 0.0100 -0.0012
  518547  4294771 0.0000 0.0100 -0.0012
  518548  4294771 0.0000 0.0100 -0.0012
  518553  4294771 0.0150 0.0100 -0.0011
  518417  4294770 -0.0050 0.0100 -0.0015
  518430  4294770 0.0010 0.0100 -0.0014
  518431  4294770 -0.0010 0.0100 -0.0014
  518435  4294770 -0.0010 0.0100 -0.0014
  518437  4294770 0.0130 0.0100 -0.0014
  518439  4294770 0.0050 0.0100 -0.0014
  518441  4294770 0.0030 0.0100 -0.0014
  518443  4294770 0.0010 0.0100 -0.0014
  518445  4294770 0.0020 0.0100 -0.0014
  518446  4294770 0.0010 0.0100 -0.0014
  518447  4294770 0.0010 0.0100 -0.0014
  518451  4294770 0.0020 0.0100 -0.0014
  518453  4294770 0.0020 0.0100 -0.0014
  518454  4294770 0.0010 0.0100 -0.0014
  518455  4294770 0.0010 0.0100 -0.0014
  518457  4294770 0.0010 0.0100 -0.0014
  518459  4294770 0.0020 0.0100 -0.0014
  518460  4294770 0.0010 0.0100 -0.0014
  518461  4294770 0.0010 0.0100 -0.0014
  518463  4294770 0.0010 0.0100 -0.0014
  518464  4294770 0.0020 0.0100 -0.0014
  518466  4294770 0.0010 0.0100 -0.0014
  518467  4294770 0.0010 0.0100 -0.0014
  518469  4294770 0.0020 0.0100 -0.0014
  518470  4294770 0.0020 0.0100 -0.0014
  518471  4294770 0.0010 0.0100 -0.0013
  518472  4294770 0.0010 0.0100 -0.0013
  518473  4294770 0.0000 0.0100 -0.0013
  518475  4294770 0.0010 0.0100 -0.0013
  518476  4294770 0.0010 0.0100 -0.0013
  518477  4294770 0.0010 0.0100 -0.0013
  518478  4294770 0.0010 0.0100 -0.0013
  518479  4294770 0.0020 0.0100 -0.0013
  518481  4294770 0.0010 0.0100 -0.0013
  518482  4294770 0.0020 0.0100 -0.0013
  518483  4294770 0.0010 0.0100 -0.0013
  518484  4294770 0.0020 0.0100 -0.0013
  518485  4294770 0.0010 0.0100 -0.0013
  518487  4294770 0.0020 0.0100 -0.0013
  518488  4294770 0.0020 0.0100 -0.0013
  518489  4294770 0.0020 0.0100 -0.0013
  518490  4294770 0.0020 0.0100 -0.0013
  518491  4294770 0.0010 0.0100 -0.0013
  518493  4294770 0.0010 0.0100 -0.0013
  518494  4294770 0.0020 0.0100 -0.0013
  518495  4294770 0.0020 0.0100 -0.0013
  518496  4294770 0.0020 0.0100 -0.0013
  518497  4294770 0.0020 0.0100 -0.0013
  518499  4294770 0.0020 0.0100 -0.0013
  518500  4294770 0.0020 0.0100 -0.0013
  518501  4294770 0.0020 0.0100 -0.0013
  518502  4294770 0.0020 0.0100 -0.0013
  518503  4294770 0.0020 0.0100 -0.0013
  518505  4294770 0.0020 0.0100 -0.0013
  518506  4294770 0.0020 0.0100 -0.0013
  518507  4294770 0.0020 0.0100 -0.0013
  518508  4294770 0.0020 0.0100 -0.0013
  518509  4294770 0.0020 0.0100 -0.0013
  518511  4294770 0.0020 0.0100 -0.0013
  518512  4294770 0.0020 0.0100 -0.0013
  518513  4294770 0.0020 0.0100 -0.0012
  518514  4294770 0.0020 0.0100 -0.0012
  518515  4294770 0.0020 0.0100 -0.0012
  518517  4294770 0.0020 0.0100 -0.0012
  518518  4294770 0.0030 0.0100 -0.0012
  518519  4294770 0.0050 0.0100 -0.0012
  518520  4294770 0.0030 0.0100 -0.0012
  518521  4294770 0.0020 0.0100 -0.0012
  518523  4294770 0.0020 0.0100 -0.0012
  518524  4294770 0.0010 0.0100 -0.0012
  518525  4294770 0.0020 0.0100 -0.0012
  518526  4294770 0.0020 0.0100 -0.0012
  518527  4294770 0.0010 0.0100 -0.0012
  518529  4294770 0.0000 0.0100 -0.0012
  518530  4294770 0.0000 0.0100 -0.0012
  518531  4294770 0.0010 0.0100 -0.0012
  518532  4294770 -0.0010 0.0100 -0.0012
  518533  4294770 -0.0010 0.0100 -0.0012
  518535  4294770 0.0040 0.0100 -0.0012
  518536  4294770 0.0000 0.0100 -0.0012
  518537  4294770 0.0020 0.0100 -0.0012
  518538  4294770 0.0000 0.0100 -0.0012
  518539  4294770 0.0000 0.0100 -0.0012
  518542  4294770 -0.0030 0.0100 -0.0012
  518543  4294770 0.0000 0.0100 -0.0012
  518544  4294770 0.0000 0.0100 -0.0012
  518545  4294770 0.0010 0.0100 -0.0012
  518547  4294770 0.0080 0.0100 -0.0012
  518548  4294770 0.0020 0.0100 -0.0012
  518549  4294770 0.0000 0.0100 -0.0012
  518550  4294770 -0.0010 0.0100 -0.0012
  518553  4294770 0.0130 0.0100 -0.0011
  518555  4294770 0.0010 0.0100 -0.0011
  518398  4294769 -0.0140 0.0100 -0.0015
  518416  4294769 -0.0010 0.0100 -0.0015
  518417  4294769 0.0070 0.0100 -0.0015
  518430  4294769 0.0010 0.0100 -0.0014
  518431  4294769 -0.0010 0.0100 -0.0014
  518433  4294769 0.0060 0.0100 -0.0014
  518435  4294769 0.0010 0.0100 -0.0014
  518437  4294769 0.0140 0.0100 -0.0014
  518442  4294769 0.0040 0.0100 -0.0014
  518443  4294769 0.0010 0.0100 -0.0014
  518445  4294769 0.0010 0.0100 -0.0014
  518446  4294769 0.0010 0.0100 -0.0014
  518447  4294769 0.0010 0.0100 -0.0014
  518448  4294769 0.0020 0.0100 -0.0014
  518449  4294769 0.0020 0.0100 -0.0014
  518451  4294769 -0.0060 0.0100 -0.0014
  518453  4294769 0.0020 0.0100 -0.0014
  518454  4294769 0.0010 0.0100 -0.0014
  518455  4294769 0.0010 0.0100 -0.0014
  518457  4294769 0.0010 0.0100 -0.0014
  518458  4294769 0.0010 0.0100 -0.0014
  518459  4294769 0.0010 0.0100 -0.0014
  518460  4294769 0.0010 0.0100 -0.0014
  518461  4294769 0.0010 0.0100 -0.0014
  518463  4294769 0.0010 0.0100 -0.0014
  518464  4294769 0.0010 0.0100 -0.0014
  518465  4294769 0.0010 0.0100 -0.0014
  518466  4294769 0.0010 0.0100 -0.0014
  518467  4294769 0.0010 0.0100 -0.0014
  518469  4294769 0.0020 0.0100 -0.0014
  518470  4294769 0.0020 0.0100 -0.0014
  518471  4294769 0.0020 0.0100 -0.0014
  518472  4294769 0.0010 0.0100 -0.0013
  518473  4294769 -0.0010 0.0100 -0.0013
  518475  4294769 0.0010 0.0100 -0.0013
  518476  4294769 0.0010 0.0100 -0.0013
  518477  4294769 0.0010 0.0100 -0.0013
  518478  4294769 0.0020 0.0100 -0.0013
  518479  4294769 0.0010 0.0100 -0.0013
  518481  4294769 0.0020 0.0100 -0.0013
  518482  4294769 0.0020 0.0100 -0.0013
  518483  4294769 0.0020 0.0100 -0.0013
  518484  4294769 0.0020 0.0100 -0.0013
  518485  4294769 0.0010 0.0100 -0.0013
  518487  4294769 0.0010 0.0100 -0.0013
  518488  4294769 0.0010 0.0100 -0.0013
  518489  4294769 0.0020 0.0100 -0.0013
  518490  4294769 0.0020 0.0100 -0.0013
  518491  4294769 0.0010 0.0100 -0.0013
  518493  4294769 0.0020 0.0100 -0.0013
  518495  4294769 0.0020 0.0100 -0.0013
  518496  4294769 0.0020 0.0100 -0.0013
  518497  4294769 0.0020 0.0100 -0.0013
  518499  4294769 0.0020 0.0100 -0.0013
  518500  4294769 0.0020 0.0100 -0.0013
  518501  4294769 0.0020 0.0100 -0.0013
  518502  4294769 0.0020 0.0100 -0.0013
  518503  4294769 0.0020 0.0100 -0.0013
  518505  4294769 0.0020 0.0100 -0.0013
  518506  4294769 0.0020 0.0100 -0.0013
  518507  4294769 0.0020 0.0100 -0.0013
  518508  4294769 0.0020 0.0100 -0.0013
  518509  4294769 0.0020 0.0100 -0.0013
  518511  4294769 0.0020 0.0100 -0.0013
  518512  4294769 0.0020 0.0100 -0.0013
  518513  4294769 0.0020 0.0100 -0.0013
  518514  4294769 0.0020 0.0100 -0.0013
  518515  4294769 0.0020 0.0100 -0.0012
  518517  4294769 0.0030 0.0100 -0.0012
  518518  4294769 0.0030 0.0100 -0.0012
  518519  4294769 0.0040 0.0100 -0.0012
  518520  4294769 0.0020 0.0100 -0.0012
  518521  4294769 0.0020 0.0100 -0.0012
  518523  4294769 0.0020 0.0100 -0.0012
  518524  4294769 0.0020 0.0100 -0.0012
  518525  4294769 0.0020 0.0100 -0.0012
  518526  4294769 0.0020 0.0100 -0.0012
  518527  4294769 0.0010 0.0100 -0.0012
  518529  4294769 0.0000 0.0100 -0.0012
  518530  4294769 0.0000 0.0100 -0.0012
  518531  4294769 0.0000 0.0100 -0.0012
  518532  4294769 0.0000 0.0100 -0.0012
  518533  4294769 0.0000 0.0100 -0.0012
  518535  4294769 0.0060 0.0100 -0.0012
  518537  4294769 -0.0030 0.0100 -0.0012
  518539  4294769 0.0000 0.0100 -0.0012
  518541  4294769 0.0000 0.0100 -0.0012
  518542  4294769 0.0020 0.0100 -0.0012
  518543  4294769 0.0010 0.0100 -0.0012
  518544  4294769 0.0010 0.0100 -0.0012
  518545  4294769 0.0010 0.0100 -0.0012
  518547  4294769 0.0000 0.0100 -0.0012
  518548  4294769 0.0000 0.0100 -0.0012
  518549  4294769 0.0000 0.0100 -0.0012
  518550  4294769 -0.0010 0.0100 -0.0012
  518551  4294769 -0.0050 0.0100 -0.0012
  518553  4294769 0.0100 0.0100 -0.0012
  518555  4294769 0.0000 0.0100 -0.0011
  518391  4294767 -0.0110 0.0100 -0.0015
  518416  4294767 -0.0010 0.0100 -0.0015
  518425  4294767 -0.0040 0.0100 -0.0015
  518428  4294767 0.0020 0.0100 -0.0014
  518430  4294767 0.0010 0.0100 -0.0014
  518431  4294767 0.0020 0.0100 -0.0014
  518433  4294767 0.0040 0.0100 -0.0014
  518434  4294767 0.0030 0.0100 -0.0014
  518435  4294767 0.0010 0.0100 -0.0014
  518437  4294767 0.0140 0.0100 -0.0014
  518441  4294767 0.0060 0.0100 -0.0014
  518442  4294767 0.0030 0.0100 -0.0014
  518443  4294767 0.0010 0.0100 -0.0014
  518446  4294767 0.0010 0.0100 -0.0014
  518447  4294767 0.0020 0.0100 -0.0014
  518448  4294767 0.0020 0.0100 -0.0014
  518449  4294767 0.0010 0.0100 -0.0014
  518451  4294767 0.0020 0.0100 -0.0014
  518453  4294767 0.0030 0.0100 -0.0014
  518454  4294767 0.0010 0.0100 -0.0014
  518455  4294767 0.0010 0.0100 -0.0014
  518457  4294767 0.0010 0.0100 -0.0014
  518458  4294767 0.0010 0.0100 -0.0014
  518459  4294767 0.0000 0.0100 -0.0014
  518461  4294767 0.0010 0.0100 -0.0014
  518463  4294767 0.0010 0.0100 -0.0014
  518464  4294767 0.0010 0.0100 -0.0014
  518465  4294767 0.0010 0.0100 -0.0014
  518466  4294767 0.0010 0.0100 -0.0014
  518467  4294767 0.0010 0.0100 -0.0014
  518469  4294767 0.0020 0.0100 -0.0014
  518470  4294767 0.0010 0.0100 -0.0014
  518471  4294767 0.0020 0.0100 -0.0014
  518472  4294767 0.0010 0.0100 -0.0014
  518473  4294767 -0.0010 0.0100 -0.0014
  518475  4294767 0.0020 0.0100 -0.0014
  518476  4294767 0.0010 0.0100 -0.0013
  518477  4294767 0.0010 0.0100 -0.0013
  518479  4294767 0.0020 0.0100 -0.0013
  518481  4294767 0.0020 0.0100 -0.0013
  518482  4294767 0.0020 0.0100 -0.0013
  518483  4294767 0.0020 0.0100 -0.0013
  518484  4294767 0.0010 0.0100 -0.0013
  518487  4294767 0.0010 0.0100 -0.0013
  518488  4294767 0.0000 0.0100 -0.0013
  518489  4294767 0.0010 0.0100 -0.0013
  518490  4294767 0.0010 0.0100 -0.0013
  518491  4294767 0.0020 0.0100 -0.0013
  518493  4294767 0.0010 0.0100 -0.0013
  518494  4294767 0.0020 0.0100 -0.0013
  518495  4294767 0.0020 0.0100 -0.0013
  518496  4294767 0.0020 0.0100 -0.0013
  518497  4294767 0.0020 0.0100 -0.0013
  518499  4294767 0.0020 0.0100 -0.0013
  518500  4294767 0.0020 0.0100 -0.0013
  518501  4294767 0.0020 0.0100 -0.0013
  518502  4294767 0.0020 0.0100 -0.0013
  518503  4294767 0.0020 0.0100 -0.0013
  518505  4294767 0.0020 0.0100 -0.0013
  518506  4294767 0.0020 0.0100 -0.0013
  518507  4294767 0.0020 0.0100 -0.0013
  518508  4294767 0.0020 0.0100 -0.0013
  518509  4294767 0.0020 0.0100 -0.0013
  518511  4294767 0.0020 0.0100 -0.0013
  518512  4294767 0.0020 0.0100 -0.0013
  518513  4294767 0.0020 0.0100 -0.0013
  518514  4294767 0.0020 0.0100 -0.0013
  518515  4294767 0.0020 0.0100 -0.0013
  518517  4294767 0.0030 0.0100 -0.0012
  518518  4294767 0.0030 0.0100 -0.0012
  518519  4294767 0.0030 0.0100 -0.0012
  518520  4294767 0.0020 0.0100 -0.0012
  518521  4294767 0.0020 0.0100 -0.0012
  518523  4294767 0.0020 0.0100 -0.0012
  518524  4294767 0.0030 0.0100 -0.0012
  518525  4294767 0.0020 0.0100 -0.0012
  518526  4294767 0.0020 0.0100 -0.0012
  518527  4294767 0.0010 0.0100 -0.0012
  518529  4294767 0.0000 0.0100 -0.0012
  518530  4294767 0.0000 0.0100 -0.0012
  518531  4294767 0.0000 0.0100 -0.0012
  518532  4294767 0.0010 0.0100 -0.0012
  518533  4294767 0.0010 0.0100 -0.0012
  518535  4294767 0.0010 0.0100 -0.0012
  518536  4294767 0.0020 0.0100 -0.0012
  518537  4294767 -0.0050 0.0100 -0.0012
  518539  4294767 0.0010 0.0100 -0.0012
  518541  4294767 0.0010 0.0100 -0.0012
  518543  4294767 0.0020 0.0100 -0.0012
  518544  4294767 0.0020 0.0100 -0.0012
  518545  4294767 0.0010 0.0100 -0.0012
  518547  4294767 0.0000 0.0100 -0.0012
  518548  4294767 0.0000 0.0100 -0.0012
  518549  4294767 0.0020 0.0100 -0.0012
  518551  4294767 0.0010 0.0100 -0.0012
  518553  4294767 -0.0040 0.0100 -0.0012
  518554  4294767 0.0000 0.0100 -0.0012
  518555  4294767 0.0000 0.0100 -0.0012
  518556  4294767 0.0020 0.0100 -0.0011
  518398  4294766 -0.0020 0.0100 -0.0015
  518401  4294766 -0.0030 0.0100 -0.0015
  518416  4294766 -0.0010 0.0100 -0.0015
  518419  4294766 -0.0010 0.0100 -0.0015
  518424  4294766 -0.0010 0.0100 -0.0015
  518428  4294766 0.0010 0.0100 -0.0015
  518430  4294766 0.0020 0.0100 -0.0014
  518431  4294766 0.0020 0.0100 -0.0014
  518434  4294766 0.0040 0.0100 -0.0014
  518436  4294766 0.0100 0.0100 -0.0014
  518437  4294766 0.0100 0.0100 -0.0014
  518440  4294766 0.0060 0.0100 -0.0014
  518441  4294766 0.0070 0.0100 -0.0014
  518442  4294766 0.0030 0.0100 -0.0014
  518443  4294766 0.0010 0.0100 -0.0014
  518446  4294766 0.0010 0.0100 -0.0014
  518447  4294766 0.0020 0.0100 -0.0014
  518448  4294766 0.0010 0.0100 -0.0014
  518449  4294766 0.0020 0.0100 -0.0014
  518451  4294766 0.0010 0.0100 -0.0014
  518452  4294766 0.0010 0.0100 -0.0014
  518454  4294766 0.0010 0.0100 -0.0014
  518455  4294766 0.0010 0.0100 -0.0014
  518457  4294766 0.0020 0.0100 -0.0014
  518458  4294766 0.0010 0.0100 -0.0014
  518461  4294766 0.0020 0.0100 -0.0014
  518463  4294766 0.0010 0.0100 -0.0014
  518464  4294766 0.0010 0.0100 -0.0014
  518465  4294766 0.0010 0.0100 -0.0014
  518466  4294766 0.0010 0.0100 -0.0014
  518469  4294766 0.0020 0.0100 -0.0014
  518470  4294766 0.0020 0.0100 -0.0014
  518471  4294766 0.0010 0.0100 -0.0014
  518472  4294766 0.0000 0.0100 -0.0014
  518473  4294766 0.0020 0.0100 -0.0014
  518475  4294766 0.0020 0.0100 -0.0014
  518476  4294766 0.0010 0.0100 -0.0014
  518477  4294766 0.0010 0.0100 -0.0013
  518479  4294766 0.0020 0.0100 -0.0013
  518481  4294766 0.0020 0.0100 -0.0013
  518482  4294766 0.0020 0.0100 -0.0013
  518483  4294766 0.0020 0.0100 -0.0013
  518484  4294766 0.0010 0.0100 -0.0013
  518485  4294766 0.0010 0.0100 -0.0013
  518487  4294766 0.0010 0.0100 -0.0013
  518488  4294766 0.0020 0.0100 -0.0013
  518489  4294766 0.0010 0.0100 -0.0013
  518490  4294766 0.0020 0.0100 -0.0013
  518491  4294766 0.0020 0.0100 -0.0013
  518493  4294766 0.0010 0.0100 -0.0013
  518494  4294766 0.0020 0.0100 -0.0013
  518495  4294766 0.0020 0.0100 -0.0013
  518496  4294766 0.0020 0.0100 -0.0013
  518497  4294766 0.0020 0.0100 -0.0013
  518499  4294766 0.0020 0.0100 -0.0013
  518500  4294766 0.0020 0.0100 -0.0013
  518501  4294766 0.0020 0.0100 -0.0013
  518502  4294766 0.0020 0.0100 -0.0013
  518503  4294766 0.0020 0.0100 -0.0013
  518505  4294766 0.0020 0.0100 -0.0013
  518506  4294766 0.0020 0.0100 -0.0013
  518507  4294766 0.0020 0.0100 -0.0013
  518508  4294766 0.0020 0.0100 -0.0013
  518509  4294766 0.0020 0.0100 -0.0013
  518511  4294766 0.0020 0.0100 -0.0013
  518512  4294766 0.0020 0.0100 -0.0013
  518513  4294766 0.0020 0.0100 -0.0013
  518514  4294766 0.0020 0.0100 -0.0013
  518515  4294766 0.0020 0.0100 -0.0013
  518517  4294766 0.0030 0.0100 -0.0013
  518518  4294766 0.0030 0.0100 -0.0012
  518519  4294766 0.0020 0.0100 -0.0012
  518520  4294766 0.0020 0.0100 -0.0012
  518521  4294766 0.0020 0.0100 -0.0012
  518523  4294766 0.0030 0.0100 -0.0012
  518524  4294766 0.0030 0.0100 -0.0012
  518525  4294766 0.0020 0.0100 -0.0012
  518526  4294766 0.0010 0.0100 -0.0012
  518527  4294766 0.0000 0.0100 -0.0012
  518529  4294766 0.0000 0.0100 -0.0012
  518530  4294766 0.0000 0.0100 -0.0012
  518531  4294766 0.0000 0.0100 -0.0012
  518532  4294766 0.0010 0.0100 -0.0012
  518533  4294766 0.0010 0.0100 -0.0012
  518535  4294766 0.0000 0.0100 -0.0012
  518537  4294766 0.0100 0.0100 -0.0012
  518538  4294766 0.0060 0.0100 -0.0012
  518539  4294766 0.0010 0.0100 -0.0012
  518541  4294766 0.0020 0.0100 -0.0012
  518543  4294766 0.0020 0.0100 -0.0012
  518544  4294766 0.0010 0.0100 -0.0012
  518545  4294766 0.0110 0.0100 -0.0012
  518547  4294766 0.0000 0.0100 -0.0012
  518548  4294766 0.0000 0.0100 -0.0012
  518549  4294766 0.0010 0.0100 -0.0012
  518553  4294766 0.0010 0.0100 -0.0012
  518554  4294766 0.0000 0.0100 -0.0012
  518555  4294766 0.0000 0.0100 -0.0012
  518556  4294766 0.0000 0.0100 -0.0012
  518557  4294766 0.0030 0.0100 -0.0011
  518559  4294766 0.0060 0.0100 -0.0011
  518392  4294765 -0.0030 0.0100 -0.0015
  518398  4294765 -0.0060 0.0100 -0.0015
  518399  4294765 0.0190 0.0100 -0.0015
  518400  4294765 0.0050 0.0100 -0.0015
  518406  4294765 -0.0010 0.0100 -0.0015
  518407  4294765 -0.0110 0.0100 -0.0015
  518419  4294765 0.0040 0.0100 -0.0015
  518421  4294765 0.0020 0.0100 -0.0015
  518436  4294765 0.0090 0.0100 -0.0014
  518437  4294765 0.0090 0.0100 -0.0014
  518439  4294765 0.0070 0.0100 -0.0014
  518440  4294765 0.0020 0.0100 -0.0014
  518441  4294765 0.0070 0.0100 -0.0014
  518442  4294765 0.0060 0.0100 -0.0014
  518443  4294765 0.0010 0.0100 -0.0014
  518445  4294765 0.0010 0.0100 -0.0014
  518446  4294765 0.0010 0.0100 -0.0014
  518447  4294765 0.0010 0.0100 -0.0014
  518448  4294765 0.0010 0.0100 -0.0014
  518449  4294765 0.0010 0.0100 -0.0014
  518451  4294765 0.0010 0.0100 -0.0014
  518452  4294765 0.0010 0.0100 -0.0014
  518453  4294765 0.0010 0.0100 -0.0014
  518454  4294765 0.0010 0.0100 -0.0014
  518455  4294765 0.0010 0.0100 -0.0014
  518457  4294765 0.0010 0.0100 -0.0014
  518458  4294765 0.0010 0.0100 -0.0014
  518459  4294765 0.0010 0.0100 -0.0014
  518461  4294765 0.0020 0.0100 -0.0014
  518463  4294765 0.0010 0.0100 -0.0014
  518464  4294765 0.0010 0.0100 -0.0014
  518465  4294765 0.0010 0.0100 -0.0014
  518469  4294765 0.0020 0.0100 -0.0014
  518470  4294765 0.0010 0.0100 -0.0014
  518471  4294765 0.0010 0.0100 -0.0014
  518472  4294765 0.0020 0.0100 -0.0014
  518473  4294765 0.0020 0.0100 -0.0014
  518475  4294765 0.0020 0.0100 -0.0014
  518476  4294765 0.0010 0.0100 -0.0014
  518477  4294765 0.0010 0.0100 -0.0014
  518478  4294765 0.0010 0.0100 -0.0014
  518479  4294765 0.0020 0.0100 -0.0013
  518481  4294765 0.0020 0.0100 -0.0013
  518482  4294765 0.0020 0.0100 -0.0013
  518483  4294765 0.0020 0.0100 -0.0013
  518484  4294765 0.0010 0.0100 -0.0013
  518485  4294765 0.0010 0.0100 -0.0013
  518487  4294765 0.0000 0.0100 -0.0013
  518488  4294765 0.0020 0.0100 -0.0013
  518489  4294765 0.0020 0.0100 -0.0013
  518490  4294765 0.0020 0.0100 -0.0013
  518491  4294765 0.0010 0.0100 -0.0013
  518493  4294765 0.0010 0.0100 -0.0013
  518494  4294765 0.0020 0.0100 -0.0013
  518495  4294765 0.0020 0.0100 -0.0013
  518496  4294765 0.0020 0.0100 -0.0013
  518497  4294765 0.0020 0.0100 -0.0013
  518499  4294765 0.0020 0.0100 -0.0013
  518500  4294765 0.0020 0.0100 -0.0013
  518501  4294765 0.0010 0.0100 -0.0013
  518502  4294765 0.0010 0.0100 -0.0013
  518503  4294765 0.0020 0.0100 -0.0013
  518505  4294765 0.0020 0.0100 -0.0013
  518506  4294765 0.0020 0.0100 -0.0013
  518507  4294765 0.0020 0.0100 -0.0013
  518508  4294765 0.0020 0.0100 -0.0013
  518509  4294765 0.0020 0.0100 -0.0013
  518511  4294765 0.0020 0.0100 -0.0013
  518512  4294765 0.0020 0.0100 -0.0013
  518513  4294765 0.0020 0.0100 -0.0013
  518514  4294765 0.0020 0.0100 -0.0013
  518515  4294765 0.0020 0.0100 -0.0013
  518517  4294765 0.0030 0.0100 -0.0013
  518518  4294765 0.0020 0.0100 -0.0013
  518519  4294765 0.0020 0.0100 -0.0012
  518520  4294765 0.0020 0.0100 -0.0012
  518521  4294765 0.0020 0.0100 -0.0012
  518523  4294765 0.0030 0.0100 -0.0012
  518524  4294765 0.0030 0.0100 -0.0012
  518525  4294765 0.0020 0.0100 -0.0012
  518526  4294765 0.0010 0.0100 -0.0012
  518527  4294765 0.0000 0.0100 -0.0012
  518529  4294765 0.0000 0.0100 -0.0012
  518530  4294765 0.0000 0.0100 -0.0012
  518531  4294765 0.0000 0.0100 -0.0012
  518532  4294765 0.0010 0.0100 -0.0012
  518533  4294765 0.0010 0.0100 -0.0012
  518535  4294765 0.0000 0.0100 -0.0012
  518536  4294765 0.0020 0.0100 -0.0012
  518537  4294765 0.0040 0.0100 -0.0012
  518539  4294765 0.0090 0.0100 -0.0012
  518541  4294765 0.0040 0.0100 -0.0012
  518542  4294765 0.0120 0.0100 -0.0012
  518543  4294765 0.0010 0.0100 -0.0012
  518545  4294765 0.0010 0.0100 -0.0012
  518548  4294765 0.0000 0.0100 -0.0012
  518553  4294765 0.0010 0.0100 -0.0012
  518554  4294765 0.0000 0.0100 -0.0012
  518555  4294765 0.0000 0.0100 -0.0012
  518556  4294765 -0.0010 0.0100 -0.0012
  518557  4294765 -0.0020 0.0100 -0.0012
  518559  4294765 -0.0010 0.0100 -0.0011
  518560  4294765 0.0000 0.0100 -0.0011
  518568  4294765 0.0010 0.0100 -0.0011
  518569  4294765 -0.0010 0.0100 -0.0011
  518392  4294764 -0.0020 0.0100 -0.0015
  518398  4294764 -0.0060 0.0100 -0.0015
  518399  4294764 0.0040 0.0100 -0.0015
  518400  4294764 0.0050 0.0100 -0.0015
  518406  4294764 -0.0010 0.0100 -0.0015
  518407  4294764 0.0040 0.0100 -0.0015
  518409  4294764 -0.0060 0.0100 -0.0015
  518412  4294764 0.0030 0.0100 -0.0015
  518418  4294764 0.0030 0.0100 -0.0015
  518419  4294764 0.0020 0.0100 -0.0015
  518431  4294764 0.0040 0.0100 -0.0015
  518439  4294764 0.0040 0.0100 -0.0014
  518440  4294764 0.0080 0.0100 -0.0014
  518441  4294764 0.0120 0.0100 -0.0014
  518442  4294764 0.0060 0.0100 -0.0014
  518443  4294764 0.0010 0.0100 -0.0014
  518445  4294764 0.0020 0.0100 -0.0014
  518446  4294764 0.0020 0.0100 -0.0014
  518447  4294764 0.0010 0.0100 -0.0014
  518448  4294764 0.0010 0.0100 -0.0014
  518449  4294764 0.0010 0.0100 -0.0014
  518451  4294764 0.0010 0.0100 -0.0014
  518452  4294764 0.0010 0.0100 -0.0014
  518453  4294764 0.0010 0.0100 -0.0014
  518455  4294764 0.0020 0.0100 -0.0014
  518457  4294764 0.0010 0.0100 -0.0014
  518458  4294764 0.0010 0.0100 -0.0014
  518459  4294764 0.0010 0.0100 -0.0014
  518461  4294764 0.0020 0.0100 -0.0014
  518463  4294764 0.0010 0.0100 -0.0014
  518464  4294764 0.0010 0.0100 -0.0014
  518465  4294764 0.0010 0.0100 -0.0014
  518466  4294764 0.0010 0.0100 -0.0014
  518467  4294764 0.0010 0.0100 -0.0014
  518469  4294764 0.0020 0.0100 -0.0014
  518470  4294764 0.0010 0.0100 -0.0014
  518471  4294764 0.0010 0.0100 -0.0014
  518472  4294764 0.0020 0.0100 -0.0014
  518473  4294764 0.0020 0.0100 -0.0014
  518475  4294764 0.0010 0.0100 -0.0014
  518476  4294764 0.0010 0.0100 -0.0014
  518477  4294764 0.0010 0.0100 -0.0014
  518478  4294764 0.0010 0.0100 -0.0014
  518479  4294764 0.0010 0.0100 -0.0014
  518481  4294764 0.0010 0.0100 -0.0013
  518482  4294764 0.0020 0.0100 -0.0013
  518483  4294764 0.0000 0.0100 -0.0013
  518484  4294764 0.0010 0.0100 -0.0013
  518485  4294764 0.0010 0.0100 -0.0013
  518487  4294764 0.0020 0.0100 -0.0013
  518488  4294764 0.0020 0.0100 -0.0013
  518489  4294764 0.0020 0.0100 -0.0013
  518490  4294764 0.0020 0.0100 -0.0013
  518491  4294764 0.0010 0.0100 -0.0013
  518493  4294764 0.0010 0.0100 -0.0013
  518494  4294764 0.0020 0.0100 -0.0013
  518495  4294764 0.0020 0.0100 -0.0013
  518496  4294764 0.0020 0.0100 -0.0013
  518497  4294764 0.0020 0.0100 -0.0013
  518499  4294764 0.0020 0.0100 -0.0013
  518500  4294764 0.0020 0.0100 -0.0013
  518501  4294764 0.0000 0.0100 -0.0013
  518502  4294764 0.0010 0.0100 -0.0013
  518503  4294764 0.0020 0.0100 -0.0013
  518505  4294764 0.0020 0.0100 -0.0013
  518506  4294764 0.0020 0.0100 -0.0013
  518507  4294764 0.0020 0.0100 -0.0013
  518508  4294764 0.0020 0.0100 -0.0013
  518509  4294764 0.0020 0.0100 -0.0013
  518511  4294764 0.0020 0.0100 -0.0013
  518512  4294764 0.0020 0.0100 -0.0013
  518513  4294764 0.0020 0.0100 -0.0013
  518514  4294764 0.0020 0.0100 -0.0013
  518515  4294764 0.0020 0.0100 -0.0013
  518517  4294764 0.0050 0.0100 -0.0013
  518518  4294764 0.0020 0.0100 -0.0013
  518519  4294764 0.0020 0.0100 -0.0013
  518520  4294764 0.0020 0.0100 -0.0013
  518521  4294764 0.0020 0.0100 -0.0012
  518523  4294764 0.0020 0.0100 -0.0012
  518524  4294764 0.0030 0.0100 -0.0012
  518525  4294764 0.0010 0.0100 -0.0012
  518526  4294764 0.0010 0.0100 -0.0012
  518527  4294764 0.0000 0.0100 -0.0012
  518529  4294764 0.0000 0.0100 -0.0012
  518530  4294764 0.0000 0.0100 -0.0012
  518531  4294764 0.0000 0.0100 -0.0012
  518532  4294764 0.0000 0.0100 -0.0012
  518533  4294764 0.0000 0.0100 -0.0012
  518535  4294764 0.0000 0.0100 -0.0012
  518536  4294764 0.0010 0.0100 -0.0012
  518537  4294764 0.0020 0.0100 -0.0012
  518538  4294764 0.0030 0.0100 -0.0012
  518539  4294764 0.0010 0.0100 -0.0012
  518541  4294764 0.0050 0.0100 -0.0012
  518542  4294764 0.0040 0.0100 -0.0012
  518543  4294764 0.0030 0.0100 -0.0012
  518544  4294764 0.0010 0.0100 -0.0012
  518545  4294764 0.0000 0.0100 -0.0012
  518551  4294764 -0.0110 0.0100 -0.0012
  518553  4294764 0.0010 0.0100 -0.0012
  518554  4294764 0.0000 0.0100 -0.0012
  518555  4294764 0.0000 0.0100 -0.0012
  518556  4294764 -0.0010 0.0100 -0.0012
  518557  4294764 -0.0030 0.0100 -0.0012
  518559  4294764 0.0100 0.0100 -0.0011
  518560  4294764 0.0010 0.0100 -0.0011
  518565  4294764 0.0080 0.0100 -0.0011
  518567  4294764 0.0010 0.0100 -0.0011
  518568  4294764 0.0040 0.0100 -0.0011
  518569  4294764 -0.0010 0.0100 -0.0011
  518406  4294763 -0.0010 0.0100 -0.0015
  518407  4294763 -0.0030 0.0100 -0.0015
  518417  4294763 0.0030 0.0100 -0.0015
  518418  4294763 0.0030 0.0100 -0.0015
  518430  4294763 0.0040 0.0100 -0.0015
  518431  4294763 0.0010 0.0100 -0.0015
  518439  4294763 0.0040 0.0100 -0.0014
  518440  4294763 0.0090 0.0100 -0.0014
  518443  4294763 0.0030 0.0100 -0.0014
  518446  4294763 0.0020 0.0100 -0.0014
  518448  4294763 0.0010 0.0100 -0.0014
  518449  4294763 0.0010 0.0100 -0.0014
  518451  4294763 0.0010 0.0100 -0.0014
  518452  4294763 0.0010 0.0100 -0.0014
  518453  4294763 0.0020 0.0100 -0.0014
  518455  4294763 0.0010 0.0100 -0.0014
  518457  4294763 0.0010 0.0100 -0.0014
  518458  4294763 0.0010 0.0100 -0.0014
  518459  4294763 0.0020 0.0100 -0.0014
  518460  4294763 0.0020 0.0100 -0.0014
  518461  4294763 0.0010 0.0100 -0.0014
  518463  4294763 0.0010 0.0100 -0.0014
  518464  4294763 0.0020 0.0100 -0.0014
  518465  4294763 0.0010 0.0100 -0.0014
  518466  4294763 0.0010 0.0100 -0.0014
  518467  4294763 0.0020 0.0100 -0.0014
  518469  4294763 0.0020 0.0100 -0.0014
  518470  4294763 0.0010 0.0100 -0.0014
  518471  4294763 0.0010 0.0100 -0.0014
  518472  4294763 0.0020 0.0100 -0.0014
  518473  4294763 0.0020 0.0100 -0.0014
  518475  4294763 0.0010 0.0100 -0.0014
  518476  4294763 0.0010 0.0100 -0.0014
  518477  4294763 0.0010 0.0100 -0.0014
  518478  4294763 0.0010 0.0100 -0.0014
  518479  4294763 0.0010 0.0100 -0.0014
  518481  4294763 0.0010 0.0100 -0.0013
  518483  4294763 -0.0030 0.0100 -0.0013
  518484  4294763 0.0000 0.0100 -0.0013
  518485  4294763 0.0010 0.0100 -0.0013
  518487  4294763 0.0020 0.0100 -0.0013
  518488  4294763 0.0020 0.0100 -0.0013
  518489  4294763 0.0020 0.0100 -0.0013
  518490  4294763 0.0020 0.0100 -0.0013
  518491  4294763 0.0010 0.0100 -0.0013
  518493  4294763 0.0020 0.0100 -0.0013
  518494  4294763 0.0020 0.0100 -0.0013
  518495  4294763 0.0020 0.0100 -0.0013
  518497  4294763 0.0020 0.0100 -0.0013
  518499  4294763 0.0010 0.0100 -0.0013
  518500  4294763 0.0020 0.0100 -0.0013
  518501  4294763 0.0010 0.0100 -0.0013
  518502  4294763 0.0010 0.0100 -0.0013
  518503  4294763 0.0020 0.0100 -0.0013
  518505  4294763 0.0020 0.0100 -0.0013
  518506  4294763 0.0020 0.0100 -0.0013
  518507  4294763 0.0020 0.0100 -0.0013
  518508  4294763 0.0020 0.0100 -0.0013
  518509  4294763 0.0020 0.0100 -0.0013
  518511  4294763 0.0020 0.0100 -0.0013
  518512  4294763 0.0020 0.0100 -0.0013
  518513  4294763 0.0020 0.0100 -0.0013
  518514  4294763 0.0020 0.0100 -0.0013
  518515  4294763 0.0020 0.0100 -0.0013
  518517  4294763 0.0020 0.0100 -0.0013
  518518  4294763 0.0020 0.0100 -0.0013
  518519  4294763 0.0020 0.0100 -0.0013
  518520  4294763 0.0020 0.0100 -0.0013
  518521  4294763 0.0020 0.0100 -0.0013
  518523  4294763 0.0030 0.0100 -0.0012
  518524  4294763 0.0020 0.0100 -0.0012
  518525  4294763 0.0010 0.0100 -0.0012
  518526  4294763 0.0010 0.0100 -0.0012
  518527  4294763 0.0000 0.0100 -0.0012
  518529  4294763 0.0000 0.0100 -0.0012
  518530  4294763 0.0000 0.0100 -0.0012
  518531  4294763 0.0000 0.0100 -0.0012
  518532  4294763 0.0000 0.0100 -0.0012
  518533  4294763 0.0000 0.0100 -0.0012
  518535  4294763 0.0000 0.0100 -0.0012
  518536  4294763 0.0010 0.0100 -0.0012
  518537  4294763 0.0020 0.0100 -0.0012
  518538  4294763 0.0010 0.0100 -0.0012
  518539  4294763 0.0030 0.0100 -0.0012
  518541  4294763 0.0050 0.0100 -0.0012
  518542  4294763 0.0170 0.0100 -0.0012
  518543  4294763 0.0000 0.0100 -0.0012
  518544  4294763 0.0010 0.0100 -0.0012
  518545  4294763 0.0120 0.0100 -0.0012
  518549  4294763 0.0010 0.0100 -0.0012
  518551  4294763 -0.0050 0.0100 -0.0012
  518553  4294763 0.0010 0.0100 -0.0012
  518554  4294763 0.0000 0.0100 -0.0012
  518555  4294763 0.0010 0.0100 -0.0012
  518556  4294763 -0.0010 0.0100 -0.0012
  518557  4294763 -0.0040 0.0100 -0.0012
  518559  4294763 0.0100 0.0100 -0.0012
  518560  4294763 0.0010 0.0100 -0.0011
  518562  4294763 -0.0010 0.0100 -0.0011
  518563  4294763 0.0080 0.0100 -0.0011
  518566  4294763 0.0000 0.0100 -0.0011
  518567  4294763 0.0000 0.0100 -0.0011
  518568  4294763 0.0040 0.0100 -0.0011
  518569  4294763 0.0000 0.0100 -0.0011
  518571  4294763 0.0040 0.0100 -0.0011
  518572  4294763 0.0170 0.0100 -0.0011
  518578  4294763 0.0020 0.0100 -0.0011
  518403  4294761 -0.0020 0.0100 -0.0015
  518405  4294761 -0.0010 0.0100 -0.0015
  518406  4294761 -0.0010 0.0100 -0.0015
  518407  4294761 -0.0030 0.0100 -0.0015
  518417  4294761 0.0030 0.0100 -0.0015
  518421  4294761 0.0040 0.0100 -0.0015
  518422  4294761 0.0030 0.0100 -0.0015
  518439  4294761 0.0020 0.0100 -0.0015
  518440  4294761 0.0170 0.0100 -0.0014
  518443  4294761 0.0050 0.0100 -0.0014
  518446  4294761 0.0020 0.0100 -0.0014
  518447  4294761 0.0010 0.0100 -0.0014
  518448  4294761 0.0010 0.0100 -0.0014
  518449  4294761 0.0020 0.0100 -0.0014
  518451  4294761 0.0010 0.0100 -0.0014
  518452  4294761 0.0010 0.0100 -0.0014
  518453  4294761 0.0020 0.0100 -0.0014
  518454  4294761 0.0010 0.0100 -0.0014
  518455  4294761 0.0010 0.0100 -0.0014
  518457  4294761 0.0020 0.0100 -0.0014
  518458  4294761 0.0010 0.0100 -0.0014
  518460  4294761 0.0010 0.0100 -0.0014
  518461  4294761 0.0010 0.0100 -0.0014
  518463  4294761 0.0020 0.0100 -0.0014
  518464  4294761 0.0020 0.0100 -0.0014
  518465  4294761 0.0010 0.0100 -0.0014
  518466  4294761 0.0010 0.0100 -0.0014
  518467  4294761 0.0020 0.0100 -0.0014
  518469  4294761 0.0020 0.0100 -0.0014
  518470  4294761 0.0010 0.0100 -0.0014
  518471  4294761 0.0020 0.0100 -0.0014
  518472  4294761 0.0020 0.0100 -0.0014
  518473  4294761 0.0010 0.0100 -0.0014
  518475  4294761 0.0010 0.0100 -0.0014
  518476  4294761 0.0010 0.0100 -0.0014
  518477  4294761 0.0020 0.0100 -0.0014
  518478  4294761 0.0010 0.0100 -0.0014
  518479  4294761 0.0010 0.0100 -0.0014
  518481  4294761 0.0010 0.0100 -0.0014
  518482  4294761 0.0000 0.0100 -0.0014
  518483  4294761 -0.0020 0.0100 -0.0014
  518484  4294761 0.0000 0.0100 -0.0013
  518485  4294761 0.0020 0.0100 -0.0013
  518487  4294761 0.0020 0.0100 -0.0013
  518488  4294761 0.0020 0.0100 -0.0013
  518489  4294761 0.0020 0.0100 -0.0013
  518490  4294761 0.0020 0.0100 -0.0013
  518491  4294761 0.0020 0.0100 -0.0013
  518493  4294761 0.0020 0.0100 -0.0013
  518494  4294761 0.0010 0.0100 -0.0013
  518495  4294761 0.0020 0.0100 -0.0013
  518496  4294761 0.0020 0.0100 -0.0013
  518497  4294761 0.0020 0.0100 -0.0013
  518499  4294761 0.0020 0.0100 -0.0013
  518500  4294761 0.0020 0.0100 -0.0013
  518501  4294761 0.0010 0.0100 -0.0013
  518502  4294761 0.0020 0.0100 -0.0013
  518503  4294761 0.0020 0.0100 -0.0013
  518505  4294761 0.0020 0.0100 -0.0013
  518506  4294761 0.0020 0.0100 -0.0013
  518507  4294761 0.0020 0.0100 -0.0013
  518508  4294761 0.0020 0.0100 -0.0013
  518509  4294761 0.0020 0.0100 -0.0013
  518511  4294761 0.0020 0.0100 -0.0013
  518512  4294761 0.0020 0.0100 -0.0013
  518513  4294761 0.0020 0.0100 -0.0013
  518514  4294761 0.0020 0.0100 -0.0013
  518515  4294761 0.0010 0.0100 -0.0013
  518517  4294761 0.0020 0.0100 -0.0013
  518518  4294761 0.0020 0.0100 -0.0013
  518519  4294761 0.0020 0.0100 -0.0013
  518520  4294761 0.0020 0.0100 -0.0013
  518521  4294761 0.0020 0.0100 -0.0013
  518523  4294761 0.0020 0.0100 -0.0013
  518524  4294761 0.0020 0.0100 -0.0012
  518525  4294761 0.0010 0.0100 -0.0012
  518526  4294761 0.0010 0.0100 -0.0012
  518527  4294761 0.0000 0.0100 -0.0012
  518529  4294761 0.0000 0.0100 -0.0012
  518530  4294761 0.0000 0.0100 -0.0012
  518531  4294761 0.0000 0.0100 -0.0012
  518532  4294761 0.0000 0.0100 -0.0012
  518533  4294761 0.0000 0.0100 -0.0012
  518535  4294761 0.0010 0.0100 -0.0012
  518536  4294761 0.0010 0.0100 -0.0012
  518538  4294761 0.0060 0.0100 -0.0012
  518539  4294761 0.0020 0.0100 -0.0012
  518541  4294761 0.0040 0.0100 -0.0012
  518542  4294761 0.0020 0.0100 -0.0012
  518543  4294761 0.0000 0.0100 -0.0012
  518544  4294761 0.0010 0.0100 -0.0012
  518545  4294761 0.0000 0.0100 -0.0012
  518547  4294761 -0.0010 0.0100 -0.0012
  518549  4294761 0.0010 0.0100 -0.0012
  518551  4294761 -0.0020 0.0100 -0.0012
  518553  4294761 0.0000 0.0100 -0.0012
  518554  4294761 0.0000 0.0100 -0.0012
  518555  4294761 0.0010 0.0100 -0.0012
  518556  4294761 0.0010 0.0100 -0.0012
  518557  4294761 0.0070 0.0100 -0.0012
  518559  4294761 0.0050 0.0100 -0.0012
  518560  4294761 0.0120 0.0100 -0.0012
  518561  4294761 0.0060 0.0100 -0.0012
  518562  4294761 0.0040 0.0100 -0.0011
  518563  4294761 0.0080 0.0100 -0.0011
  518566  4294761 0.0030 0.0100 -0.0011
  518567  4294761 0.0090 0.0100 -0.0011
  518568  4294761 0.0040 0.0100 -0.0011
  518569  4294761 0.0000 0.0100 -0.0011
  518572  4294761 0.0020 0.0100 -0.0011
  518574  4294761 0.0010 0.0100 -0.0011
  518578  4294761 0.0020 0.0100 -0.0011
  518586  4294761 0.0030 0.0100 -0.0011
  518401  4294760 0.0010 0.0100 -0.0015
  518405  4294760 0.0000 0.0100 -0.0015
  518406  4294760 -0.0010 0.0100 -0.0015
  518407  4294760 -0.0010 0.0100 -0.0015
  518419  4294760 0.0030 0.0100 -0.0015
  518421  4294760 0.0030 0.0100 -0.0015
  518423  4294760 0.0020 0.0100 -0.0015
  518439  4294760 0.0090 0.0100 -0.0015
  518440  4294760 0.0060 0.0100 -0.0015
  518442  4294760 0.0070 0.0100 -0.0014
  518443  4294760 0.0050 0.0100 -0.0014
  518446  4294760 0.0020 0.0100 -0.0014
  518447  4294760 0.0010 0.0100 -0.0014
  518448  4294760 0.0020 0.0100 -0.0014
  518449  4294760 0.0010 0.0100 -0.0014
  518451  4294760 0.0020 0.0100 -0.0014
  518452  4294760 0.0020 0.0100 -0.0014
  518453  4294760 0.0020 0.0100 -0.0014
  518455  4294760 0.0020 0.0100 -0.0014
  518457  4294760 0.0020 0.0100 -0.0014
  518458  4294760 0.0010 0.0100 -0.0014
  518459  4294760 0.0020 0.0100 -0.0014
  518460  4294760 0.0010 0.0100 -0.0014
  518461  4294760 0.0010 0.0100 -0.0014
  518463  4294760 0.0020 0.0100 -0.0014
  518464  4294760 0.0020 0.0100 -0.0014
  518465  4294760 0.0010 0.0100 -0.0014
  518466  4294760 0.0010 0.0100 -0.0014
  518467  4294760 0.0020 0.0100 -0.0014
  518469  4294760 0.0010 0.0100 -0.0014
  518470  4294760 0.0010 0.0100 -0.0014
  518471  4294760 0.0020 0.0100 -0.0014
  518472  4294760 0.0020 0.0100 -0.0014
  518473  4294760 0.0010 0.0100 -0.0014
  518475  4294760 0.0010 0.0100 -0.0014
  518476  4294760 0.0010 0.0100 -0.0014
  518477  4294760 0.0020 0.0100 -0.0014
  518478  4294760 0.0010 0.0100 -0.0014
  518479  4294760 0.0010 0.0100 -0.0014
  518481  4294760 0.0010 0.0100 -0.0014
  518482  4294760 0.0010 0.0100 -0.0014
  518483  4294760 0.0000 0.0100 -0.0014
  518484  4294760 0.0020 0.0100 -0.0014
  518485  4294760 0.0020 0.0100 -0.0014
  518487  4294760 0.0020 0.0100 -0.0013
  518488  4294760 0.0020 0.0100 -0.0013
  518489  4294760 0.0010 0.0100 -0.0013
  518490  4294760 0.0020 0.0100 -0.0013
  518491  4294760 0.0020 0.0100 -0.0013
  518493  4294760 0.0020 0.0100 -0.0013
  518494  4294760 0.0020 0.0100 -0.0013
  518495  4294760 0.0020 0.0100 -0.0013
  518496  4294760 0.0020 0.0100 -0.0013
  518497  4294760 0.0020 0.0100 -0.0013
  518499  4294760 0.0020 0.0100 -0.0013
  518500  4294760 0.0020 0.0100 -0.0013
  518501  4294760 0.0020 0.0100 -0.0013
  518502  4294760 0.0020 0.0100 -0.0013
  518503  4294760 0.0020 0.0100 -0.0013
  518505  4294760 0.0020 0.0100 -0.0013
  518506  4294760 0.0010 0.0100 -0.0013
  518507  4294760 0.0020 0.0100 -0.0013
  518508  4294760 0.0020 0.0100 -0.0013
  518509  4294760 0.0020 0.0100 -0.0013
  518511  4294760 0.0020 0.0100 -0.0013
  518512  4294760 0.0020 0.0100 -0.0013
  518513  4294760 0.0020 0.0100 -0.0013
  518514  4294760 0.0030 0.0100 -0.0013
  518515  4294760 0.0020 0.0100 -0.0013
  518517  4294760 0.0020 0.0100 -0.0013
  518518  4294760 0.0020 0.0100 -0.0013
  518519  4294760 0.0020 0.0100 -0.0013
  518520  4294760 0.0020 0.0100 -0.0013
  518521  4294760 0.0020 0.0100 -0.0013
  518523  4294760 0.0020 0.0100 -0.0013
  518524  4294760 0.0020 0.0100 -0.0013
  518525  4294760 0.0010 0.0100 -0.0012
  518526  4294760 0.0000 0.0100 -0.0012
  518527  4294760 0.0000 0.0100 -0.0012
  518529  4294760 0.0000 0.0100 -0.0012
  518530  4294760 0.0000 0.0100 -0.0012
  518531  4294760 0.0010 0.0100 -0.0012
  518532  4294760 0.0000 0.0100 -0.0012
  518533  4294760 0.0010 0.0100 -0.0012
  518535  4294760 0.0000 0.0100 -0.0012
  518536  4294760 0.0010 0.0100 -0.0012
  518537  4294760 0.0010 0.0100 -0.0012
  518538  4294760 0.0050 0.0100 -0.0012
  518539  4294760 0.0020 0.0100 -0.0012
  518541  4294760 0.0030 0.0100 -0.0012
  518542  4294760 0.0020 0.0100 -0.0012
  518543  4294760 0.0010 0.0100 -0.0012
  518545  4294760 -0.0010 0.0100 -0.0012
  518547  4294760 -0.0010 0.0100 -0.0012
  518548  4294760 0.0020 0.0100 -0.0012
  518551  4294760 -0.0010 0.0100 -0.0012
  518553  4294760 0.0020 0.0100 -0.0012
  518554  4294760 0.0000 0.0100 -0.0012
  518555  4294760 0.0010 0.0100 -0.0012
  518556  4294760 -0.0130 0.0100 -0.0012
  518557  4294760 0.0040 0.0100 -0.0012
  518559  4294760 0.0070 0.0100 -0.0012
  518560  4294760 0.0030 0.0100 -0.0012
  518561  4294760 0.0150 0.0100 -0.0012
  518562  4294760 0.0010 0.0100 -0.0012
  518563  4294760 0.0110 0.0100 -0.0011
  518565  4294760 0.0020 0.0100 -0.0011
  518566  4294760 0.0050 0.0100 -0.0011
  518568  4294760 0.0010 0.0100 -0.0011
  518569  4294760 0.0000 0.0100 -0.0011
  518571  4294760 0.0000 0.0100 -0.0011
  518573  4294760 0.0010 0.0100 -0.0011
  518574  4294760 0.0010 0.0100 -0.0011
  518575  4294760 0.0000 0.0100 -0.0011
  518577  4294760 0.0010 0.0100 -0.0011
  518584  4294760 -0.0010 0.0100 -0.0011
  518586  4294760 0.0010 0.0100 -0.0011
  518389  4294759 0.0050 0.0100 -0.0016
  518391  4294759 0.0090 0.0100 -0.0015
  518405  4294759 0.0000 0.0100 -0.0015
  518412  4294759 0.0030 0.0100 -0.0015
  518415  4294759 0.0010 0.0100 -0.0015
  518418  4294759 0.0030 0.0100 -0.0015
  518419  4294759 0.0030 0.0100 -0.0015
  518421  4294759 0.0030 0.0100 -0.0015
  518422  4294759 0.0020 0.0100 -0.0015
  518423  4294759 0.0020 0.0100 -0.0015
  518430  4294759 0.0010 0.0100 -0.0015
  518439  4294759 0.0090 0.0100 -0.0015
  518440  4294759 0.0060 0.0100 -0.0015
  518442  4294759 0.0070 0.0100 -0.0015
  518443  4294759 0.0070 0.0100 -0.0015
  518446  4294759 0.0010 0.0100 -0.0014
  518447  4294759 0.0010 0.0100 -0.0014
  518448  4294759 0.0010 0.0100 -0.0014
  518449  4294759 0.0020 0.0100 -0.0014
  518452  4294759 0.0010 0.0100 -0.0014
  518453  4294759 0.0010 0.0100 -0.0014
  518455  4294759 0.0020 0.0100 -0.0014
  518457  4294759 0.0020 0.0100 -0.0014
  518458  4294759 0.0010 0.0100 -0.0014
  518459  4294759 0.0010 0.0100 -0.0014
  518460  4294759 0.0010 0.0100 -0.0014
  518461  4294759 0.0010 0.0100 -0.0014
  518463  4294759 0.0020 0.0100 -0.0014
  518464  4294759 0.0020 0.0100 -0.0014
  518465  4294759 0.0010 0.0100 -0.0014
  518466  4294759 0.0010 0.0100 -0.0014
  518467  4294759 0.0020 0.0100 -0.0014
  518469  4294759 0.0010 0.0100 -0.0014
  518470  4294759 0.0010 0.0100 -0.0014
  518471  4294759 0.0020 0.0100 -0.0014
  518473  4294759 0.0010 0.0100 -0.0014
  518475  4294759 0.0010 0.0100 -0.0014
  518476  4294759 0.0010 0.0100 -0.0014
  518477  4294759 0.0020 0.0100 -0.0014
  518478  4294759 0.0010 0.0100 -0.0014
  518479  4294759 0.0010 0.0100 -0.0014
  518481  4294759 0.0010 0.0100 -0.0014
  518482  4294759 0.0010 0.0100 -0.0014
  518483  4294759 0.0020 0.0100 -0.0014
  518484  4294759 0.0020 0.0100 -0.0014
  518485  4294759 0.0020 0.0100 -0.0014
  518487  4294759 0.0020 0.0100 -0.0013
  518488  4294759 0.0020 0.0100 -0.0013
  518489  4294759 0.0010 0.0100 -0.0013
  518490  4294759 0.0020 0.0100 -0.0013
  518491  4294759 0.0020 0.0100 -0.0013
  518493  4294759 0.0020 0.0100 -0.0013
  518494  4294759 0.0020 0.0100 -0.0013
  518495  4294759 0.0020 0.0100 -0.0013
  518496  4294759 0.0020 0.0100 -0.0013
  518497  4294759 0.0020 0.0100 -0.0013
  518499  4294759 0.0020 0.0100 -0.0013
  518500  4294759 0.0020 0.0100 -0.0013
  518501  4294759 0.0020 0.0100 -0.0013
  518502  4294759 0.0020 0.0100 -0.0013
  518503  4294759 0.0020 0.0100 -0.0013
  518505  4294759 0.0020 0.0100 -0.0013
  518506  4294759 0.0020 0.0100 -0.0013
  518508  4294759 0.0020 0.0100 -0.0013
  518509  4294759 0.0020 0.0100 -0.0013
  518511  4294759 0.0020 0.0100 -0.0013
  518512  4294759 0.0020 0.0100 -0.0013
  518513  4294759 0.0020 0.0100 -0.0013
  518514  4294759 0.0020 0.0100 -0.0013
  518515  4294759 0.0020 0.0100 -0.0013
  518517  4294759 0.0020 0.0100 -0.0013
  518518  4294759 0.0020 0.0100 -0.0013
  518519  4294759 0.0020 0.0100 -0.0013
  518520  4294759 0.0020 0.0100 -0.0013
  518521  4294759 0.0020 0.0100 -0.0013
  518523  4294759 0.0010 0.0100 -0.0013
  518524  4294759 0.0010 0.0100 -0.0013
  518525  4294759 0.0010 0.0100 -0.0013
  518526  4294759 0.0010 0.0100 -0.0012
  518527  4294759 0.0000 0.0100 -0.0012
  518529  4294759 0.0000 0.0100 -0.0012
  518530  4294759 0.0000 0.0100 -0.0012
  518531  4294759 0.0010 0.0100 -0.0012
  518532  4294759 0.0000 0.0100 -0.0012
  518533  4294759 0.0010 0.0100 -0.0012
  518535  4294759 0.0000 0.0100 -0.0012
  518536  4294759 0.0000 0.0100 -0.0012
  518537  4294759 0.0010 0.0100 -0.0012
  518538  4294759 0.0020 0.0100 -0.0012
  518539  4294759 0.0020 0.0100 -0.0012
  518541  4294759 0.0020 0.0100 -0.0012
  518542  4294759 0.0020 0.0100 -0.0012
  518543  4294759 0.0010 0.0100 -0.0012
  518544  4294759 -0.0010 0.0100 -0.0012
  518545  4294759 -0.0010 0.0100 -0.0012
  518547  4294759 -0.0010 0.0100 -0.0012
  518548  4294759 0.0030 0.0100 -0.0012
  518549  4294759 -0.0010 0.0100 -0.0012
  518551  4294759 0.0000 0.0100 -0.0012
  518553  4294759 0.0030 0.0100 -0.0012
  518554  4294759 0.0000 0.0100 -0.0012
  518555  4294759 0.0110 0.0100 -0.0012
  518556  4294759 0.0040 0.0100 -0.0012
  518557  4294759 0.0080 0.0100 -0.0012
  518559  4294759 0.0060 0.0100 -0.0012
  518560  4294759 0.0040 0.0100 -0.0012
  518561  4294759 -0.0020 0.0100 -0.0012
  518562  4294759 0.0000 0.0100 -0.0012
  518563  4294759 0.0110 0.0100 -0.0011
  518565  4294759 -0.0020 0.0100 -0.0011
  518566  4294759 0.0110 0.0100 -0.0011
  518567  4294759 0.0030 0.0100 -0.0011
  518568  4294759 0.0020 0.0100 -0.0011
  518569  4294759 0.0000 0.0100 -0.0011
  518571  4294759 0.0010 0.0100 -0.0011
  518572  4294759 0.0000 0.0100 -0.0011
  518573  4294759 0.0010 0.0100 -0.0011
  518574  4294759 0.0010 0.0100 -0.0011
  518575  4294759 0.0010 0.0100 -0.0011
  518577  4294759 0.0010 0.0100 -0.0011
  518578  4294759 0.0010 0.0100 -0.0011
  518579  4294759 -0.0020 0.0100 -0.0011
  518580  4294759 0.0000 0.0100 -0.0011
  518584  4294759 0.0010 0.0100 -0.0011
  518585  4294759 0.0000 0.0100 -0.0011
  518586  4294759 0.0020 0.0100 -0.0011
  518389  4294758 0.0090 0.0100 -0.0016
  518406  4294758 0.0000 0.0100 -0.0015
  518412  4294758 0.0030 0.0100 -0.0015
  518418  4294758 0.0030 0.0100 -0.0015
  518421  4294758 0.0060 0.0100 -0.0015
  518422  4294758 0.0020 0.0100 -0.0015
  518423  4294758 0.0020 0.0100 -0.0015
  518430  4294758 -0.0010 0.0100 -0.0015
  518431  4294758 -0.0010 0.0100 -0.0015
  518436  4294758 0.0120 0.0100 -0.0015
  518437  4294758 0.0020 0.0100 -0.0015
  518439  4294758 0.0020 0.0100 -0.0015
  518441  4294758 0.0060 0.0100 -0.0015
  518442  4294758 0.0100 0.0100 -0.0015
  518445  4294758 0.0010 0.0100 -0.0015
  518446  4294758 0.0010 0.0100 -0.0014
  518448  4294758 0.0010 0.0100 -0.0014
  518449  4294758 0.0020 0.0100 -0.0014
  518453  4294758 0.0010 0.0100 -0.0014
  518458  4294758 0.0010 0.0100 -0.0014
  518459  4294758 0.0010 0.0100 -0.0014
  518460  4294758 0.0010 0.0100 -0.0014
  518461  4294758 0.0010 0.0100 -0.0014
  518463  4294758 0.0010 0.0100 -0.0014
  518464  4294758 0.0010 0.0100 -0.0014
  518465  4294758 0.0010 0.0100 -0.0014
  518466  4294758 0.0010 0.0100 -0.0014
  518467  4294758 0.0020 0.0100 -0.0014
  518469  4294758 0.0010 0.0100 -0.0014
  518470  4294758 0.0020 0.0100 -0.0014
  518471  4294758 0.0010 0.0100 -0.0014
  518472  4294758 0.0010 0.0100 -0.0014
  518473  4294758 0.0020 0.0100 -0.0014
  518475  4294758 0.0010 0.0100 -0.0014
  518476  4294758 0.0010 0.0100 -0.0014
  518477  4294758 0.0020 0.0100 -0.0014
  518478  4294758 0.0010 0.0100 -0.0014
  518479  4294758 0.0010 0.0100 -0.0014
  518481  4294758 0.0010 0.0100 -0.0014
  518482  4294758 0.0010 0.0100 -0.0014
  518483  4294758 0.0020 0.0100 -0.0014
  518484  4294758 0.0020 0.0100 -0.0014
  518485  4294758 0.0010 0.0100 -0.0014
  518487  4294758 0.0020 0.0100 -0.0014
  518489  4294758 0.0010 0.0100 -0.0013
  518490  4294758 0.0020 0.0100 -0.0013
  518491  4294758 0.0020 0.0100 -0.0013
  518493  4294758 0.0020 0.0100 -0.0013
  518494  4294758 0.0010 0.0100 -0.0013
  518495  4294758 0.0020 0.0100 -0.0013
  518496  4294758 0.0020 0.0100 -0.0013
  518497  4294758 0.0020 0.0100 -0.0013
  518499  4294758 0.0020 0.0100 -0.0013
  518500  4294758 0.0020 0.0100 -0.0013
  518501  4294758 0.0020 0.0100 -0.0013
  518502  4294758 0.0020 0.0100 -0.0013
  518503  4294758 0.0020 0.0100 -0.0013
  518505  4294758 0.0020 0.0100 -0.0013
  518506  4294758 0.0020 0.0100 -0.0013
  518507  4294758 0.0020 0.0100 -0.0013
  518508  4294758 0.0020 0.0100 -0.0013
  518509  4294758 0.0020 0.0100 -0.0013
  518511  4294758 0.0020 0.0100 -0.0013
  518512  4294758 0.0020 0.0100 -0.0013
  518513  4294758 0.0020 0.0100 -0.0013
  518514  4294758 0.0020 0.0100 -0.0013
  518515  4294758 0.0020 0.0100 -0.0013
  518517  4294758 0.0020 0.0100 -0.0013
  518518  4294758 0.0020 0.0100 -0.0013
  518519  4294758 0.0020 0.0100 -0.0013
  518520  4294758 0.0030 0.0100 -0.0013
  518521  4294758 0.0020 0.0100 -0.0013
  518523  4294758 0.0020 0.0100 -0.0013
  518524  4294758 0.0010 0.0100 -0.0013
  518525  4294758 0.0010 0.0100 -0.0013
  518526  4294758 0.0010 0.0100 -0.0013
  518527  4294758 0.0000 0.0100 -0.0012
  518529  4294758 0.0000 0.0100 -0.0012
  518530  4294758 0.0010 0.0100 -0.0012
  518531  4294758 0.0010 0.0100 -0.0012
  518532  4294758 0.0000 0.0100 -0.0012
  518533  4294758 0.0010 0.0100 -0.0012
  518535  4294758 0.0000 0.0100 -0.0012
  518536  4294758 0.0010 0.0100 -0.0012
  518537  4294758 0.0020 0.0100 -0.0012
  518538  4294758 0.0010 0.0100 -0.0012
  518539  4294758 0.0030 0.0100 -0.0012
  518541  4294758 0.0010 0.0100 -0.0012
  518542  4294758 0.0030 0.0100 -0.0012
  518543  4294758 0.0020 0.0100 -0.0012
  518544  4294758 -0.0010 0.0100 -0.0012
  518545  4294758 -0.0010 0.0100 -0.0012
  518547  4294758 -0.0020 0.0100 -0.0012
  518548  4294758 0.0000 0.0100 -0.0012
  518549  4294758 0.0010 0.0100 -0.0012
  518551  4294758 0.0010 0.0100 -0.0012
  518553  4294758 0.0020 0.0100 -0.0012
  518554  4294758 0.0010 0.0100 -0.0012
  518555  4294758 0.0100 0.0100 -0.0012
  518556  4294758 0.0110 0.0100 -0.0012
  518557  4294758 0.0060 0.0100 -0.0012
  518559  4294758 0.0020 0.0100 -0.0012
  518560  4294758 0.0030 0.0100 -0.0012
  518561  4294758 0.0030 0.0100 -0.0012
  518562  4294758 0.0010 0.0100 -0.0012
  518563  4294758 0.0040 0.0100 -0.0012
  518565  4294758 0.0020 0.0100 -0.0011
  518566  4294758 0.0120 0.0100 -0.0011
  518567  4294758 0.0000 0.0100 -0.0011
  518568  4294758 0.0020 0.0100 -0.0011
  518569  4294758 0.0000 0.0100 -0.0011
  518571  4294758 0.0010 0.0100 -0.0011
  518572  4294758 0.0000 0.0100 -0.0011
  518573  4294758 0.0000 0.0100 -0.0011
  518574  4294758 0.0010 0.0100 -0.0011
  518575  4294758 0.0010 0.0100 -0.0011
  518577  4294758 0.0010 0.0100 -0.0011
  518579  4294758 0.0000 0.0100 -0.0011
  518580  4294758 0.0010 0.0100 -0.0011
  518581  4294758 0.0020 0.0100 -0.0011
  518583  4294758 0.0010 0.0100 -0.0011
  518585  4294758 0.0010 0.0100 -0.0011
  518586  4294758 0.0030 0.0100 -0.0011
  518587  4294758 0.0020 0.0100 -0.0011
  518593  4294758 0.0050 0.0100 -0.0011
  518595  4294758 0.0090 0.0100 -0.0011
  518596  4294758 0.0000 0.0100 -0.0011
  518393  4294757 0.0000 0.0100 -0.0016
  518395  4294757 0.0070 0.0100 -0.0016
  518398  4294757 0.0000 0.0100 -0.0015
  518400  4294757 0.0040 0.0100 -0.0015
  518407  4294757 -0.0020 0.0100 -0.0015
  518409  4294757 -0.0060 0.0100 -0.0015
  518417  4294757 0.0030 0.0100 -0.0015
  518418  4294757 0.0020 0.0100 -0.0015
  518422  4294757 0.0010 0.0100 -0.0015
  518430  4294757 -0.0010 0.0100 -0.0015
  518433  4294757 0.0040 0.0100 -0.0015
  518435  4294757 0.0070 0.0100 -0.0015
  518437  4294757 -0.0010 0.0100 -0.0015
  518439  4294757 0.0030 0.0100 -0.0015
  518440  4294757 -0.0010 0.0100 -0.0015
  518441  4294757 0.0040 0.0100 -0.0015
  518443  4294757 0.0010 0.0100 -0.0015
  518445  4294757 0.0000 0.0100 -0.0015
  518446  4294757 0.0010 0.0100 -0.0015
  518447  4294757 0.0010 0.0100 -0.0015
  518448  4294757 0.0020 0.0100 -0.0014
  518449  4294757 0.0020 0.0100 -0.0014
  518451  4294757 0.0010 0.0100 -0.0014
  518453  4294757 0.0010 0.0100 -0.0014
  518454  4294757 0.0020 0.0100 -0.0014
  518455  4294757 0.0020 0.0100 -0.0014
  518457  4294757 0.0020 0.0100 -0.0014
  518458  4294757 0.0020 0.0100 -0.0014
  518459  4294757 0.0010 0.0100 -0.0014
  518460  4294757 0.0010 0.0100 -0.0014
  518461  4294757 0.0010 0.0100 -0.0014
  518463  4294757 0.0010 0.0100 -0.0014
  518464  4294757 0.0010 0.0100 -0.0014
  518465  4294757 0.0010 0.0100 -0.0014
  518466  4294757 0.0020 0.0100 -0.0014
  518469  4294757 0.0020 0.0100 -0.0014
  518470  4294757 0.0020 0.0100 -0.0014
  518471  4294757 0.0010 0.0100 -0.0014
  518472  4294757 0.0020 0.0100 -0.0014
  518473  4294757 0.0020 0.0100 -0.0014
  518475  4294757 0.0010 0.0100 -0.0014
  518476  4294757 0.0020 0.0100 -0.0014
  518477  4294757 0.0020 0.0100 -0.0014
  518478  4294757 0.0010 0.0100 -0.0014
  518479  4294757 0.0010 0.0100 -0.0014
  518481  4294757 0.0010 0.0100 -0.0014
  518482  4294757 0.0020 0.0100 -0.0014
  518483  4294757 0.0030 0.0100 -0.0014
  518484  4294757 0.0020 0.0100 -0.0014
  518485  4294757 0.0020 0.0100 -0.0014
  518487  4294757 0.0020 0.0100 -0.0014
  518488  4294757 0.0010 0.0100 -0.0014
  518489  4294757 0.0010 0.0100 -0.0014
  518490  4294757 0.0020 0.0100 -0.0013
  518491  4294757 0.0020 0.0100 -0.0013
  518493  4294757 0.0020 0.0100 -0.0013
  518494  4294757 0.0020 0.0100 -0.0013
  518495  4294757 0.0020 0.0100 -0.0013
  518496  4294757 0.0020 0.0100 -0.0013
  518497  4294757 0.0020 0.0100 -0.0013
  518499  4294757 0.0020 0.0100 -0.0013
  518500  4294757 0.0020 0.0100 -0.0013
  518501  4294757 0.0020 0.0100 -0.0013
  518502  4294757 0.0020 0.0100 -0.0013
  518503  4294757 0.0020 0.0100 -0.0013
  518505  4294757 0.0020 0.0100 -0.0013
  518506  4294757 0.0020 0.0100 -0.0013
  518507  4294757 0.0020 0.0100 -0.0013
  518508  4294757 0.0020 0.0100 -0.0013
  518509  4294757 0.0020 0.0100 -0.0013
  518511  4294757 0.0020 0.0100 -0.0013
  518512  4294757 0.0020 0.0100 -0.0013
  518513  4294757 0.0030 0.0100 -0.0013
  518514  4294757 0.0020 0.0100 -0.0013
  518515  4294757 0.0020 0.0100 -0.0013
  518517  4294757 0.0020 0.0100 -0.0013
  518518  4294757 0.0020 0.0100 -0.0013
  518519  4294757 0.0020 0.0100 -0.0013
  518520  4294757 0.0020 0.0100 -0.0013
  518521  4294757 0.0020 0.0100 -0.0013
  518523  4294757 0.0020 0.0100 -0.0013
  518524  4294757 0.0010 0.0100 -0.0013
  518525  4294757 0.0010 0.0100 -0.0013
  518526  4294757 0.0010 0.0100 -0.0013
  518527  4294757 0.0000 0.0100 -0.0013
  518529  4294757 0.0010 0.0100 -0.0012
  518530  4294757 0.0010 0.0100 -0.0012
  518531  4294757 0.0000 0.0100 -0.0012
  518532  4294757 0.0000 0.0100 -0.0012
  518533  4294757 0.0010 0.0100 -0.0012
  518535  4294757 0.0000 0.0100 -0.0012
  518536  4294757 0.0010 0.0100 -0.0012
  518537  4294757 0.0020 0.0100 -0.0012
  518538  4294757 0.0030 0.0100 -0.0012
  518539  4294757 0.0020 0.0100 -0.0012
  518541  4294757 0.0010 0.0100 -0.0012
  518542  4294757 0.0010 0.0100 -0.0012
  518543  4294757 0.0020 0.0100 -0.0012
  518544  4294757 -0.0010 0.0100 -0.0012
  518545  4294757 -0.0010 0.0100 -0.0012
  518547  4294757 -0.0010 0.0100 -0.0012
  518548  4294757 0.0010 0.0100 -0.0012
  518550  4294757 0.0040 0.0100 -0.0012
  518551  4294757 0.0000 0.0100 -0.0012
  518554  4294757 0.0010 0.0100 -0.0012
  518555  4294757 0.0150 0.0100 -0.0012
  518556  4294757 0.0060 0.0100 -0.0012
  518557  4294757 0.0070 0.0100 -0.0012
  518559  4294757 -0.0010 0.0100 -0.0012
  518560  4294757 0.0010 0.0100 -0.0012
  518561  4294757 0.0010 0.0100 -0.0012
  518562  4294757 0.0030 0.0100 -0.0012
  518563  4294757 0.0040 0.0100 -0.0012
  518565  4294757 0.0020 0.0100 -0.0011
  518566  4294757 0.0120 0.0100 -0.0011
  518567  4294757 0.0010 0.0100 -0.0011
  518568  4294757 0.0010 0.0100 -0.0011
  518569  4294757 0.0010 0.0100 -0.0011
  518571  4294757 0.0010 0.0100 -0.0011
  518572  4294757 0.0000 0.0100 -0.0011
  518573  4294757 0.0010 0.0100 -0.0011
  518574  4294757 0.0010 0.0100 -0.0011
  518575  4294757 0.0010 0.0100 -0.0011
  518577  4294757 0.0020 0.0100 -0.0011
  518578  4294757 0.0020 0.0100 -0.0011
  518579  4294757 0.0000 0.0100 -0.0011
  518580  4294757 0.0020 0.0100 -0.0011
  518581  4294757 0.0020 0.0100 -0.0011
  518583  4294757 0.0010 0.0100 -0.0011
  518584  4294757 0.0010 0.0100 -0.0011
  518585  4294757 0.0140 0.0100 -0.0011
  518586  4294757 0.0030 0.0100 -0.0011
  518587  4294757 0.0020 0.0100 -0.0011
  518593  4294757 0.0030 0.0100 -0.0011
  518595  4294757 0.0000 0.0100 -0.0011
  518602  4294757 0.0000 0.0100 -0.0010
  518395  4294755 0.0080 0.0100 -0.0016
  518397  4294755 0.0000 0.0100 -0.0016
  518409  4294755 0.0010 0.0100 -0.0015
  518415  4294755 0.0020 0.0100 -0.0015
  518417  4294755 0.0030 0.0100 -0.0015
  518418  4294755 0.0030 0.0100 -0.0015
  518428  4294755 0.0010 0.0100 -0.0015
  518433  4294755 0.0030 0.0100 -0.0015
  518434  4294755 0.0050 0.0100 -0.0015
  518437  4294755 0.0000 0.0100 -0.0015
  518439  4294755 0.0000 0.0100 -0.0015
  518440  4294755 0.0030 0.0100 -0.0015
  518441  4294755 0.0080 0.0100 -0.0015
  518443  4294755 0.0020 0.0100 -0.0015
  518445  4294755 0.0000 0.0100 -0.0015
  518446  4294755 0.0000 0.0100 -0.0015
  518447  4294755 0.0020 0.0100 -0.0015
  518448  4294755 0.0020 0.0100 -0.0015
  518451  4294755 0.0020 0.0100 -0.0014
  518452  4294755 0.0010 0.0100 -0.0014
  518453  4294755 0.0020 0.0100 -0.0014
  518454  4294755 0.0020 0.0100 -0.0014
  518457  4294755 0.0020 0.0100 -0.0014
  518458  4294755 0.0020 0.0100 -0.0014
  518460  4294755 0.0010 0.0100 -0.0014
  518461  4294755 0.0010 0.0100 -0.0014
  518463  4294755 0.0010 0.0100 -0.0014
  518464  4294755 0.0010 0.0100 -0.0014
  518465  4294755 0.0010 0.0100 -0.0014
  518466  4294755 0.0020 0.0100 -0.0014
  518467  4294755 0.0020 0.0100 -0.0014
  518469  4294755 0.0020 0.0100 -0.0014
  518470  4294755 0.0020 0.0100 -0.0014
  518471  4294755 0.0010 0.0100 -0.0014
  518472  4294755 0.0010 0.0100 -0.0014
  518473  4294755 0.0010 0.0100 -0.0014
  518475  4294755 0.0010 0.0100 -0.0014
  518476  4294755 0.0020 0.0100 -0.0014
  518477  4294755 0.0020 0.0100 -0.0014
  518478  4294755 0.0010 0.0100 -0.0014
  518479  4294755 0.0010 0.0100 -0.0014
  518481  4294755 0.0020 0.0100 -0.0014
  518483  4294755 0.0020 0.0100 -0.0014
  518484  4294755 0.0020 0.0100 -0.0014
  518485  4294755 0.0020 0.0100 -0.0014
  518487  4294755 0.0020 0.0100 -0.0014
  518488  4294755 0.0020 0.0100 -0.0014
  518489  4294755 0.0020 0.0100 -0.0014
  518490  4294755 0.0040 0.0100 -0.0014
  518491  4294755 0.0020 0.0100 -0.0014
  518493  4294755 0.0020 0.0100 -0.0013
  518494  4294755 0.0020 0.0100 -0.0013
  518495  4294755 0.0020 0.0100 -0.0013
  518496  4294755 0.0020 0.0100 -0.0013
  518497  4294755 0.0020 0.0100 -0.0013
  518499  4294755 0.0020 0.0100 -0.0013
  518500  4294755 0.0020 0.0100 -0.0013
  518501  4294755 0.0020 0.0100 -0.0013
  518502  4294755 0.0020 0.0100 -0.0013
  518503  4294755 0.0020 0.0100 -0.0013
  518505  4294755 0.0020 0.0100 -0.0013
  518506  4294755 0.0020 0.0100 -0.0013
  518507  4294755 0.0020 0.0100 -0.0013
  518508  4294755 0.0020 0.0100 -0.0013
  518509  4294755 0.0020 0.0100 -0.0013
  518511  4294755 0.0020 0.0100 -0.0013
  518512  4294755 0.0020 0.0100 -0.0013
  518513  4294755 0.0030 0.0100 -0.0013
  518514  4294755 0.0020 0.0100 -0.0013
  518515  4294755 0.0020 0.0100 -0.0013
  518517  4294755 0.0010 0.0100 -0.0013
  518518  4294755 0.0020 0.0100 -0.0013
  518519  4294755 0.0020 0.0100 -0.0013
  518520  4294755 0.0020 0.0100 -0.0013
  518521  4294755 0.0020 0.0100 -0.0013
  518523  4294755 0.0020 0.0100 -0.0013
  518524  4294755 0.0010 0.0100 -0.0013
  518526  4294755 0.0000 0.0100 -0.0013
  518527  4294755 0.0010 0.0100 -0.0013
  518529  4294755 0.0010 0.0100 -0.0013
  518530  4294755 0.0000 0.0100 -0.0013
  518531  4294755 0.0000 0.0100 -0.0012
  518532  4294755 0.0000 0.0100 -0.0012
  518533  4294755 0.0010 0.0100 -0.0012
  518535  4294755 0.0000 0.0100 -0.0012
  518536  4294755 0.0010 0.0100 -0.0012
  518537  4294755 0.0030 0.0100 -0.0012
  518539  4294755 0.0000 0.0100 -0.0012
  518543  4294755 0.0020 0.0100 -0.0012
  518544  4294755 0.0010 0.0100 -0.0012
  518545  4294755 -0.0010 0.0100 -0.0012
  518547  4294755 0.0000 0.0100 -0.0012
  518549  4294755 0.0010 0.0100 -0.0012
  518550  4294755 0.0030 0.0100 -0.0012
  518551  4294755 0.0010 0.0100 -0.0012
  518553  4294755 0.0020 0.0100 -0.0012
  518556  4294755 -0.0010 0.0100 -0.0012
  518557  4294755 0.0110 0.0100 -0.0012
  518559  4294755 0.0030 0.0100 -0.0012
  518560  4294755 0.0030 0.0100 -0.0012
  518561  4294755 0.0000 0.0100 -0.0012
  518562  4294755 0.0020 0.0100 -0.0012
  518563  4294755 0.0040 0.0100 -0.0012
  518565  4294755 0.0020 0.0100 -0.0012
  518566  4294755 0.0130 0.0100 -0.0012
  518567  4294755 0.0010 0.0100 -0.0011
  518568  4294755 0.0010 0.0100 -0.0011
  518569  4294755 0.0010 0.0100 -0.0011
  518571  4294755 0.0020 0.0100 -0.0011
  518572  4294755 0.0000 0.0100 -0.0011
  518573  4294755 0.0000 0.0100 -0.0011
  518574  4294755 0.0010 0.0100 -0.0011
  518575  4294755 -0.0070 0.0100 -0.0011
  518577  4294755 0.0010 0.0100 -0.0011
  518578  4294755 0.0050 0.0100 -0.0011
  518579  4294755 0.0000 0.0100 -0.0011
  518580  4294755 0.0030 0.0100 -0.0011
  518581  4294755 0.0010 0.0100 -0.0011
  518583  4294755 0.0020 0.0100 -0.0011
  518584  4294755 0.0010 0.0100 -0.0011
  518585  4294755 0.0030 0.0100 -0.0011
  518586  4294755 -0.0080 0.0100 -0.0011
  518592  4294755 0.0020 0.0100 -0.0011
  518595  4294755 0.0050 0.0100 -0.0011
  518601  4294755 0.0030 0.0100 -0.0011
  518395  4294754 -0.0010 0.0100 -0.0016
  518407  4294754 0.0010 0.0100 -0.0015
  518409  4294754 0.0010 0.0100 -0.0015
  518410  4294754 0.0010 0.0100 -0.0015
  518416  4294754 0.0030 0.0100 -0.0015
  518417  4294754 0.0030 0.0100 -0.0015
  518418  4294754 0.0030 0.0100 -0.0015
  518423  4294754 0.0020 0.0100 -0.0015
  518428  4294754 0.0010 0.0100 -0.0015
  518430  4294754 0.0040 0.0100 -0.0015
  518431  4294754 0.0040 0.0100 -0.0015
  518433  4294754 0.0030 0.0100 -0.0015
  518434  4294754 0.0060 0.0100 -0.0015
  518437  4294754 0.0010 0.0100 -0.0015
  518439  4294754 -0.0010 0.0100 -0.0015
  518440  4294754 0.0050 0.0100 -0.0015
  518441  4294754 0.0070 0.0100 -0.0015
  518442  4294754 0.0030 0.0100 -0.0015
  518443  4294754 0.0020 0.0100 -0.0015
  518445  4294754 0.0000 0.0100 -0.0015
  518446  4294754 0.0020 0.0100 -0.0015
  518447  4294754 0.0020 0.0100 -0.0015
  518448  4294754 0.0020 0.0100 -0.0015
  518449  4294754 0.0010 0.0100 -0.0015
  518451  4294754 0.0020 0.0100 -0.0015
  518452  4294754 0.0020 0.0100 -0.0015
  518453  4294754 0.0010 0.0100 -0.0014
  518454  4294754 0.0020 0.0100 -0.0014
  518457  4294754 0.0020 0.0100 -0.0014
  518458  4294754 0.0010 0.0100 -0.0014
  518459  4294754 0.0010 0.0100 -0.0014
  518460  4294754 0.0010 0.0100 -0.0014
  518461  4294754 0.0010 0.0100 -0.0014
  518463  4294754 0.0010 0.0100 -0.0014
  518464  4294754 0.0010 0.0100 -0.0014
  518465  4294754 0.0010 0.0100 -0.0014
  518466  4294754 0.0020 0.0100 -0.0014
  518467  4294754 0.0020 0.0100 -0.0014
  518469  4294754 0.0010 0.0100 -0.0014
  518470  4294754 0.0010 0.0100 -0.0014
  518471  4294754 0.0010 0.0100 -0.0014
  518472  4294754 0.0010 0.0100 -0.0014
  518473  4294754 0.0010 0.0100 -0.0014
  518475  4294754 0.0020 0.0100 -0.0014
  518476  4294754 0.0020 0.0100 -0.0014
  518477  4294754 0.0010 0.0100 -0.0014
  518478  4294754 0.0010 0.0100 -0.0014
  518479  4294754 0.0010 0.0100 -0.0014
  518481  4294754 0.0020 0.0100 -0.0014
  518482  4294754 0.0020 0.0100 -0.0014
  518484  4294754 0.0020 0.0100 -0.0014
  518485  4294754 0.0020 0.0100 -0.0014
  518487  4294754 0.0020 0.0100 -0.0014
  518488  4294754 0.0020 0.0100 -0.0014
  518489  4294754 0.0030 0.0100 -0.0014
  518490  4294754 0.0050 0.0100 -0.0014
  518491  4294754 0.0020 0.0100 -0.0014
  518493  4294754 0.0020 0.0100 -0.0014
  518494  4294754 0.0020 0.0100 -0.0013
  518495  4294754 0.0020 0.0100 -0.0013
  518496  4294754 0.0020 0.0100 -0.0013
  518497  4294754 0.0020 0.0100 -0.0013
  518499  4294754 0.0020 0.0100 -0.0013
  518500  4294754 0.0010 0.0100 -0.0013
  518501  4294754 0.0020 0.0100 -0.0013
  518502  4294754 0.0020 0.0100 -0.0013
  518503  4294754 0.0020 0.0100 -0.0013
  518505  4294754 0.0020 0.0100 -0.0013
  518506  4294754 0.0020 0.0100 -0.0013
  518507  4294754 0.0020 0.0100 -0.0013
  518508  4294754 0.0020 0.0100 -0.0013
  518509  4294754 0.0020 0.0100 -0.0013
  518511  4294754 0.0020 0.0100 -0.0013
  518512  4294754 0.0020 0.0100 -0.0013
  518513  4294754 0.0020 0.0100 -0.0013
  518514  4294754 0.0020 0.0100 -0.0013
  518515  4294754 0.0020 0.0100 -0.0013
  518517  4294754 0.0010 0.0100 -0.0013
  518518  4294754 0.0020 0.0100 -0.0013
  518519  4294754 0.0010 0.0100 -0.0013
  518520  4294754 0.0020 0.0100 -0.0013
  518521  4294754 0.0020 0.0100 -0.0013
  518523  4294754 0.0020 0.0100 -0.0013
  518524  4294754 0.0020 0.0100 -0.0013
  518526  4294754 0.0000 0.0100 -0.0013
  518527  4294754 0.0010 0.0100 -0.0013
  518529  4294754 0.0010 0.0100 -0.0013
  518530  4294754 0.0000 0.0100 -0.0013
  518531  4294754 0.0000 0.0100 -0.0013
  518532  4294754 0.0000 0.0100 -0.0012
  518533  4294754 0.0000 0.0100 -0.0012
  518535  4294754 0.0000 0.0100 -0.0012
  518536  4294754 0.0010 0.0100 -0.0012
  518537  4294754 0.0020 0.0100 -0.0012
  518538  4294754 0.0000 0.0100 -0.0012
  518539  4294754 0.0000 0.0100 -0.0012
  518545  4294754 0.0000 0.0100 -0.0012
  518547  4294754 0.0010 0.0100 -0.0012
  518548  4294754 -0.0030 0.0100 -0.0012
  518549  4294754 0.0000 0.0100 -0.0012
  518550  4294754 0.0050 0.0100 -0.0012
  518551  4294754 0.0020 0.0100 -0.0012
  518553  4294754 0.0020 0.0100 -0.0012
  518556  4294754 0.0010 0.0100 -0.0012
  518557  4294754 0.0070 0.0100 -0.0012
  518559  4294754 0.0070 0.0100 -0.0012
  518560  4294754 0.0010 0.0100 -0.0012
  518561  4294754 0.0000 0.0100 -0.0012
  518562  4294754 0.0010 0.0100 -0.0012
  518563  4294754 0.0010 0.0100 -0.0012
  518565  4294754 0.0020 0.0100 -0.0012
  518566  4294754 0.0110 0.0100 -0.0012
  518567  4294754 0.0000 0.0100 -0.0012
  518568  4294754 0.0010 0.0100 -0.0011
  518569  4294754 0.0010 0.0100 -0.0011
  518571  4294754 0.0030 0.0100 -0.0011
  518572  4294754 0.0000 0.0100 -0.0011
  518573  4294754 0.0000 0.0100 -0.0011
  518574  4294754 0.0010 0.0100 -0.0011
  518575  4294754 -0.0010 0.0100 -0.0011
  518577  4294754 0.0000 0.0100 -0.0011
  518578  4294754 0.0040 0.0100 -0.0011
  518579  4294754 0.0000 0.0100 -0.0011
  518580  4294754 0.0000 0.0100 -0.0011
  518583  4294754 0.0020 0.0100 -0.0011
  518584  4294754 0.0010 0.0100 -0.0011
  518585  4294754 0.0030 0.0100 -0.0011
  518586  4294754 0.0030 0.0100 -0.0011
  518633  4294754 0.0020 0.0100 -0.0010
  518403  4294753 0.0000 0.0100 -0.0016
  518405  4294753 -0.0080 0.0100 -0.0016
  518407  4294753 0.0000 0.0100 -0.0015
  518409  4294753 0.0010 0.0100 -0.0015
  518415  4294753 0.0010 0.0100 -0.0015
  518417  4294753 0.0050 0.0100 -0.0015
  518422  4294753 0.0030 0.0100 -0.0015
  518424  4294753 0.0010 0.0100 -0.0015
  518425  4294753 0.0030 0.0100 -0.0015
  518427  4294753 0.0020 0.0100 -0.0015
  518428  4294753 0.0010 0.0100 -0.0015
  518434  4294753 0.0040 0.0100 -0.0015
  518437  4294753 -0.0010 0.0100 -0.0015
  518442  4294753 0.0010 0.0100 -0.0015
  518445  4294753 0.0030 0.0100 -0.0015
  518446  4294753 0.0020 0.0100 -0.0015
  518447  4294753 0.0020 0.0100 -0.0015
  518448  4294753 0.0020 0.0100 -0.0015
  518449  4294753 0.0020 0.0100 -0.0015
  518451  4294753 0.0020 0.0100 -0.0015
  518453  4294753 0.0020 0.0100 -0.0015
  518454  4294753 0.0020 0.0100 -0.0015
  518457  4294753 0.0020 0.0100 -0.0014
  518458  4294753 0.0010 0.0100 -0.0014
  518459  4294753 0.0010 0.0100 -0.0014
  518460  4294753 0.0010 0.0100 -0.0014
  518461  4294753 0.0010 0.0100 -0.0014
  518463  4294753 0.0010 0.0100 -0.0014
  518464  4294753 0.0010 0.0100 -0.0014
  518465  4294753 0.0020 0.0100 -0.0014
  518466  4294753 0.0020 0.0100 -0.0014
  518467  4294753 0.0010 0.0100 -0.0014
  518469  4294753 0.0010 0.0100 -0.0014
  518470  4294753 0.0010 0.0100 -0.0014
  518471  4294753 0.0010 0.0100 -0.0014
  518472  4294753 0.0010 0.0100 -0.0014
  518473  4294753 0.0010 0.0100 -0.0014
  518475  4294753 0.0020 0.0100 -0.0014
  518476  4294753 0.0020 0.0100 -0.0014
  518477  4294753 0.0010 0.0100 -0.0014
  518478  4294753 0.0010 0.0100 -0.0014
  518479  4294753 0.0010 0.0100 -0.0014
  518481  4294753 0.0010 0.0100 -0.0014
  518483  4294753 0.0020 0.0100 -0.0014
  518484  4294753 0.0020 0.0100 -0.0014
  518485  4294753 0.0020 0.0100 -0.0014
  518487  4294753 0.0020 0.0100 -0.0014
  518488  4294753 0.0020 0.0100 -0.0014
  518489  4294753 0.0030 0.0100 -0.0014
  518490  4294753 0.0030 0.0100 -0.0014
  518491  4294753 0.0020 0.0100 -0.0014
  518493  4294753 0.0020 0.0100 -0.0014
  518494  4294753 0.0020 0.0100 -0.0014
  518495  4294753 0.0020 0.0100 -0.0013
  518496  4294753 0.0020 0.0100 -0.0013
  518497  4294753 0.0020 0.0100 -0.0013
  518499  4294753 0.0020 0.0100 -0.0013
  518500  4294753 0.0020 0.0100 -0.0013
  518501  4294753 0.0020 0.0100 -0.0013
  518502  4294753 0.0020 0.0100 -0.0013
  518503  4294753 0.0020 0.0100 -0.0013
  518505  4294753 0.0020 0.0100 -0.0013
  518506  4294753 0.0020 0.0100 -0.0013
  518507  4294753 0.0020 0.0100 -0.0013
  518508  4294753 0.0020 0.0100 -0.0013
  518509  4294753 0.0020 0.0100 -0.0013
  518511  4294753 0.0020 0.0100 -0.0013
  518512  4294753 0.0020 0.0100 -0.0013
  518513  4294753 0.0020 0.0100 -0.0013
  518514  4294753 0.0020 0.0100 -0.0013
  518515  4294753 0.0020 0.0100 -0.0013
  518517  4294753 0.0010 0.0100 -0.0013
  518518  4294753 0.0020 0.0100 -0.0013
  518519  4294753 0.0010 0.0100 -0.0013
  518520  4294753 0.0020 0.0100 -0.0013
  518521  4294753 0.0020 0.0100 -0.0013
  518523  4294753 0.0020 0.0100 -0.0013
  518524  4294753 0.0010 0.0100 -0.0013
  518525  4294753 0.0010 0.0100 -0.0013
  518526  4294753 0.0010 0.0100 -0.0013
  518527  4294753 0.0010 0.0100 -0.0013
  518529  4294753 0.0010 0.0100 -0.0013
  518530  4294753 0.0010 0.0100 -0.0013
  518531  4294753 0.0000 0.0100 -0.0013
  518532  4294753 0.0000 0.0100 -0.0013
  518533  4294753 0.0000 0.0100 -0.0012
  518535  4294753 0.0000 0.0100 -0.0012
  518536  4294753 0.0020 0.0100 -0.0012
  518537  4294753 0.0020 0.0100 -0.0012
  518538  4294753 0.0010 0.0100 -0.0012
  518539  4294753 0.0000 0.0100 -0.0012
  518545  4294753 0.0000 0.0100 -0.0012
  518547  4294753 0.0010 0.0100 -0.0012
  518549  4294753 -0.0040 0.0100 -0.0012
  518550  4294753 0.0060 0.0100 -0.0012
  518551  4294753 0.0010 0.0100 -0.0012
  518553  4294753 0.0000 0.0100 -0.0012
  518555  4294753 0.0060 0.0100 -0.0012
  518556  4294753 0.0040 0.0100 -0.0012
  518557  4294753 0.0000 0.0100 -0.0012
  518559  4294753 0.0090 0.0100 -0.0012
  518560  4294753 0.0010 0.0100 -0.0012
  518561  4294753 0.0000 0.0100 -0.0012
  518562  4294753 0.0020 0.0100 -0.0012
  518563  4294753 0.0010 0.0100 -0.0012
  518565  4294753 0.0010 0.0100 -0.0012
  518566  4294753 0.0040 0.0100 -0.0012
  518567  4294753 0.0000 0.0100 -0.0012
  518568  4294753 0.0010 0.0100 -0.0012
  518569  4294753 0.0020 0.0100 -0.0011
  518571  4294753 -0.0040 0.0100 -0.0011
  518572  4294753 -0.0010 0.0100 -0.0011
  518574  4294753 0.0000 0.0100 -0.0011
  518575  4294753 -0.0090 0.0100 -0.0011
  518577  4294753 0.0020 0.0100 -0.0011
  518578  4294753 0.0020 0.0100 -0.0011
  518579  4294753 0.0000 0.0100 -0.0011
  518580  4294753 -0.0010 0.0100 -0.0011
  518581  4294753 0.0000 0.0100 -0.0011
  518583  4294753 0.0030 0.0100 -0.0011
  518584  4294753 0.0020 0.0100 -0.0011
  518585  4294753 0.0030 0.0100 -0.0011
  518586  4294753 0.0010 0.0100 -0.0011
  518632  4294753 0.0120 0.0100 -0.0010
  518633  4294753 0.0030 0.0100 -0.0010
  518403  4294752 0.0010 0.0100 -0.0016
  518404  4294752 0.0000 0.0100 -0.0016
  518405  4294752 -0.0010 0.0100 -0.0016
  518406  4294752 0.0000 0.0100 -0.0016
  518407  4294752 0.0000 0.0100 -0.0016
  518413  4294752 -0.0010 0.0100 -0.0015
  518422  4294752 0.0020 0.0100 -0.0015
  518423  4294752 0.0010 0.0100 -0.0015
  518424  4294752 0.0020 0.0100 -0.0015
  518425  4294752 0.0030 0.0100 -0.0015
  518434  4294752 0.0040 0.0100 -0.0015
  518435  4294752 0.0050 0.0100 -0.0015
  518440  4294752 0.0110 0.0100 -0.0015
  518441  4294752 -0.0020 0.0100 -0.0015
  518442  4294752 -0.0010 0.0100 -0.0015
  518443  4294752 0.0060 0.0100 -0.0015
  518445  4294752 0.0040 0.0100 -0.0015
  518446  4294752 0.0020 0.0100 -0.0015
  518447  4294752 0.0010 0.0100 -0.0015
  518448  4294752 0.0020 0.0100 -0.0015
  518449  4294752 0.0030 0.0100 -0.0015
  518452  4294752 0.0010 0.0100 -0.0015
  518453  4294752 0.0010 0.0100 -0.0015
  518454  4294752 0.0020 0.0100 -0.0015
  518455  4294752 0.0020 0.0100 -0.0015
  518457  4294752 0.0010 0.0100 -0.0014
  518458  4294752 0.0010 0.0100 -0.0014
  518459  4294752 0.0010 0.0100 -0.0014
  518460  4294752 0.0010 0.0100 -0.0014
  518461  4294752 0.0010 0.0100 -0.0014
  518463  4294752 0.0020 0.0100 -0.0014
  518464  4294752 0.0010 0.0100 -0.0014
  518465  4294752 0.0020 0.0100 -0.0014
  518466  4294752 0.0010 0.0100 -0.0014
  518467  4294752 0.0010 0.0100 -0.0014
  518469  4294752 0.0010 0.0100 -0.0014
  518470  4294752 0.0010 0.0100 -0.0014
  518471  4294752 0.0010 0.0100 -0.0014
  518472  4294752 0.0010 0.0100 -0.0014
  518473  4294752 0.0020 0.0100 -0.0014
  518475  4294752 0.0020 0.0100 -0.0014
  518476  4294752 0.0020 0.0100 -0.0014
  518477  4294752 0.0010 0.0100 -0.0014
  518478  4294752 0.0010 0.0100 -0.0014
  518479  4294752 0.0010 0.0100 -0.0014
  518481  4294752 0.0010 0.0100 -0.0014
  518482  4294752 0.0010 0.0100 -0.0014
  518483  4294752 0.0020 0.0100 -0.0014
  518484  4294752 0.0020 0.0100 -0.0014
  518485  4294752 0.0020 0.0100 -0.0014
  518487  4294752 0.0020 0.0100 -0.0014
  518488  4294752 0.0020 0.0100 -0.0014
  518489  4294752 0.0030 0.0100 -0.0014
  518490  4294752 0.0020 0.0100 -0.0014
  518491  4294752 0.0020 0.0100 -0.0014
  518493  4294752 0.0020 0.0100 -0.0014
  518494  4294752 0.0010 0.0100 -0.0014
  518495  4294752 0.0010 0.0100 -0.0014
  518496  4294752 0.0020 0.0100 -0.0014
  518497  4294752 0.0020 0.0100 -0.0013
  518499  4294752 0.0020 0.0100 -0.0013
  518500  4294752 0.0020 0.0100 -0.0013
  518501  4294752 0.0020 0.0100 -0.0013
  518502  4294752 0.0020 0.0100 -0.0013
  518503  4294752 0.0020 0.0100 -0.0013
  518505  4294752 0.0030 0.0100 -0.0013
  518506  4294752 0.0020 0.0100 -0.0013
  518507  4294752 0.0020 0.0100 -0.0013
  518508  4294752 0.0030 0.0100 -0.0013
  518509  4294752 0.0020 0.0100 -0.0013
  518511  4294752 0.0020 0.0100 -0.0013
  518512  4294752 0.0020 0.0100 -0.0013
  518513  4294752 0.0020 0.0100 -0.0013
  518514  4294752 0.0020 0.0100 -0.0013
  518515  4294752 0.0020 0.0100 -0.0013
  518517  4294752 0.0010 0.0100 -0.0013
  518518  4294752 0.0020 0.0100 -0.0013
  518519  4294752 0.0010 0.0100 -0.0013
  518520  4294752 0.0020 0.0100 -0.0013
  518521  4294752 0.0020 0.0100 -0.0013
  518523  4294752 0.0010 0.0100 -0.0013
  518524  4294752 0.0010 0.0100 -0.0013
  518525  4294752 0.0010 0.0100 -0.0013
  518526  4294752 0.0010 0.0100 -0.0013
  518527  4294752 0.0010 0.0100 -0.0013
  518529  4294752 0.0000 0.0100 -0.0013
  518530  4294752 0.0010 0.0100 -0.0013
  518531  4294752 0.0000 0.0100 -0.0013
  518532  4294752 0.0000 0.0100 -0.0013
  518535  4294752 0.0000 0.0100 -0.0012
  518536  4294752 0.0020 0.0100 -0.0012
  518537  4294752 0.0020 0.0100 -0.0012
  518538  4294752 0.0010 0.0100 -0.0012
  518539  4294752 -0.0010 0.0100 -0.0012
  518541  4294752 -0.0020 0.0100 -0.0012
  518542  4294752 0.0020 0.0100 -0.0012
  518545  4294752 -0.0010 0.0100 -0.0012
  518547  4294752 0.0010 0.0100 -0.0012
  518548  4294752 0.0020 0.0100 -0.0012
  518549  4294752 -0.0050 0.0100 -0.0012
  518550  4294752 0.0060 0.0100 -0.0012
  518551  4294752 0.0030 0.0100 -0.0012
  518553  4294752 0.0000 0.0100 -0.0012
  518556  4294752 -0.0010 0.0100 -0.0012
  518557  4294752 0.0000 0.0100 -0.0012
  518559  4294752 0.0000 0.0100 -0.0012
  518560  4294752 0.0000 0.0100 -0.0012
  518561  4294752 0.0000 0.0100 -0.0012
  518562  4294752 0.0010 0.0100 -0.0012
  518563  4294752 0.0010 0.0100 -0.0012
  518565  4294752 0.0010 0.0100 -0.0012
  518566  4294752 0.0000 0.0100 -0.0012
  518567  4294752 0.0000 0.0100 -0.0012
  518568  4294752 0.0010 0.0100 -0.0012
  518569  4294752 0.0040 0.0100 -0.0012
  518571  4294752 0.0030 0.0100 -0.0011
  518573  4294752 0.0000 0.0100 -0.0011
  518574  4294752 -0.0020 0.0100 -0.0011
  518575  4294752 0.0000 0.0100 -0.0011
  518577  4294752 0.0020 0.0100 -0.0011
  518578  4294752 0.0010 0.0100 -0.0011
  518579  4294752 0.0000 0.0100 -0.0011
  518580  4294752 -0.0010 0.0100 -0.0011
  518581  4294752 0.0000 0.0100 -0.0011
  518583  4294752 0.0020 0.0100 -0.0011
  518584  4294752 0.0030 0.0100 -0.0011
  518585  4294752 0.0010 0.0100 -0.0011
  518586  4294752 0.0000 0.0100 -0.0011
  518587  4294752 0.0020 0.0100 -0.0011
  518598  4294752 0.0080 0.0100 -0.0011
  518631  4294752 0.0010 0.0100 -0.0010
  518632  4294752 0.0010 0.0100 -0.0010
  518633  4294752 -0.0060 0.0100 -0.0010
  518398  4294751 -0.0010 0.0100 -0.0016
  518404  4294751 0.0000 0.0100 -0.0016
  518405  4294751 -0.0020 0.0100 -0.0016
  518406  4294751 0.0010 0.0100 -0.0016
  518409  4294751 -0.0030 0.0100 -0.0016
  518421  4294751 0.0010 0.0100 -0.0015
  518422  4294751 0.0010 0.0100 -0.0015
  518423  4294751 0.0010 0.0100 -0.0015
  518424  4294751 0.0020 0.0100 -0.0015
  518425  4294751 0.0030 0.0100 -0.0015
  518433  4294751 0.0040 0.0100 -0.0015
  518434  4294751 0.0040 0.0100 -0.0015
  518435  4294751 0.0040 0.0100 -0.0015
  518440  4294751 0.0110 0.0100 -0.0015
  518441  4294751 -0.0020 0.0100 -0.0015
  518442  4294751 -0.0010 0.0100 -0.0015
  518443  4294751 0.0060 0.0100 -0.0015
  518445  4294751 0.0040 0.0100 -0.0015
  518446  4294751 0.0020 0.0100 -0.0015
  518447  4294751 0.0020 0.0100 -0.0015
  518448  4294751 0.0040 0.0100 -0.0015
  518449  4294751 0.0030 0.0100 -0.0015
  518451  4294751 0.0020 0.0100 -0.0015
  518452  4294751 0.0010 0.0100 -0.0015
  518453  4294751 0.0010 0.0100 -0.0015
  518454  4294751 0.0030 0.0100 -0.0015
  518455  4294751 0.0020 0.0100 -0.0015
  518457  4294751 0.0010 0.0100 -0.0015
  518458  4294751 0.0020 0.0100 -0.0014
  518460  4294751 0.0010 0.0100 -0.0014
  518461  4294751 0.0010 0.0100 -0.0014
  518463  4294751 0.0010 0.0100 -0.0014
  518464  4294751 0.0010 0.0100 -0.0014
  518465  4294751 0.0020 0.0100 -0.0014
  518466  4294751 0.0010 0.0100 -0.0014
  518467  4294751 0.0010 0.0100 -0.0014
  518469  4294751 0.0010 0.0100 -0.0014
  518470  4294751 0.0020 0.0100 -0.0014
  518471  4294751 0.0010 0.0100 -0.0014
  518472  4294751 0.0010 0.0100 -0.0014
  518473  4294751 0.0020 0.0100 -0.0014
  518475  4294751 0.0020 0.0100 -0.0014
  518476  4294751 0.0020 0.0100 -0.0014
  518477  4294751 0.0020 0.0100 -0.0014
  518478  4294751 0.0010 0.0100 -0.0014
  518479  4294751 0.0010 0.0100 -0.0014
  518481  4294751 0.0010 0.0100 -0.0014
  518482  4294751 0.0010 0.0100 -0.0014
  518483  4294751 0.0020 0.0100 -0.0014
  518484  4294751 0.0020 0.0100 -0.0014
  518485  4294751 0.0020 0.0100 -0.0014
  518487  4294751 0.0020 0.0100 -0.0014
  518488  4294751 0.0020 0.0100 -0.0014
  518489  4294751 0.0040 0.0100 -0.0014
  518490  4294751 0.0020 0.0100 -0.0014
  518491  4294751 0.0020 0.0100 -0.0014
  518493  4294751 0.0020 0.0100 -0.0014
  518494  4294751 0.0010 0.0100 -0.0014
  518495  4294751 0.0010 0.0100 -0.0014
  518496  4294751 0.0020 0.0100 -0.0014
  518497  4294751 0.0020 0.0100 -0.0014
  518499  4294751 0.0020 0.0100 -0.0013
  518500  4294751 0.0020 0.0100 -0.0013
  518501  4294751 0.0020 0.0100 -0.0013
  518502  4294751 0.0020 0.0100 -0.0013
  518503  4294751 0.0020 0.0100 -0.0013
  518505  4294751 0.0020 0.0100 -0.0013
  518506  4294751 0.0020 0.0100 -0.0013
  518507  4294751 0.0030 0.0100 -0.0013
  518508  4294751 0.0020 0.0100 -0.0013
  518509  4294751 0.0020 0.0100 -0.0013
  518511  4294751 0.0020 0.0100 -0.0013
  518512  4294751 0.0020 0.0100 -0.0013
  518513  4294751 0.0020 0.0100 -0.0013
  518514  4294751 0.0020 0.0100 -0.0013
  518515  4294751 0.0020 0.0100 -0.0013
  518517  4294751 0.0010 0.0100 -0.0013
  518518  4294751 0.0010 0.0100 -0.0013
  518519  4294751 0.0020 0.0100 -0.0013
  518520  4294751 0.0020 0.0100 -0.0013
  518521  4294751 0.0010 0.0100 -0.0013
  518523  4294751 0.0010 0.0100 -0.0013
  518524  4294751 0.0010 0.0100 -0.0013
  518525  4294751 0.0010 0.0100 -0.0013
  518526  4294751 0.0010 0.0100 -0.0013
  518527  4294751 0.0010 0.0100 -0.0013
  518529  4294751 0.0000 0.0100 -0.0013
  518530  4294751 0.0010 0.0100 -0.0013
  518531  4294751 0.0000 0.0100 -0.0013
  518532  4294751 0.0000 0.0100 -0.0013
  518533  4294751 0.0010 0.0100 -0.0013
  518535  4294751 0.0010 0.0100 -0.0012
  518536  4294751 0.0020 0.0100 -0.0012
  518537  4294751 0.0020 0.0100 -0.0012
  518538  4294751 0.0010 0.0100 -0.0012
  518539  4294751 0.0010 0.0100 -0.0012
  518541  4294751 0.0000 0.0100 -0.0012
  518543  4294751 0.0100 0.0100 -0.0012
  518545  4294751 0.0030 0.0100 -0.0012
  518547  4294751 0.0010 0.0100 -0.0012
  518548  4294751 0.0010 0.0100 -0.0012
  518549  4294751 -0.0050 0.0100 -0.0012
  518550  4294751 0.0080 0.0100 -0.0012
  518551  4294751 0.0060 0.0100 -0.0012
  518553  4294751 0.0000 0.0100 -0.0012
  518556  4294751 0.0010 0.0100 -0.0012
  518557  4294751 0.0110 0.0100 -0.0012
  518559  4294751 0.0020 0.0100 -0.0012
  518560  4294751 -0.0010 0.0100 -0.0012
  518561  4294751 0.0010 0.0100 -0.0012
  518562  4294751 0.0020 0.0100 -0.0012
  518563  4294751 0.0010 0.0100 -0.0012
  518565  4294751 0.0000 0.0100 -0.0012
  518566  4294751 0.0000 0.0100 -0.0012
  518567  4294751 0.0000 0.0100 -0.0012
  518568  4294751 0.0010 0.0100 -0.0012
  518569  4294751 0.0030 0.0100 -0.0012
  518571  4294751 0.0050 0.0100 -0.0011
  518573  4294751 0.0000 0.0100 -0.0011
  518574  4294751 0.0000 0.0100 -0.0011
  518575  4294751 0.0000 0.0100 -0.0011
  518577  4294751 0.0000 0.0100 -0.0011
  518578  4294751 0.0000 0.0100 -0.0011
  518579  4294751 0.0000 0.0100 -0.0011
  518580  4294751 -0.0010 0.0100 -0.0011
  518581  4294751 0.0000 0.0100 -0.0011
  518583  4294751 0.0010 0.0100 -0.0011
  518585  4294751 0.0020 0.0100 -0.0011
  518586  4294751 0.0000 0.0100 -0.0011
  518587  4294751 0.0010 0.0100 -0.0011
  518596  4294751 -0.0060 0.0100 -0.0011
  518597  4294751 0.0000 0.0100 -0.0011
  518598  4294751 0.0000 0.0100 -0.0011
  518632  4294751 0.0010 0.0100 -0.0010
  518633  4294751 0.0090 0.0100 -0.0010
  518397  4294749 -0.0010 0.0100 -0.0016
  518398  4294749 0.0030 0.0100 -0.0016
  518413  4294749 0.0030 0.0100 -0.0016
  518415  4294749 0.0030 0.0100 -0.0016
  518421  4294749 0.0010 0.0100 -0.0015
  518422  4294749 0.0000 0.0100 -0.0015
  518423  4294749 0.0010 0.0100 -0.0015
  518424  4294749 0.0020 0.0100 -0.0015
  518425  4294749 0.0030 0.0100 -0.0015
  518427  4294749 0.0030 0.0100 -0.0015
  518433  4294749 0.0050 0.0100 -0.0015
  518434  4294749 0.0050 0.0100 -0.0015
  518437  4294749 -0.0010 0.0100 -0.0015
  518439  4294749 0.0020 0.0100 -0.0015
  518441  4294749 0.0050 0.0100 -0.0015
  518442  4294749 0.0130 0.0100 -0.0015
  518446  4294749 0.0020 0.0100 -0.0015
  518447  4294749 0.0030 0.0100 -0.0015
  518448  4294749 0.0040 0.0100 -0.0015
  518449  4294749 0.0020 0.0100 -0.0015
  518451  4294749 0.0020 0.0100 -0.0015
  518452  4294749 0.0020 0.0100 -0.0015
  518453  4294749 0.0010 0.0100 -0.0015
  518454  4294749 0.0020 0.0100 -0.0015
  518457  4294749 0.0020 0.0100 -0.0015
  518458  4294749 0.0010 0.0100 -0.0015
  518459  4294749 0.0000 0.0100 -0.0015
  518460  4294749 0.0010 0.0100 -0.0015
  518461  4294749 0.0020 0.0100 -0.0014
  518463  4294749 0.0010 0.0100 -0.0014
  518464  4294749 0.0010 0.0100 -0.0014
  518465  4294749 0.0010 0.0100 -0.0014
  518466  4294749 0.0010 0.0100 -0.0014
  518467  4294749 0.0010 0.0100 -0.0014
  518469  4294749 0.0020 0.0100 -0.0014
  518470  4294749 0.0020 0.0100 -0.0014
  518471  4294749 0.0010 0.0100 -0.0014
  518472  4294749 0.0010 0.0100 -0.0014
  518473  4294749 0.0020 0.0100 -0.0014
  518475  4294749 0.0020 0.0100 -0.0014
  518476  4294749 0.0020 0.0100 -0.0014
  518477  4294749 0.0020 0.0100 -0.0014
  518478  4294749 0.0010 0.0100 -0.0014
  518479  4294749 0.0010 0.0100 -0.0014
  518481  4294749 0.0010 0.0100 -0.0014
  518482  4294749 0.0010 0.0100 -0.0014
  518483  4294749 0.0010 0.0100 -0.0014
  518484  4294749 0.0020 0.0100 -0.0014
  518485  4294749 0.0020 0.0100 -0.0014
  518487  4294749 0.0020 0.0100 -0.0014
  518488  4294749 0.0020 0.0100 -0.0014
  518489  4294749 0.0030 0.0100 -0.0014
  518490  4294749 0.0020 0.0100 -0.0014
  518491  4294749 0.0020 0.0100 -0.0014
  518493  4294749 0.0020 0.0100 -0.0014
  518494  4294749 0.0020 0.0100 -0.0014
  518495  4294749 0.0010 0.0100 -0.0014
  518496  4294749 0.0020 0.0100 -0.0014
  518497  4294749 0.0020 0.0100 -0.0014
  518499  4294749 0.0020 0.0100 -0.0014
  518500  4294749 0.0020 0.0100 -0.0013
  518501  4294749 0.0020 0.0100 -0.0013
  518502  4294749 0.0020 0.0100 -0.0013
  518503  4294749 0.0030 0.0100 -0.0013
  518505  4294749 0.0030 0.0100 -0.0013
  518506  4294749 0.0020 0.0100 -0.0013
  518507  4294749 0.0030 0.0100 -0.0013
  518508  4294749 0.0020 0.0100 -0.0013
  518509  4294749 0.0020 0.0100 -0.0013
  518511  4294749 0.0020 0.0100 -0.0013
  518512  4294749 0.0020 0.0100 -0.0013
  518513  4294749 0.0020 0.0100 -0.0013
  518514  4294749 0.0020 0.0100 -0.0013
  518515  4294749 0.0010 0.0100 -0.0013
  518517  4294749 0.0010 0.0100 -0.0013
  518518  4294749 0.0010 0.0100 -0.0013
  518519  4294749 0.0010 0.0100 -0.0013
  518520  4294749 0.0020 0.0100 -0.0013
  518521  4294749 0.0010 0.0100 -0.0013
  518523  4294749 0.0010 0.0100 -0.0013
  518524  4294749 0.0010 0.0100 -0.0013
  518525  4294749 0.0010 0.0100 -0.0013
  518526  4294749 0.0010 0.0100 -0.0013
  518527  4294749 0.0010 0.0100 -0.0013
  518529  4294749 0.0010 0.0100 -0.0013
  518530  4294749 0.0000 0.0100 -0.0013
  518531  4294749 0.0000 0.0100 -0.0013
  518532  4294749 0.0000 0.0100 -0.0013
  518533  4294749 0.0010 0.0100 -0.0013
  518535  4294749 0.0010 0.0100 -0.0013
  518536  4294749 0.0020 0.0100 -0.0013
  518537  4294749 0.0020 0.0100 -0.0012
  518538  4294749 0.0010 0.0100 -0.0012
  518539  4294749 0.0010 0.0100 -0.0012
  518541  4294749 0.0010 0.0100 -0.0012
  518542  4294749 0.0000 0.0100 -0.0012
  518543  4294749 0.0080 0.0100 -0.0012
  518545  4294749 0.0040 0.0100 -0.0012
  518547  4294749 0.0040 0.0100 -0.0012
  518548  4294749 0.0090 0.0100 -0.0012
  518549  4294749 0.0030 0.0100 -0.0012
  518550  4294749 0.0010 0.0100 -0.0012
  518551  4294749 0.0040 0.0100 -0.0012
  518553  4294749 0.0000 0.0100 -0.0012
  518559  4294749 0.0080 0.0100 -0.0012
  518560  4294749 -0.0020 0.0100 -0.0012
  518561  4294749 0.0010 0.0100 -0.0012
  518562  4294749 0.0020 0.0100 -0.0012
  518563  4294749 0.0010 0.0100 -0.0012
  518565  4294749 0.0000 0.0100 -0.0012
  518566  4294749 0.0000 0.0100 -0.0012
  518567  4294749 0.0000 0.0100 -0.0012
  518568  4294749 0.0020 0.0100 -0.0012
  518571  4294749 0.0000 0.0100 -0.0012
  518573  4294749 0.0000 0.0100 -0.0011
  518574  4294749 0.0000 0.0100 -0.0011
  518575  4294749 0.0000 0.0100 -0.0011
  518577  4294749 0.0000 0.0100 -0.0011
  518579  4294749 0.0000 0.0100 -0.0011
  518580  4294749 0.0010 0.0100 -0.0011
  518581  4294749 0.0000 0.0100 -0.0011
  518583  4294749 0.0000 0.0100 -0.0011
  518585  4294749 0.0050 0.0100 -0.0011
  518586  4294749 0.0090 0.0100 -0.0011
  518587  4294749 0.0010 0.0100 -0.0011
  518589  4294749 0.0000 0.0100 -0.0011
  518595  4294749 -0.0010 0.0100 -0.0011
  518597  4294749 -0.0020 0.0100 -0.0011
  518599  4294749 0.0040 0.0100 -0.0011
  518632  4294749 0.0030 0.0100 -0.0010
  518633  4294749 0.0020 0.0100 -0.0010
  518635  4294749 -0.0050 0.0100 -0.0010
  518640  4294749 -0.0060 0.0100 -0.0010
  518395  4294748 -0.0070 0.0100 -0.0016
  518397  4294748 -0.0030 0.0100 -0.0016
  518399  4294748 0.0100 0.0100 -0.0016
  518407  4294748 0.0000 0.0100 -0.0016
  518411  4294748 0.0040 0.0100 -0.0016
  518412  4294748 0.0030 0.0100 -0.0016
  518417  4294748 0.0010 0.0100 -0.0016
  518418  4294748 0.0040 0.0100 -0.0015
  518421  4294748 0.0020 0.0100 -0.0015
  518422  4294748 0.0010 0.0100 -0.0015
  518423  4294748 0.0020 0.0100 -0.0015
  518424  4294748 0.0020 0.0100 -0.0015
  518425  4294748 0.0020 0.0100 -0.0015
  518429  4294748 0.0010 0.0100 -0.0015
  518430  4294748 0.0040 0.0100 -0.0015
  518431  4294748 0.0040 0.0100 -0.0015
  518433  4294748 0.0050 0.0100 -0.0015
  518435  4294748 -0.0010 0.0100 -0.0015
  518436  4294748 -0.0010 0.0100 -0.0015
  518437  4294748 0.0060 0.0100 -0.0015
  518439  4294748 0.0030 0.0100 -0.0015
  518441  4294748 0.0040 0.0100 -0.0015
  518443  4294748 0.0060 0.0100 -0.0015
  518445  4294748 0.0020 0.0100 -0.0015
  518446  4294748 0.0030 0.0100 -0.0015
  518447  4294748 0.0030 0.0100 -0.0015
  518448  4294748 0.0020 0.0100 -0.0015
  518449  4294748 0.0020 0.0100 -0.0015
  518451  4294748 0.0020 0.0100 -0.0015
  518452  4294748 0.0020 0.0100 -0.0015
  518453  4294748 0.0010 0.0100 -0.0015
  518454  4294748 0.0010 0.0100 -0.0015
  518455  4294748 0.0010 0.0100 -0.0015
  518457  4294748 0.0010 0.0100 -0.0015
  518458  4294748 0.0010 0.0100 -0.0015
  518459  4294748 0.0000 0.0100 -0.0015
  518461  4294748 0.0010 0.0100 -0.0015
  518463  4294748 0.0010 0.0100 -0.0014
  518464  4294748 0.0020 0.0100 -0.0014
  518465  4294748 0.0020 0.0100 -0.0014
  518466  4294748 0.0010 0.0100 -0.0014
  518467  4294748 0.0010 0.0100 -0.0014
  518469  4294748 0.0020 0.0100 -0.0014
  518470  4294748 0.0010 0.0100 -0.0014
  518471  4294748 0.0010 0.0100 -0.0014
  518472  4294748 0.0010 0.0100 -0.0014
  518473  4294748 0.0020 0.0100 -0.0014
  518475  4294748 0.0020 0.0100 -0.0014
  518476  4294748 0.0020 0.0100 -0.0014
  518477  4294748 0.0020 0.0100 -0.0014
  518478  4294748 0.0020 0.0100 -0.0014
  518479  4294748 0.0010 0.0100 -0.0014
  518481  4294748 0.0010 0.0100 -0.0014
  518482  4294748 0.0010 0.0100 -0.0014
  518483  4294748 0.0010 0.0100 -0.0014
  518484  4294748 0.0020 0.0100 -0.0014
  518485  4294748 0.0020 0.0100 -0.0014
  518487  4294748 0.0020 0.0100 -0.0014
  518488  4294748 0.0020 0.0100 -0.0014
  518489  4294748 0.0020 0.0100 -0.0014
  518490  4294748 0.0020 0.0100 -0.0014
  518491  4294748 0.0020 0.0100 -0.0014
  518493  4294748 0.0020 0.0100 -0.0014
  518494  4294748 0.0020 0.0100 -0.0014
  518495  4294748 0.0020 0.0100 -0.0014
  518496  4294748 0.0020 0.0100 -0.0014
  518497  4294748 0.0020 0.0100 -0.0014
  518499  4294748 0.0020 0.0100 -0.0014
  518500  4294748 0.0020 0.0100 -0.0014
  518501  4294748 0.0020 0.0100 -0.0014
  518502  4294748 0.0030 0.0100 -0.0013
  518503  4294748 0.0030 0.0100 -0.0013
  518505  4294748 0.0030 0.0100 -0.0013
  518506  4294748 0.0020 0.0100 -0.0013
  518507  4294748 0.0030 0.0100 -0.0013
  518508  4294748 0.0020 0.0100 -0.0013
  518509  4294748 0.0030 0.0100 -0.0013
  518511  4294748 0.0020 0.0100 -0.0013
  518512  4294748 0.0020 0.0100 -0.0013
  518513  4294748 0.0020 0.0100 -0.0013
  518514  4294748 0.0080 0.0100 -0.0013
  518515  4294748 0.0020 0.0100 -0.0013
  518517  4294748 0.0010 0.0100 -0.0013
  518518  4294748 0.0020 0.0100 -0.0013
  518519  4294748 0.0020 0.0100 -0.0013
  518520  4294748 0.0020 0.0100 -0.0013
  518521  4294748 0.0010 0.0100 -0.0013
  518523  4294748 0.0000 0.0100 -0.0013
  518524  4294748 0.0010 0.0100 -0.0013
  518525  4294748 0.0000 0.0100 -0.0013
  518526  4294748 0.0000 0.0100 -0.0013
  518527  4294748 0.0010 0.0100 -0.0013
  518529  4294748 0.0010 0.0100 -0.0013
  518530  4294748 0.0000 0.0100 -0.0013
  518531  4294748 0.0010 0.0100 -0.0013
  518532  4294748 0.0010 0.0100 -0.0013
  518533  4294748 0.0010 0.0100 -0.0013
  518535  4294748 0.0010 0.0100 -0.0013
  518536  4294748 0.0020 0.0100 -0.0013
  518537  4294748 0.0020 0.0100 -0.0013
  518538  4294748 0.0010 0.0100 -0.0012
  518539  4294748 0.0000 0.0100 -0.0012
  518541  4294748 0.0010 0.0100 -0.0012
  518542  4294748 0.0010 0.0100 -0.0012
  518543  4294748 -0.0010 0.0100 -0.0012
  518544  4294748 0.0060 0.0100 -0.0012
  518545  4294748 0.0030 0.0100 -0.0012
  518547  4294748 0.0050 0.0100 -0.0012
  518548  4294748 0.0110 0.0100 -0.0012
  518549  4294748 0.0020 0.0100 -0.0012
  518550  4294748 0.0010 0.0100 -0.0012
  518551  4294748 0.0000 0.0100 -0.0012
  518553  4294748 0.0000 0.0100 -0.0012
  518554  4294748 -0.0020 0.0100 -0.0012
  518557  4294748 0.0050 0.0100 -0.0012
  518559  4294748 0.0030 0.0100 -0.0012
  518560  4294748 0.0000 0.0100 -0.0012
  518562  4294748 0.0010 0.0100 -0.0012
  518563  4294748 0.0000 0.0100 -0.0012
  518565  4294748 0.0010 0.0100 -0.0012
  518566  4294748 0.0000 0.0100 -0.0012
  518567  4294748 0.0020 0.0100 -0.0012
  518568  4294748 0.0020 0.0100 -0.0012
  518571  4294748 0.0000 0.0100 -0.0012
  518574  4294748 0.0000 0.0100 -0.0011
  518575  4294748 0.0000 0.0100 -0.0011
  518577  4294748 0.0000 0.0100 -0.0011
  518579  4294748 0.0000 0.0100 -0.0011
  518580  4294748 0.0010 0.0100 -0.0011
  518583  4294748 0.0000 0.0100 -0.0011
  518587  4294748 0.0000 0.0100 -0.0011
  518589  4294748 0.0000 0.0100 -0.0011
  518629  4294748 0.0000 0.0100 -0.0010
  518631  4294748 -0.0040 0.0100 -0.0010
  518632  4294748 0.0010 0.0100 -0.0010
  518633  4294748 0.0020 0.0100 -0.0010
  518635  4294748 0.0020 0.0100 -0.0010
  518641  4294748 0.0050 0.0100 -0.0010
  518376  4294747 0.0060 0.0100 -0.0016
  518404  4294747 -0.0010 0.0100 -0.0016
  518406  4294747 0.0010 0.0100 -0.0016
  518411  4294747 0.0040 0.0100 -0.0016
  518412  4294747 0.0030 0.0100 -0.0016
  518415  4294747 -0.0040 0.0100 -0.0016
  518417  4294747 0.0000 0.0100 -0.0016
  518422  4294747 0.0010 0.0100 -0.0015
  518423  4294747 0.0010 0.0100 -0.0015
  518424  4294747 0.0020 0.0100 -0.0015
  518428  4294747 0.0020 0.0100 -0.0015
  518429  4294747 0.0020 0.0100 -0.0015
  518431  4294747 0.0040 0.0100 -0.0015
  518434  4294747 -0.0010 0.0100 -0.0015
  518435  4294747 0.0030 0.0100 -0.0015
  518436  4294747 0.0040 0.0100 -0.0015
  518437  4294747 0.0060 0.0100 -0.0015
  518439  4294747 0.0050 0.0100 -0.0015
  518440  4294747 0.0050 0.0100 -0.0015
  518443  4294747 0.0060 0.0100 -0.0015
  518446  4294747 0.0030 0.0100 -0.0015
  518447  4294747 0.0010 0.0100 -0.0015
  518448  4294747 0.0020 0.0100 -0.0015
  518449  4294747 0.0020 0.0100 -0.0015
  518451  4294747 0.0020 0.0100 -0.0015
  518452  4294747 0.0020 0.0100 -0.0015
  518454  4294747 0.0010 0.0100 -0.0015
  518455  4294747 0.0020 0.0100 -0.0015
  518457  4294747 0.0010 0.0100 -0.0015
  518459  4294747 0.0010 0.0100 -0.0015
  518461  4294747 0.0010 0.0100 -0.0015
  518463  4294747 0.0020 0.0100 -0.0015
  518464  4294747 0.0060 0.0100 -0.0014
  518466  4294747 0.0010 0.0100 -0.0014
  518467  4294747 0.0010 0.0100 -0.0014
  518469  4294747 0.0010 0.0100 -0.0014
  518470  4294747 0.0010 0.0100 -0.0014
  518471  4294747 0.0020 0.0100 -0.0014
  518472  4294747 0.0020 0.0100 -0.0014
  518473  4294747 0.0020 0.0100 -0.0014
  518475  4294747 0.0020 0.0100 -0.0014
  518476  4294747 0.0020 0.0100 -0.0014
  518477  4294747 0.0020 0.0100 -0.0014
  518478  4294747 0.0020 0.0100 -0.0014
  518479  4294747 0.0010 0.0100 -0.0014
  518481  4294747 0.0010 0.0100 -0.0014
  518482  4294747 0.0010 0.0100 -0.0014
  518483  4294747 0.0020 0.0100 -0.0014
  518484  4294747 0.0020 0.0100 -0.0014
  518485  4294747 0.0020 0.0100 -0.0014
  518487  4294747 0.0020 0.0100 -0.0014
  518488  4294747 0.0020 0.0100 -0.0014
  518489  4294747 0.0020 0.0100 -0.0014
  518490  4294747 0.0020 0.0100 -0.0014
  518491  4294747 0.0020 0.0100 -0.0014
  518493  4294747 0.0020 0.0100 -0.0014
  518494  4294747 0.0020 0.0100 -0.0014
  518495  4294747 0.0020 0.0100 -0.0014
  518496  4294747 0.0020 0.0100 -0.0014
  518497  4294747 0.0020 0.0100 -0.0014
  518499  4294747 0.0020 0.0100 -0.0014
  518500  4294747 0.0020 0.0100 -0.0014
  518501  4294747 0.0020 0.0100 -0.0014
  518502  4294747 0.0030 0.0100 -0.0014
  518503  4294747 0.0030 0.0100 -0.0013
  518505  4294747 0.0030 0.0100 -0.0013
  518506  4294747 0.0030 0.0100 -0.0013
  518507  4294747 0.0030 0.0100 -0.0013
  518508  4294747 0.0020 0.0100 -0.0013
  518509  4294747 0.0030 0.0100 -0.0013
  518511  4294747 0.0020 0.0100 -0.0013
  518512  4294747 0.0020 0.0100 -0.0013
  518513  4294747 0.0030 0.0100 -0.0013
  518514  4294747 0.0030 0.0100 -0.0013
  518515  4294747 0.0020 0.0100 -0.0013
  518517  4294747 0.0010 0.0100 -0.0013
  518518  4294747 0.0010 0.0100 -0.0013
  518519  4294747 0.0020 0.0100 -0.0013
  518520  4294747 0.0010 0.0100 -0.0013
  518521  4294747 0.0010 0.0100 -0.0013
  518523  4294747 0.0010 0.0100 -0.0013
  518524  4294747 0.0000 0.0100 -0.0013
  518525  4294747 0.0000 0.0100 -0.0013
  518526  4294747 0.0010 0.0100 -0.0013
  518527  4294747 0.0010 0.0100 -0.0013
  518529  4294747 0.0010 0.0100 -0.0013
  518530  4294747 0.0010 0.0100 -0.0013
  518531  4294747 0.0010 0.0100 -0.0013
  518532  4294747 0.0010 0.0100 -0.0013
  518533  4294747 0.0010 0.0100 -0.0013
  518535  4294747 0.0010 0.0100 -0.0013
  518536  4294747 0.0010 0.0100 -0.0013
  518537  4294747 0.0010 0.0100 -0.0013
  518538  4294747 0.0000 0.0100 -0.0013
  518539  4294747 0.0010 0.0100 -0.0012
  518541  4294747 0.0010 0.0100 -0.0012
  518542  4294747 0.0020 0.0100 -0.0012
  518543  4294747 0.0050 0.0100 -0.0012
  518544  4294747 0.0140 0.0100 -0.0012
  518545  4294747 0.0060 0.0100 -0.0012
  518547  4294747 0.0120 0.0100 -0.0012
  518548  4294747 0.0110 0.0100 -0.0012
  518549  4294747 0.0010 0.0100 -0.0012
  518550  4294747 0.0000 0.0100 -0.0012
  518551  4294747 0.0000 0.0100 -0.0012
  518553  4294747 0.0000 0.0100 -0.0012
  518554  4294747 -0.0020 0.0100 -0.0012
  518555  4294747 0.0040 0.0100 -0.0012
  518562  4294747 0.0000 0.0100 -0.0012
  518563  4294747 0.0020 0.0100 -0.0012
  518565  4294747 0.0040 0.0100 -0.0012
  518566  4294747 0.0010 0.0100 -0.0012
  518569  4294747 0.0010 0.0100 -0.0012
  518579  4294747 0.0000 0.0100 -0.0011
  518589  4294747 0.0000 0.0100 -0.0011
  518598  4294747 0.0060 0.0100 -0.0011
  518629  4294747 0.0000 0.0100 -0.0010
  518631  4294747 0.0000 0.0100 -0.0010
  518632  4294747 -0.0010 0.0100 -0.0010
  518633  4294747 0.0040 0.0100 -0.0010
  518635  4294747 0.0020 0.0100 -0.0010
  518641  4294747 0.0000 0.0100 -0.0010
  518643  4294747 0.0030 0.0100 -0.0010
  518644  4294747 -0.0090 0.0100 -0.0010
  518403  4294746 -0.0030 0.0100 -0.0016
  518404  4294746 -0.0030 0.0100 -0.0016
  518406  4294746 0.0000 0.0100 -0.0016
  518407  4294746 -0.0010 0.0100 -0.0016
  518411  4294746 0.0030 0.0100 -0.0016
  518412  4294746 0.0030 0.0100 -0.0016
  518413  4294746 0.0000 0.0100 -0.0016
  518415  4294746 -0.0040 0.0100 -0.0016
  518421  4294746 0.0010 0.0100 -0.0016
  518422  4294746 0.0010 0.0100 -0.0016
  518423  4294746 0.0010 0.0100 -0.0015
  518427  4294746 0.0040 0.0100 -0.0015
  518428  4294746 0.0020 0.0100 -0.0015
  518430  4294746 0.0020 0.0100 -0.0015
  518431  4294746 0.0020 0.0100 -0.0015
  518433  4294746 0.0010 0.0100 -0.0015
  518434  4294746 -0.0010 0.0100 -0.0015
  518435  4294746 0.0030 0.0100 -0.0015
  518440  4294746 0.0030 0.0100 -0.0015
  518446  4294746 0.0020 0.0100 -0.0015
  518447  4294746 0.0010 0.0100 -0.0015
  518448  4294746 0.0020 0.0100 -0.0015
  518449  4294746 0.0020 0.0100 -0.0015
  518451  4294746 0.0020 0.0100 -0.0015
  518452  4294746 0.0020 0.0100 -0.0015
  518455  4294746 0.0020 0.0100 -0.0015
  518457  4294746 0.0010 0.0100 -0.0015
  518458  4294746 0.0010 0.0100 -0.0015
  518459  4294746 0.0010 0.0100 -0.0015
  518461  4294746 0.0010 0.0100 -0.0015
  518463  4294746 0.0030 0.0100 -0.0015
  518464  4294746 0.0020 0.0100 -0.0015
  518465  4294746 0.0020 0.0100 -0.0015
  518466  4294746 0.0010 0.0100 -0.0014
  518469  4294746 0.0010 0.0100 -0.0014
  518470  4294746 0.0020 0.0100 -0.0014
  518471  4294746 0.0020 0.0100 -0.0014
  518472  4294746 0.0020 0.0100 -0.0014
  518473  4294746 0.0020 0.0100 -0.0014
  518475  4294746 0.0020 0.0100 -0.0014
  518477  4294746 0.0020 0.0100 -0.0014
  518478  4294746 0.0010 0.0100 -0.0014
  518479  4294746 0.0010 0.0100 -0.0014
  518481  4294746 0.0010 0.0100 -0.0014
  518482  4294746 0.0010 0.0100 -0.0014
  518483  4294746 0.0020 0.0100 -0.0014
  518484  4294746 0.0020 0.0100 -0.0014
  518485  4294746 0.0020 0.0100 -0.0014
  518487  4294746 0.0020 0.0100 -0.0014
  518488  4294746 0.0020 0.0100 -0.0014
  518489  4294746 0.0020 0.0100 -0.0014
  518490  4294746 0.0020 0.0100 -0.0014
  518491  4294746 0.0020 0.0100 -0.0014
  518493  4294746 0.0020 0.0100 -0.0014
  518494  4294746 0.0020 0.0100 -0.0014
  518495  4294746 0.0020 0.0100 -0.0014
  518497  4294746 0.0020 0.0100 -0.0014
  518499  4294746 0.0020 0.0100 -0.0014
  518500  4294746 0.0020 0.0100 -0.0014
  518501  4294746 0.0020 0.0100 -0.0014
  518502  4294746 0.0020 0.0100 -0.0014
  518503  4294746 0.0020 0.0100 -0.0014
  518505  4294746 0.0020 0.0100 -0.0013
  518506  4294746 0.0030 0.0100 -0.0013
  518507  4294746 0.0030 0.0100 -0.0013
  518508  4294746 0.0020 0.0100 -0.0013
  518509  4294746 0.0020 0.0100 -0.0013
  518511  4294746 0.0020 0.0100 -0.0013
  518512  4294746 0.0010 0.0100 -0.0013
  518513  4294746 0.0030 0.0100 -0.0013
  518514  4294746 0.0020 0.0100 -0.0013
  518515  4294746 0.0020 0.0100 -0.0013
  518517  4294746 0.0020 0.0100 -0.0013
  518518  4294746 0.0010 0.0100 -0.0013
  518519  4294746 0.0010 0.0100 -0.0013
  518520  4294746 0.0010 0.0100 -0.0013
  518521  4294746 0.0010 0.0100 -0.0013
  518523  4294746 0.0010 0.0100 -0.0013
  518524  4294746 0.0010 0.0100 -0.0013
  518525  4294746 0.0000 0.0100 -0.0013
  518526  4294746 0.0010 0.0100 -0.0013
  518527  4294746 0.0010 0.0100 -0.0013
  518529  4294746 0.0010 0.0100 -0.0013
  518530  4294746 0.0010 0.0100 -0.0013
  518531  4294746 0.0010 0.0100 -0.0013
  518532  4294746 0.0000 0.0100 -0.0013
  518533  4294746 0.0000 0.0100 -0.0013
  518535  4294746 0.0010 0.0100 -0.0013
  518536  4294746 0.0010 0.0100 -0.0013
  518537  4294746 0.0000 0.0100 -0.0013
  518538  4294746 0.0000 0.0100 -0.0013
  518539  4294746 0.0010 0.0100 -0.0013
  518541  4294746 0.0010 0.0100 -0.0012
  518542  4294746 0.0020 0.0100 -0.0012
  518543  4294746 0.0030 0.0100 -0.0012
  518544  4294746 0.0140 0.0100 -0.0012
  518545  4294746 0.0150 0.0100 -0.0012
  518547  4294746 0.0050 0.0100 -0.0012
  518548  4294746 0.0010 0.0100 -0.0012
  518549  4294746 0.0040 0.0100 -0.0012
  518550  4294746 -0.0010 0.0100 -0.0012
  518551  4294746 0.0000 0.0100 -0.0012
  518553  4294746 0.0000 0.0100 -0.0012
  518554  4294746 0.0020 0.0100 -0.0012
  518555  4294746 0.0070 0.0100 -0.0012
  518556  4294746 0.0010 0.0100 -0.0012
  518559  4294746 -0.0100 0.0100 -0.0012
  518563  4294746 0.0000 0.0100 -0.0012
  518565  4294746 0.0000 0.0100 -0.0012
  518566  4294746 0.0060 0.0100 -0.0012
  518580  4294746 0.0130 0.0100 -0.0011
  518628  4294746 -0.0030 0.0100 -0.0010
  518629  4294746 0.0030 0.0100 -0.0010
  518631  4294746 0.0000 0.0100 -0.0010
  518632  4294746 -0.0010 0.0100 -0.0010
  518633  4294746 0.0030 0.0100 -0.0010
  518634  4294746 0.0050 0.0100 -0.0010
  518635  4294746 0.0030 0.0100 -0.0010
  518640  4294746 0.0030 0.0100 -0.0010
  518641  4294746 0.0040 0.0100 -0.0010
  518643  4294746 0.0000 0.0100 -0.0010
  518644  4294746 -0.0030 0.0100 -0.0010
  518401  4294745 -0.0120 0.0100 -0.0016
  518403  4294745 -0.0040 0.0100 -0.0016
  518407  4294745 0.0020 0.0100 -0.0016
  518413  4294745 -0.0050 0.0100 -0.0016
  518415  4294745 -0.0020 0.0100 -0.0016
  518416  4294745 -0.0030 0.0100 -0.0016
  518421  4294745 0.0010 0.0100 -0.0016
  518422  4294745 0.0010 0.0100 -0.0016
  518423  4294745 0.0010 0.0100 -0.0016
  518429  4294745 0.0010 0.0100 -0.0015
  518430  4294745 0.0010 0.0100 -0.0015
  518431  4294745 0.0010 0.0100 -0.0015
  518433  4294745 0.0040 0.0100 -0.0015
  518434  4294745 0.0080 0.0100 -0.0015
  518435  4294745 0.0120 0.0100 -0.0015
  518436  4294745 0.0130 0.0100 -0.0015
  518437  4294745 0.0060 0.0100 -0.0015
  518439  4294745 0.0020 0.0100 -0.0015
  518440  4294745 0.0020 0.0100 -0.0015
  518441  4294745 0.0050 0.0100 -0.0015
  518445  4294745 0.0030 0.0100 -0.0015
  518446  4294745 0.0020 0.0100 -0.0015
  518447  4294745 0.0020 0.0100 -0.0015
  518448  4294745 0.0020 0.0100 -0.0015
  518449  4294745 0.0020 0.0100 -0.0015
  518451  4294745 0.0020 0.0100 -0.0015
  518452  4294745 0.0020 0.0100 -0.0015
  518453  4294745 0.0010 0.0100 -0.0015
  518454  4294745 0.0020 0.0100 -0.0015
  518455  4294745 0.0020 0.0100 -0.0015
  518457  4294745 0.0010 0.0100 -0.0015
  518458  4294745 0.0010 0.0100 -0.0015
  518459  4294745 0.0010 0.0100 -0.0015
  518461  4294745 0.0020 0.0100 -0.0015
  518463  4294745 0.0020 0.0100 -0.0015
  518464  4294745 0.0020 0.0100 -0.0015
  518465  4294745 0.0010 0.0100 -0.0015
  518466  4294745 0.0010 0.0100 -0.0015
  518467  4294745 0.0010 0.0100 -0.0015
  518470  4294745 0.0010 0.0100 -0.0014
  518472  4294745 0.0020 0.0100 -0.0014
  518473  4294745 0.0010 0.0100 -0.0014
  518475  4294745 0.0020 0.0100 -0.0014
  518476  4294745 0.0020 0.0100 -0.0014
  518477  4294745 0.0020 0.0100 -0.0014
  518478  4294745 0.0010 0.0100 -0.0014
  518479  4294745 0.0020 0.0100 -0.0014
  518481  4294745 0.0010 0.0100 -0.0014
  518482  4294745 0.0020 0.0100 -0.0014
  518483  4294745 0.0020 0.0100 -0.0014
  518484  4294745 0.0020 0.0100 -0.0014
  518485  4294745 0.0020 0.0100 -0.0014
  518487  4294745 0.0020 0.0100 -0.0014
  518488  4294745 0.0020 0.0100 -0.0014
  518489  4294745 0.0020 0.0100 -0.0014
  518490  4294745 0.0020 0.0100 -0.0014
  518491  4294745 0.0020 0.0100 -0.0014
  518493  4294745 0.0020 0.0100 -0.0014
  518494  4294745 0.0020 0.0100 -0.0014
  518495  4294745 0.0020 0.0100 -0.0014
  518496  4294745 0.0020 0.0100 -0.0014
  518497  4294745 0.0020 0.0100 -0.0014
  518499  4294745 0.0020 0.0100 -0.0014
  518500  4294745 0.0020 0.0100 -0.0014
  518501  4294745 0.0020 0.0100 -0.0014
  518502  4294745 0.0020 0.0100 -0.0014
  518503  4294745 0.0020 0.0100 -0.0014
  518505  4294745 0.0030 0.0100 -0.0013
  518506  4294745 0.0030 0.0100 -0.0013
  518507  4294745 0.0020 0.0100 -0.0013
  518508  4294745 0.0020 0.0100 -0.0013
  518509  4294745 0.0020 0.0100 -0.0013
  518511  4294745 0.0020 0.0100 -0.0013
  518512  4294745 0.0010 0.0100 -0.0013
  518513  4294745 0.0020 0.0100 -0.0013
  518514  4294745 0.0020 0.0100 -0.0013
  518515  4294745 0.0010 0.0100 -0.0013
  518517  4294745 0.0020 0.0100 -0.0013
  518518  4294745 0.0010 0.0100 -0.0013
  518519  4294745 0.0010 0.0100 -0.0013
  518520  4294745 0.0000 0.0100 -0.0013
  518521  4294745 0.0010 0.0100 -0.0013
  518523  4294745 0.0010 0.0100 -0.0013
  518524  4294745 0.0010 0.0100 -0.0013
  518525  4294745 0.0010 0.0100 -0.0013
  518526  4294745 0.0010 0.0100 -0.0013
  518527  4294745 0.0010 0.0100 -0.0013
  518529  4294745 0.0010 0.0100 -0.0013
  518530  4294745 0.0010 0.0100 -0.0013
  518531  4294745 0.0010 0.0100 -0.0013
  518532  4294745 0.0000 0.0100 -0.0013
  518533  4294745 0.0010 0.0100 -0.0013
  518535  4294745 0.0010 0.0100 -0.0013
  518536  4294745 0.0010 0.0100 -0.0013
  518537  4294745 0.0000 0.0100 -0.0013
  518538  4294745 0.0000 0.0100 -0.0013
  518539  4294745 0.0010 0.0100 -0.0013
  518541  4294745 0.0010 0.0100 -0.0012
  518542  4294745 0.0010 0.0100 -0.0012
  518543  4294745 0.0050 0.0100 -0.0012
  518544  4294745 0.0080 0.0100 -0.0012
  518545  4294745 0.0000 0.0100 -0.0012
  518549  4294745 0.0050 0.0100 -0.0012
  518550  4294745 0.0000 0.0100 -0.0012
  518551  4294745 0.0000 0.0100 -0.0012
  518553  4294745 -0.0070 0.0100 -0.0012
  518554  4294745 0.0200 0.0100 -0.0012
  518555  4294745 0.0110 0.0100 -0.0012
  518556  4294745 0.0080 0.0100 -0.0012
  518557  4294745 -0.0030 0.0100 -0.0012
  518565  4294745 0.0020 0.0100 -0.0012
  518566  4294745 0.0030 0.0100 -0.0012
  518629  4294745 0.0000 0.0100 -0.0010
  518631  4294745 0.0000 0.0100 -0.0010
  518632  4294745 0.0000 0.0100 -0.0010
  518633  4294745 0.0050 0.0100 -0.0010
  518639  4294745 0.0020 0.0100 -0.0010
  518640  4294745 0.0030 0.0100 -0.0010
  518641  4294745 0.0000 0.0100 -0.0010
  518643  4294745 0.0010 0.0100 -0.0010
  518644  4294745 -0.0020 0.0100 -0.0010
  518645  4294745 0.0080 0.0100 -0.0010
  518407  4294743 0.0040 0.0100 -0.0016
  518413  4294743 -0.0030 0.0100 -0.0016
  518415  4294743 -0.0020 0.0100 -0.0016
  518417  4294743 -0.0010 0.0100 -0.0016
  518419  4294743 0.0000 0.0100 -0.0016
  518423  4294743 0.0010 0.0100 -0.0016
  518430  4294743 0.0010 0.0100 -0.0015
  518431  4294743 0.0020 0.0100 -0.0015
  518433  4294743 0.0070 0.0100 -0.0015
  518434  4294743 0.0050 0.0100 -0.0015
  518435  4294743 0.0050 0.0100 -0.0015
  518436  4294743 0.0060 0.0100 -0.0015
  518437  4294743 0.0020 0.0100 -0.0015
  518439  4294743 0.0010 0.0100 -0.0015
  518440  4294743 0.0020 0.0100 -0.0015
  518441  4294743 0.0050 0.0100 -0.0015
  518443  4294743 0.0090 0.0100 -0.0015
  518445  4294743 0.0040 0.0100 -0.0015
  518446  4294743 0.0020 0.0100 -0.0015
  518447  4294743 0.0020 0.0100 -0.0015
  518448  4294743 0.0020 0.0100 -0.0015
  518449  4294743 0.0020 0.0100 -0.0015
  518451  4294743 0.0020 0.0100 -0.0015
  518452  4294743 0.0020 0.0100 -0.0015
  518454  4294743 0.0020 0.0100 -0.0015
  518455  4294743 0.0020 0.0100 -0.0015
  518457  4294743 0.0020 0.0100 -0.0015
  518458  4294743 0.0010 0.0100 -0.0015
  518459  4294743 0.0020 0.0100 -0.0015
  518461  4294743 0.0020 0.0100 -0.0015
  518463  4294743 0.0020 0.0100 -0.0015
  518464  4294743 0.0020 0.0100 -0.0015
  518465  4294743 0.0010 0.0100 -0.0015
  518466  4294743 0.0010 0.0100 -0.0015
  518467  4294743 0.0010 0.0100 -0.0015
  518469  4294743 0.0010 0.0100 -0.0015
  518470  4294743 0.0010 0.0100 -0.0015
  518471  4294743 0.0020 0.0100 -0.0014
  518472  4294743 0.0010 0.0100 -0.0014
  518473  4294743 0.0020 0.0100 -0.0014
  518476  4294743 0.0010 0.0100 -0.0014
  518477  4294743 0.0010 0.0100 -0.0014
  518478  4294743 0.0020 0.0100 -0.0014
  518479  4294743 0.0010 0.0100 -0.0014
  518482  4294743 0.0020 0.0100 -0.0014
  518483  4294743 0.0020 0.0100 -0.0014
  518484  4294743 0.0020 0.0100 -0.0014
  518485  4294743 0.0020 0.0100 -0.0014
  518487  4294743 0.0020 0.0100 -0.0014
  518488  4294743 0.0020 0.0100 -0.0014
  518489  4294743 0.0020 0.0100 -0.0014
  518490  4294743 0.0020 0.0100 -0.0014
  518491  4294743 0.0020 0.0100 -0.0014
  518493  4294743 0.0020 0.0100 -0.0014
  518494  4294743 0.0020 0.0100 -0.0014
  518495  4294743 0.0020 0.0100 -0.0014
  518496  4294743 0.0020 0.0100 -0.0014
  518497  4294743 0.0020 0.0100 -0.0014
  518499  4294743 0.0020 0.0100 -0.0014
  518500  4294743 0.0020 0.0100 -0.0014
  518501  4294743 0.0020 0.0100 -0.0014
  518502  4294743 0.0020 0.0100 -0.0014
  518503  4294743 0.0030 0.0100 -0.0014
  518505  4294743 0.0030 0.0100 -0.0014
  518506  4294743 0.0030 0.0100 -0.0014
  518507  4294743 0.0030 0.0100 -0.0014
  518508  4294743 0.0020 0.0100 -0.0013
  518509  4294743 0.0020 0.0100 -0.0013
  518511  4294743 0.0020 0.0100 -0.0013
  518512  4294743 0.0010 0.0100 -0.0013
  518513  4294743 0.0020 0.0100 -0.0013
  518514  4294743 0.0020 0.0100 -0.0013
  518515  4294743 0.0010 0.0100 -0.0013
  518517  4294743 0.0010 0.0100 -0.0013
  518518  4294743 0.0010 0.0100 -0.0013
  518519  4294743 0.0010 0.0100 -0.0013
  518520  4294743 0.0000 0.0100 -0.0013
  518521  4294743 0.0000 0.0100 -0.0013
  518523  4294743 0.0000 0.0100 -0.0013
  518524  4294743 0.0010 0.0100 -0.0013
  518525  4294743 0.0010 0.0100 -0.0013
  518526  4294743 0.0010 0.0100 -0.0013
  518527  4294743 0.0000 0.0100 -0.0013
  518529  4294743 0.0010 0.0100 -0.0013
  518530  4294743 0.0010 0.0100 -0.0013
  518531  4294743 0.0000 0.0100 -0.0013
  518532  4294743 0.0000 0.0100 -0.0013
  518533  4294743 0.0010 0.0100 -0.0013
  518535  4294743 0.0010 0.0100 -0.0013
  518536  4294743 0.0010 0.0100 -0.0013
  518537  4294743 0.0000 0.0100 -0.0013
  518538  4294743 0.0000 0.0100 -0.0013
  518539  4294743 0.0010 0.0100 -0.0013
  518541  4294743 0.0020 0.0100 -0.0013
  518542  4294743 0.0020 0.0100 -0.0013
  518543  4294743 0.0050 0.0100 -0.0012
  518544  4294743 0.0020 0.0100 -0.0012
  518545  4294743 0.0000 0.0100 -0.0012
  518549  4294743 -0.0020 0.0100 -0.0012
  518550  4294743 0.0040 0.0100 -0.0012
  518551  4294743 0.0000 0.0100 -0.0012
  518553  4294743 -0.0080 0.0100 -0.0012
  518554  4294743 0.0130 0.0100 -0.0012
  518555  4294743 0.0160 0.0100 -0.0012
  518556  4294743 0.0120 0.0100 -0.0012
  518628  4294743 0.0020 0.0100 -0.0010
  518629  4294743 0.0000 0.0100 -0.0010
  518631  4294743 0.0000 0.0100 -0.0010
  518632  4294743 0.0000 0.0100 -0.0010
  518633  4294743 0.0010 0.0100 -0.0010
  518634  4294743 0.0010 0.0100 -0.0010
  518637  4294743 0.0030 0.0100 -0.0010
  518638  4294743 0.0020 0.0100 -0.0010
  518639  4294743 -0.0070 0.0100 -0.0010
  518640  4294743 0.0000 0.0100 -0.0010
  518641  4294743 0.0000 0.0100 -0.0010
  518643  4294743 0.0000 0.0100 -0.0010
  518644  4294743 -0.0040 0.0100 -0.0010
  518645  4294743 0.0070 0.0100 -0.0010
  518381  4294742 -0.0040 0.0100 -0.0016
  518407  4294742 0.0040 0.0100 -0.0016
  518413  4294742 0.0050 0.0100 -0.0016
  518417  4294742 0.0000 0.0100 -0.0016
  518418  4294742 0.0010 0.0100 -0.0016
  518419  4294742 0.0020 0.0100 -0.0016
  518421  4294742 0.0010 0.0100 -0.0016
  518422  4294742 0.0010 0.0100 -0.0016
  518423  4294742 0.0020 0.0100 -0.0016
  518424  4294742 0.0020 0.0100 -0.0016
  518425  4294742 0.0000 0.0100 -0.0016
  518431  4294742 0.0040 0.0100 -0.0015
  518433  4294742 0.0060 0.0100 -0.0015
  518434  4294742 0.0040 0.0100 -0.0015
  518435  4294742 0.0080 0.0100 -0.0015
  518436  4294742 0.0060 0.0100 -0.0015
  518437  4294742 0.0000 0.0100 -0.0015
  518439  4294742 0.0000 0.0100 -0.0015
  518440  4294742 0.0020 0.0100 -0.0015
  518441  4294742 0.0030 0.0100 -0.0015
  518442  4294742 0.0090 0.0100 -0.0015
  518443  4294742 0.0020 0.0100 -0.0015
  518445  4294742 0.0040 0.0100 -0.0015
  518447  4294742 0.0020 0.0100 -0.0015
  518449  4294742 0.0020 0.0100 -0.0015
  518451  4294742 0.0020 0.0100 -0.0015
  518453  4294742 0.0020 0.0100 -0.0015
  518454  4294742 0.0020 0.0100 -0.0015
  518455  4294742 0.0020 0.0100 -0.0015
  518457  4294742 0.0020 0.0100 -0.0015
  518458  4294742 0.0010 0.0100 -0.0015
  518459  4294742 0.0020 0.0100 -0.0015
  518460  4294742 0.0020 0.0100 -0.0015
  518461  4294742 0.0020 0.0100 -0.0015
  518463  4294742 0.0020 0.0100 -0.0015
  518464  4294742 0.0010 0.0100 -0.0015
  518465  4294742 0.0010 0.0100 -0.0015
  518466  4294742 0.0010 0.0100 -0.0015
  518467  4294742 0.0010 0.0100 -0.0015
  518469  4294742 0.0010 0.0100 -0.0015
  518470  4294742 0.0020 0.0100 -0.0015
  518471  4294742 0.0020 0.0100 -0.0015
  518472  4294742 0.0010 0.0100 -0.0014
  518473  4294742 0.0020 0.0100 -0.0014
  518475  4294742 0.0010 0.0100 -0.0014
  518476  4294742 0.0010 0.0100 -0.0014
  518477  4294742 0.0010 0.0100 -0.0014
  518478  4294742 0.0010 0.0100 -0.0014
  518479  4294742 0.0020 0.0100 -0.0014
  518481  4294742 0.0020 0.0100 -0.0014
  518482  4294742 0.0020 0.0100 -0.0014
  518483  4294742 0.0020 0.0100 -0.0014
  518484  4294742 0.0020 0.0100 -0.0014
  518485  4294742 0.0020 0.0100 -0.0014
  518487  4294742 0.0020 0.0100 -0.0014
  518488  4294742 0.0020 0.0100 -0.0014
  518489  4294742 0.0020 0.0100 -0.0014
  518490  4294742 0.0020 0.0100 -0.0014
  518491  4294742 0.0030 0.0100 -0.0014
  518493  4294742 0.0020 0.0100 -0.0014
  518494  4294742 0.0020 0.0100 -0.0014
  518495  4294742 0.0020 0.0100 -0.0014
  518496  4294742 0.0020 0.0100 -0.0014
  518497  4294742 0.0020 0.0100 -0.0014
  518500  4294742 0.0020 0.0100 -0.0014
  518501  4294742 0.0020 0.0100 -0.0014
  518502  4294742 0.0020 0.0100 -0.0014
  518503  4294742 0.0030 0.0100 -0.0014
  518505  4294742 0.0030 0.0100 -0.0014
  518506  4294742 0.0030 0.0100 -0.0014
  518507  4294742 0.0030 0.0100 -0.0014
  518508  4294742 0.0030 0.0100 -0.0014
  518509  4294742 0.0030 0.0100 -0.0013
  518511  4294742 0.0020 0.0100 -0.0013
  518512  4294742 0.0010 0.0100 -0.0013
  518513  4294742 0.0020 0.0100 -0.0013
  518514  4294742 0.0010 0.0100 -0.0013
  518515  4294742 0.0010 0.0100 -0.0013
  518517  4294742 0.0010 0.0100 -0.0013
  518518  4294742 0.0010 0.0100 -0.0013
  518519  4294742 0.0010 0.0100 -0.0013
  518520  4294742 0.0000 0.0100 -0.0013
  518521  4294742 0.0000 0.0100 -0.0013
  518523  4294742 0.0000 0.0100 -0.0013
  518524  4294742 0.0000 0.0100 -0.0013
  518525  4294742 0.0010 0.0100 -0.0013
  518526  4294742 0.0000 0.0100 -0.0013
  518527  4294742 0.0000 0.0100 -0.0013
  518529  4294742 0.0010 0.0100 -0.0013
  518531  4294742 0.0000 0.0100 -0.0013
  518532  4294742 0.0010 0.0100 -0.0013
  518533  4294742 0.0010 0.0100 -0.0013
  518535  4294742 0.0010 0.0100 -0.0013
  518536  4294742 0.0010 0.0100 -0.0013
  518537  4294742 0.0000 0.0100 -0.0013
  518538  4294742 0.0010 0.0100 -0.0013
  518539  4294742 0.0000 0.0100 -0.0013
  518541  4294742 0.0010 0.0100 -0.0013
  518542  4294742 0.0010 0.0100 -0.0013
  518543  4294742 0.0040 0.0100 -0.0013
  518544  4294742 0.0020 0.0100 -0.0012
  518545  4294742 -0.0010 0.0100 -0.0012
  518547  4294742 0.0000 0.0100 -0.0012
  518548  4294742 0.0050 0.0100 -0.0012
  518549  4294742 0.0090 0.0100 -0.0012
  518554  4294742 0.0010 0.0100 -0.0012
  518555  4294742 -0.0010 0.0100 -0.0012
  518587  4294742 -0.0040 0.0100 -0.0011
  518628  4294742 0.0000 0.0100 -0.0010
  518629  4294742 0.0000 0.0100 -0.0010
  518631  4294742 0.0000 0.0100 -0.0010
  518632  4294742 0.0000 0.0100 -0.0010
  518633  4294742 0.0000 0.0100 -0.0010
  518634  4294742 0.0020 0.0100 -0.0010
  518635  4294742 -0.0050 0.0100 -0.0010
  518637  4294742 0.0000 0.0100 -0.0010
  518638  4294742 0.0010 0.0100 -0.0010
  518639  4294742 0.0030 0.0100 -0.0010
  518640  4294742 0.0010 0.0100 -0.0010
  518641  4294742 0.0000 0.0100 -0.0010
  518643  4294742 0.0020 0.0100 -0.0010
  518645  4294742 0.0130 0.0100 -0.0010
  518646  4294742 0.0060 0.0100 -0.0010
  518647  4294742 0.0050 0.0100 -0.0009
  518649  4294742 0.0080 0.0100 -0.0009
  518389  4294741 0.0070 0.0100 -0.0016
  518416  4294741 0.0000 0.0100 -0.0016
  518417  4294741 0.0010 0.0100 -0.0016
  518418  4294741 0.0030 0.0100 -0.0016
  518419  4294741 0.0020 0.0100 -0.0016
  518421  4294741 0.0010 0.0100 -0.0016
  518422  4294741 0.0020 0.0100 -0.0016
  518423  4294741 0.0020 0.0100 -0.0016
  518431  4294741 0.0020 0.0100 -0.0016
  518435  4294741 0.0060 0.0100 -0.0015
  518436  4294741 -0.0010 0.0100 -0.0015
  518437  4294741 -0.0020 0.0100 -0.0015
  518439  4294741 0.0000 0.0100 -0.0015
  518440  4294741 0.0020 0.0100 -0.0015
  518441  4294741 0.0020 0.0100 -0.0015
  518442  4294741 0.0010 0.0100 -0.0015
  518443  4294741 0.0070 0.0100 -0.0015
  518445  4294741 0.0020 0.0100 -0.0015
  518446  4294741 0.0030 0.0100 -0.0015
  518447  4294741 0.0020 0.0100 -0.0015
  518448  4294741 0.0020 0.0100 -0.0015
  518449  4294741 0.0020 0.0100 -0.0015
  518451  4294741 0.0020 0.0100 -0.0015
  518452  4294741 0.0020 0.0100 -0.0015
  518453  4294741 0.0020 0.0100 -0.0015
  518454  4294741 0.0020 0.0100 -0.0015
  518457  4294741 0.0020 0.0100 -0.0015
  518458  4294741 0.0020 0.0100 -0.0015
  518460  4294741 0.0020 0.0100 -0.0015
  518461  4294741 0.0020 0.0100 -0.0015
  518463  4294741 0.0010 0.0100 -0.0015
  518464  4294741 0.0010 0.0100 -0.0015
  518465  4294741 0.0010 0.0100 -0.0015
  518466  4294741 0.0020 0.0100 -0.0015
  518467  4294741 0.0010 0.0100 -0.0015
  518469  4294741 0.0020 0.0100 -0.0015
  518470  4294741 0.0020 0.0100 -0.0015
  518471  4294741 0.0010 0.0100 -0.0015
  518472  4294741 0.0020 0.0100 -0.0015
  518473  4294741 0.0020 0.0100 -0.0015
  518475  4294741 0.0010 0.0100 -0.0014
  518476  4294741 0.0010 0.0100 -0.0014
  518478  4294741 0.0010 0.0100 -0.0014
  518479  4294741 0.0020 0.0100 -0.0014
  518481  4294741 0.0020 0.0100 -0.0014
  518482  4294741 0.0020 0.0100 -0.0014
  518483  4294741 0.0020 0.0100 -0.0014
  518484  4294741 0.0020 0.0100 -0.0014
  518485  4294741 0.0020 0.0100 -0.0014
  518487  4294741 0.0020 0.0100 -0.0014
  518488  4294741 0.0020 0.0100 -0.0014
  518489  4294741 0.0020 0.0100 -0.0014
  518490  4294741 0.0020 0.0100 -0.0014
  518491  4294741 0.0030 0.0100 -0.0014
  518493  4294741 0.0020 0.0100 -0.0014
  518494  4294741 0.0020 0.0100 -0.0014
  518495  4294741 0.0020 0.0100 -0.0014
  518496  4294741 0.0020 0.0100 -0.0014
  518497  4294741 0.0030 0.0100 -0.0014
  518499  4294741 0.0020 0.0100 -0.0014
  518500  4294741 0.0020 0.0100 -0.0014
  518501  4294741 0.0020 0.0100 -0.0014
  518502  4294741 0.0030 0.0100 -0.0014
  518503  4294741 0.0030 0.0100 -0.0014
  518505  4294741 0.0030 0.0100 -0.0014
  518506  4294741 0.0030 0.0100 -0.0014
  518507  4294741 0.0030 0.0100 -0.0014
  518508  4294741 0.0030 0.0100 -0.0014
  518509  4294741 0.0030 0.0100 -0.0014
  518511  4294741 0.0020 0.0100 -0.0013
  518512  4294741 0.0010 0.0100 -0.0013
  518513  4294741 0.0010 0.0100 -0.0013
  518514  4294741 0.0010 0.0100 -0.0013
  518515  4294741 0.0010 0.0100 -0.0013
  518517  4294741 0.0010 0.0100 -0.0013
  518518  4294741 0.0010 0.0100 -0.0013
  518519  4294741 0.0010 0.0100 -0.0013
  518520  4294741 0.0000 0.0100 -0.0013
  518521  4294741 0.0000 0.0100 -0.0013
  518523  4294741 0.0000 0.0100 -0.0013
  518524  4294741 0.0010 0.0100 -0.0013
  518525  4294741 0.0010 0.0100 -0.0013
  518526  4294741 0.0000 0.0100 -0.0013
  518527  4294741 0.0000 0.0100 -0.0013
  518529  4294741 0.0010 0.0100 -0.0013
  518530  4294741 0.0010 0.0100 -0.0013
  518531  4294741 0.0000 0.0100 -0.0013
  518532  4294741 0.0010 0.0100 -0.0013
  518533  4294741 0.0010 0.0100 -0.0013
  518535  4294741 0.0010 0.0100 -0.0013
  518536  4294741 0.0000 0.0100 -0.0013
  518537  4294741 0.0010 0.0100 -0.0013
  518538  4294741 0.0000 0.0100 -0.0013
  518539  4294741 0.0000 0.0100 -0.0013
  518541  4294741 0.0000 0.0100 -0.0013
  518542  4294741 0.0000 0.0100 -0.0013
  518543  4294741 0.0010 0.0100 -0.0013
  518544  4294741 0.0010 0.0100 -0.0013
  518545  4294741 0.0000 0.0100 -0.0012
  518547  4294741 0.0010 0.0100 -0.0012
  518551  4294741 0.0010 0.0100 -0.0012
  518553  4294741 0.0010 0.0100 -0.0012
  518554  4294741 0.0010 0.0100 -0.0012
  518555  4294741 0.0000 0.0100 -0.0012
  518556  4294741 0.0010 0.0100 -0.0012
  518628  4294741 0.0000 0.0100 -0.0010
  518629  4294741 0.0000 0.0100 -0.0010
  518631  4294741 0.0000 0.0100 -0.0010
  518632  4294741 0.0000 0.0100 -0.0010
  518633  4294741 0.0000 0.0100 -0.0010
  518634  4294741 0.0010 0.0100 -0.0010
  518635  4294741 0.0010 0.0100 -0.0010
  518637  4294741 0.0000 0.0100 -0.0010
  518638  4294741 0.0020 0.0100 -0.0010
  518641  4294741 -0.0040 0.0100 -0.0010
  518643  4294741 -0.0090 0.0100 -0.0010
  518646  4294741 0.0100 0.0100 -0.0010
  518647  4294741 0.0010 0.0100 -0.0010
  518649  4294741 0.0000 0.0100 -0.0009
  518650  4294741 0.0010 0.0100 -0.0009
  518651  4294741 -0.0020 0.0100 -0.0009
  518386  4294740 0.0050 0.0100 -0.0016
  518398  4294740 0.0020 0.0100 -0.0016
  518416  4294740 0.0010 0.0100 -0.0016
  518418  4294740 0.0030 0.0100 -0.0016
  518419  4294740 0.0020 0.0100 -0.0016
  518421  4294740 0.0010 0.0100 -0.0016
  518422  4294740 0.0020 0.0100 -0.0016
  518423  4294740 0.0020 0.0100 -0.0016
  518430  4294740 0.0020 0.0100 -0.0016
  518435  4294740 0.0010 0.0100 -0.0015
  518436  4294740 -0.0030 0.0100 -0.0015
  518437  4294740 -0.0020 0.0100 -0.0015
  518439  4294740 0.0010 0.0100 -0.0015
  518442  4294740 0.0040 0.0100 -0.0015
  518443  4294740 0.0010 0.0100 -0.0015
  518445  4294740 0.0020 0.0100 -0.0015
  518446  4294740 0.0050 0.0100 -0.0015
  518447  4294740 0.0020 0.0100 -0.0015
  518448  4294740 0.0020 0.0100 -0.0015
  518449  4294740 0.0010 0.0100 -0.0015
  518451  4294740 0.0020 0.0100 -0.0015
  518452  4294740 0.0020 0.0100 -0.0015
  518453  4294740 0.0020 0.0100 -0.0015
  518454  4294740 0.0050 0.0100 -0.0015
  518455  4294740 -0.0020 0.0100 -0.0015
  518457  4294740 0.0040 0.0100 -0.0015
  518458  4294740 0.0020 0.0100 -0.0015
  518459  4294740 0.0030 0.0100 -0.0015
  518460  4294740 0.0030 0.0100 -0.0015
  518461  4294740 0.0020 0.0100 -0.0015
  518463  4294740 0.0010 0.0100 -0.0015
  518464  4294740 0.0020 0.0100 -0.0015
  518465  4294740 0.0010 0.0100 -0.0015
  518466  4294740 0.0010 0.0100 -0.0015
  518467  4294740 0.0020 0.0100 -0.0015
  518469  4294740 0.0020 0.0100 -0.0015
  518470  4294740 0.0020 0.0100 -0.0015
  518471  4294740 0.0020 0.0100 -0.0015
  518472  4294740 0.0020 0.0100 -0.0015
  518473  4294740 0.0020 0.0100 -0.0015
  518475  4294740 0.0010 0.0100 -0.0014
  518476  4294740 0.0010 0.0100 -0.0014
  518477  4294740 0.0020 0.0100 -0.0014
  518478  4294740 0.0020 0.0100 -0.0014
  518479  4294740 0.0020 0.0100 -0.0014
  518481  4294740 0.0020 0.0100 -0.0014
  518482  4294740 0.0020 0.0100 -0.0014
  518483  4294740 0.0020 0.0100 -0.0014
  518484  4294740 0.0020 0.0100 -0.0014
  518485  4294740 0.0020 0.0100 -0.0014
  518487  4294740 0.0020 0.0100 -0.0014
  518488  4294740 0.0020 0.0100 -0.0014
  518489  4294740 0.0020 0.0100 -0.0014
  518490  4294740 0.0020 0.0100 -0.0014
  518491  4294740 0.0020 0.0100 -0.0014
  518493  4294740 0.0020 0.0100 -0.0014
  518494  4294740 0.0020 0.0100 -0.0014
  518495  4294740 0.0020 0.0100 -0.0014
  518496  4294740 0.0030 0.0100 -0.0014
  518497  4294740 0.0020 0.0100 -0.0014
  518499  4294740 0.0020 0.0100 -0.0014
  518500  4294740 0.0030 0.0100 -0.0014
  518501  4294740 0.0030 0.0100 -0.0014
  518502  4294740 0.0030 0.0100 -0.0014
  518503  4294740 0.0030 0.0100 -0.0014
  518505  4294740 0.0030 0.0100 -0.0014
  518506  4294740 0.0030 0.0100 -0.0014
  518507  4294740 0.0030 0.0100 -0.0014
  518508  4294740 0.0030 0.0100 -0.0014
  518509  4294740 0.0030 0.0100 -0.0014
  518511  4294740 0.0020 0.0100 -0.0013
  518512  4294740 0.0010 0.0100 -0.0013
  518513  4294740 0.0010 0.0100 -0.0013
  518514  4294740 0.0010 0.0100 -0.0013
  518515  4294740 0.0000 0.0100 -0.0013
  518517  4294740 0.0000 0.0100 -0.0013
  518518  4294740 0.0010 0.0100 -0.0013
  518519  4294740 0.0010 0.0100 -0.0013
  518520  4294740 0.0000 0.0100 -0.0013
  518521  4294740 0.0000 0.0100 -0.0013
  518523  4294740 0.0000 0.0100 -0.0013
  518524  4294740 0.0010 0.0100 -0.0013
  518525  4294740 0.0010 0.0100 -0.0013
  518526  4294740 0.0000 0.0100 -0.0013
  518527  4294740 0.0020 0.0100 -0.0013
  518529  4294740 0.0010 0.0100 -0.0013
  518530  4294740 0.0010 0.0100 -0.0013
  518531  4294740 0.0010 0.0100 -0.0013
  518532  4294740 0.0030 0.0100 -0.0013
  518533  4294740 0.0010 0.0100 -0.0013
  518535  4294740 0.0010 0.0100 -0.0013
  518536  4294740 0.0000 0.0100 -0.0013
  518537  4294740 0.0010 0.0100 -0.0013
  518538  4294740 0.0000 0.0100 -0.0013
  518539  4294740 0.0000 0.0100 -0.0013
  518541  4294740 0.0000 0.0100 -0.0013
  518542  4294740 0.0000 0.0100 -0.0013
  518543  4294740 0.0000 0.0100 -0.0013
  518544  4294740 0.0000 0.0100 -0.0013
  518547  4294740 0.0010 0.0100 -0.0012
  518550  4294740 0.0000 0.0100 -0.0012
  518551  4294740 0.0010 0.0100 -0.0012
  518553  4294740 0.0010 0.0100 -0.0012
  518554  4294740 0.0000 0.0100 -0.0012
  518555  4294740 0.0000 0.0100 -0.0012
  518556  4294740 0.0000 0.0100 -0.0012
  518557  4294740 0.0020 0.0100 -0.0012
  518560  4294740 -0.0060 0.0100 -0.0012
  518579  4294740 0.0010 0.0100 -0.0011
  518632  4294740 -0.0010 0.0100 -0.0010
  518633  4294740 0.0000 0.0100 -0.0010
  518634  4294740 0.0010 0.0100 -0.0010
  518635  4294740 0.0010 0.0100 -0.0010
  518637  4294740 0.0000 0.0100 -0.0010
  518647  4294740 -0.0020 0.0100 -0.0010
  518649  4294740 0.0050 0.0100 -0.0009
  518650  4294740 0.0100 0.0100 -0.0009
  518651  4294740 0.0000 0.0100 -0.0009
  518385  4294739 0.0020 0.0100 -0.0017
  518386  4294739 0.0050 0.0100 -0.0017
  518397  4294739 0.0030 0.0100 -0.0016
  518398  4294739 -0.0040 0.0100 -0.0016
  518405  4294739 0.0000 0.0100 -0.0016
  518406  4294739 0.0000 0.0100 -0.0016
  518417  4294739 0.0040 0.0100 -0.0016
  518418  4294739 0.0020 0.0100 -0.0016
  518419  4294739 0.0010 0.0100 -0.0016
  518421  4294739 0.0010 0.0100 -0.0016
  518422  4294739 0.0020 0.0100 -0.0016
  518430  4294739 0.0020 0.0100 -0.0016
  518433  4294739 0.0050 0.0100 -0.0016
  518435  4294739 0.0000 0.0100 -0.0016
  518436  4294739 -0.0010 0.0100 -0.0016
  518437  4294739 0.0000 0.0100 -0.0015
  518439  4294739 0.0020 0.0100 -0.0015
  518442  4294739 0.0010 0.0100 -0.0015
  518443  4294739 0.0010 0.0100 -0.0015
  518445  4294739 0.0020 0.0100 -0.0015
  518446  4294739 0.0030 0.0100 -0.0015
  518447  4294739 0.0040 0.0100 -0.0015
  518448  4294739 0.0030 0.0100 -0.0015
  518449  4294739 0.0020 0.0100 -0.0015
  518451  4294739 0.0020 0.0100 -0.0015
  518452  4294739 0.0020 0.0100 -0.0015
  518453  4294739 0.0010 0.0100 -0.0015
  518454  4294739 -0.0010 0.0100 -0.0015
  518455  4294739 -0.0010 0.0100 -0.0015
  518457  4294739 0.0040 0.0100 -0.0015
  518458  4294739 0.0030 0.0100 -0.0015
  518459  4294739 0.0030 0.0100 -0.0015
  518460  4294739 0.0020 0.0100 -0.0015
  518461  4294739 0.0020 0.0100 -0.0015
  518463  4294739 0.0020 0.0100 -0.0015
  518464  4294739 0.0010 0.0100 -0.0015
  518465  4294739 0.0010 0.0100 -0.0015
  518466  4294739 0.0010 0.0100 -0.0015
  518467  4294739 0.0020 0.0100 -0.0015
  518469  4294739 0.0020 0.0100 -0.0015
  518470  4294739 0.0010 0.0100 -0.0015
  518472  4294739 0.0020 0.0100 -0.0015
  518473  4294739 0.0010 0.0100 -0.0015
  518475  4294739 0.0010 0.0100 -0.0015
  518476  4294739 0.0010 0.0100 -0.0014
  518477  4294739 0.0020 0.0100 -0.0014
  518478  4294739 0.0020 0.0100 -0.0014
  518479  4294739 0.0020 0.0100 -0.0014
  518481  4294739 0.0020 0.0100 -0.0014
  518482  4294739 0.0020 0.0100 -0.0014
  518483  4294739 0.0020 0.0100 -0.0014
  518484  4294739 0.0020 0.0100 -0.0014
  518485  4294739 0.0020 0.0100 -0.0014
  518487  4294739 0.0020 0.0100 -0.0014
  518488  4294739 0.0020 0.0100 -0.0014
  518489  4294739 0.0020 0.0100 -0.0014
  518490  4294739 0.0020 0.0100 -0.0014
  518491  4294739 0.0020 0.0100 -0.0014
  518493  4294739 0.0020 0.0100 -0.0014
  518494  4294739 0.0020 0.0100 -0.0014
  518495  4294739 0.0020 0.0100 -0.0014
  518496  4294739 0.0030 0.0100 -0.0014
  518497  4294739 0.0020 0.0100 -0.0014
  518499  4294739 0.0020 0.0100 -0.0014
  518500  4294739 0.0030 0.0100 -0.0014
  518501  4294739 0.0030 0.0100 -0.0014
  518502  4294739 0.0030 0.0100 -0.0014
  518503  4294739 0.0030 0.0100 -0.0014
  518505  4294739 0.0030 0.0100 -0.0014
  518506  4294739 0.0030 0.0100 -0.0014
  518507  4294739 0.0020 0.0100 -0.0014
  518508  4294739 0.0030 0.0100 -0.0014
  518509  4294739 0.0030 0.0100 -0.0014
  518511  4294739 0.0010 0.0100 -0.0014
  518512  4294739 0.0010 0.0100 -0.0013
  518513  4294739 0.0010 0.0100 -0.0013
  518514  4294739 0.0010 0.0100 -0.0013
  518515  4294739 0.0000 0.0100 -0.0013
  518517  4294739 0.0000 0.0100 -0.0013
  518518  4294739 0.0010 0.0100 -0.0013
  518519  4294739 0.0000 0.0100 -0.0013
  518520  4294739 0.0000 0.0100 -0.0013
  518521  4294739 0.0010 0.0100 -0.0013
  518523  4294739 0.0000 0.0100 -0.0013
  518524  4294739 0.0010 0.0100 -0.0013
  518525  4294739 0.0010 0.0100 -0.0013
  518526  4294739 0.0010 0.0100 -0.0013
  518529  4294739 0.0010 0.0100 -0.0013
  518530  4294739 0.0010 0.0100 -0.0013
  518531  4294739 0.0010 0.0100 -0.0013
  518532  4294739 0.0060 0.0100 -0.0013
  518533  4294739 0.0010 0.0100 -0.0013
  518535  4294739 0.0000 0.0100 -0.0013
  518536  4294739 0.0000 0.0100 -0.0013
  518537  4294739 0.0000 0.0100 -0.0013
  518538  4294739 0.0000 0.0100 -0.0013
  518539  4294739 0.0000 0.0100 -0.0013
  518541  4294739 0.0000 0.0100 -0.0013
  518542  4294739 0.0000 0.0100 -0.0013
  518543  4294739 0.0000 0.0100 -0.0013
  518544  4294739 0.0000 0.0100 -0.0013
  518545  4294739 0.0000 0.0100 -0.0013
  518547  4294739 -0.0010 0.0100 -0.0012
  518553  4294739 0.0110 0.0100 -0.0012
  518554  4294739 0.0000 0.0100 -0.0012
  518555  4294739 0.0000 0.0100 -0.0012
  518556  4294739 0.0000 0.0100 -0.0012
  518557  4294739 0.0000 0.0100 -0.0012
  518560  4294739 0.0020 0.0100 -0.0012
  518561  4294739 0.0020 0.0100 -0.0012
  518562  4294739 0.0000 0.0100 -0.0012
  518563  4294739 0.0020 0.0100 -0.0012
  518565  4294739 0.0050 0.0100 -0.0012
  518610  4294739 0.0000 0.0100 -0.0011
  518632  4294739 -0.0020 0.0100 -0.0010
  518633  4294739 0.0000 0.0100 -0.0010
  518634  4294739 -0.0010 0.0100 -0.0010
  518635  4294739 0.0040 0.0100 -0.0010
  518646  4294739 -0.0080 0.0100 -0.0010
  518647  4294739 -0.0010 0.0100 -0.0010
  518649  4294739 0.0000 0.0100 -0.0009
  518650  4294739 0.0010 0.0100 -0.0009
  518385  4294737 0.0060 0.0100 -0.0017
  518386  4294737 0.0050 0.0100 -0.0017
  518397  4294737 0.0070 0.0100 -0.0016
  518398  4294737 -0.0120 0.0100 -0.0016
  518404  4294737 0.0000 0.0100 -0.0016
  518405  4294737 -0.0010 0.0100 -0.0016
  518406  4294737 0.0030 0.0100 -0.0016
  518417  4294737 0.0010 0.0100 -0.0016
  518418  4294737 0.0010 0.0100 -0.0016
  518419  4294737 0.0010 0.0100 -0.0016
  518421  4294737 0.0010 0.0100 -0.0016
  518422  4294737 0.0040 0.0100 -0.0016
  518423  4294737 0.0000 0.0100 -0.0016
  518424  4294737 0.0010 0.0100 -0.0016
  518425  4294737 0.0020 0.0100 -0.0016
  518429  4294737 0.0030 0.0100 -0.0016
  518430  4294737 0.0030 0.0100 -0.0016
  518431  4294737 0.0060 0.0100 -0.0016
  518433  4294737 0.0040 0.0100 -0.0016
  518434  4294737 0.0020 0.0100 -0.0016
  518435  4294737 0.0000 0.0100 -0.0016
  518436  4294737 0.0010 0.0100 -0.0016
  518437  4294737 0.0000 0.0100 -0.0016
  518442  4294737 0.0070 0.0100 -0.0015
  518443  4294737 0.0040 0.0100 -0.0015
  518445  4294737 0.0020 0.0100 -0.0015
  518446  4294737 0.0030 0.0100 -0.0015
  518447  4294737 0.0040 0.0100 -0.0015
  518448  4294737 0.0030 0.0100 -0.0015
  518449  4294737 0.0020 0.0100 -0.0015
  518451  4294737 0.0010 0.0100 -0.0015
  518452  4294737 0.0020 0.0100 -0.0015
  518453  4294737 0.0020 0.0100 -0.0015
  518454  4294737 0.0000 0.0100 -0.0015
  518457  4294737 0.0040 0.0100 -0.0015
  518458  4294737 0.0030 0.0100 -0.0015
  518459  4294737 0.0020 0.0100 -0.0015
  518460  4294737 0.0020 0.0100 -0.0015
  518461  4294737 0.0020 0.0100 -0.0015
  518463  4294737 0.0020 0.0100 -0.0015
  518464  4294737 0.0010 0.0100 -0.0015
  518465  4294737 0.0020 0.0100 -0.0015
  518466  4294737 0.0020 0.0100 -0.0015
  518467  4294737 0.0020 0.0100 -0.0015
  518469  4294737 0.0020 0.0100 -0.0015
  518470  4294737 0.0010 0.0100 -0.0015
  518471  4294737 0.0020 0.0100 -0.0015
  518472  4294737 0.0020 0.0100 -0.0015
  518473  4294737 0.0010 0.0100 -0.0015
  518475  4294737 0.0010 0.0100 -0.0015
  518476  4294737 0.0020 0.0100 -0.0015
  518477  4294737 0.0020 0.0100 -0.0015
  518478  4294737 0.0020 0.0100 -0.0015
  518479  4294737 0.0020 0.0100 -0.0014
  518481  4294737 0.0020 0.0100 -0.0014
  518482  4294737 0.0020 0.0100 -0.0014
  518483  4294737 0.0020 0.0100 -0.0014
  518484  4294737 0.0030 0.0100 -0.0014
  518485  4294737 0.0020 0.0100 -0.0014
  518487  4294737 0.0020 0.0100 -0.0014
  518488  4294737 0.0020 0.0100 -0.0014
  518489  4294737 0.0020 0.0100 -0.0014
  518490  4294737 0.0030 0.0100 -0.0014
  518491  4294737 0.0020 0.0100 -0.0014
  518493  4294737 0.0020 0.0100 -0.0014
  518494  4294737 0.0020 0.0100 -0.0014
  518495  4294737 0.0030 0.0100 -0.0014
  518496  4294737 0.0030 0.0100 -0.0014
  518497  4294737 0.0020 0.0100 -0.0014
  518499  4294737 0.0020 0.0100 -0.0014
  518500  4294737 0.0030 0.0100 -0.0014
  518501  4294737 0.0030 0.0100 -0.0014
  518502  4294737 0.0040 0.0100 -0.0014
  518503  4294737 0.0030 0.0100 -0.0014
  518505  4294737 0.0030 0.0100 -0.0014
  518506  4294737 0.0030 0.0100 -0.0014
  518507  4294737 0.0030 0.0100 -0.0014
  518508  4294737 0.0030 0.0100 -0.0014
  518509  4294737 0.0030 0.0100 -0.0014
  518511  4294737 0.0020 0.0100 -0.0014
  518512  4294737 0.0020 0.0100 -0.0014
  518513  4294737 0.0010 0.0100 -0.0014
  518514  4294737 0.0020 0.0100 -0.0014
  518515  4294737 0.0000 0.0100 -0.0013
  518517  4294737 0.0000 0.0100 -0.0013
  518518  4294737 0.0020 0.0100 -0.0013
  518519  4294737 0.0000 0.0100 -0.0013
  518520  4294737 0.0010 0.0100 -0.0013
  518521  4294737 0.0010 0.0100 -0.0013
  518523  4294737 0.0000 0.0100 -0.0013
  518524  4294737 0.0010 0.0100 -0.0013
  518525  4294737 0.0000 0.0100 -0.0013
  518526  4294737 0.0000 0.0100 -0.0013
  518527  4294737 0.0020 0.0100 -0.0013
  518529  4294737 0.0010 0.0100 -0.0013
  518530  4294737 0.0010 0.0100 -0.0013
  518531  4294737 0.0010 0.0100 -0.0013
  518532  4294737 0.0000 0.0100 -0.0013
  518533  4294737 0.0000 0.0100 -0.0013
  518535  4294737 0.0000 0.0100 -0.0013
  518536  4294737 0.0000 0.0100 -0.0013
  518537  4294737 0.0000 0.0100 -0.0013
  518538  4294737 0.0000 0.0100 -0.0013
  518539  4294737 0.0000 0.0100 -0.0013
  518541  4294737 0.0010 0.0100 -0.0013
  518542  4294737 0.0010 0.0100 -0.0013
  518543  4294737 0.0000 0.0100 -0.0013
  518544  4294737 0.0000 0.0100 -0.0013
  518545  4294737 0.0010 0.0100 -0.0013
  518547  4294737 -0.0010 0.0100 -0.0013
  518548  4294737 0.0000 0.0100 -0.0012
  518550  4294737 0.0080 0.0100 -0.0012
  518551  4294737 0.0050 0.0100 -0.0012
  518553  4294737 0.0000 0.0100 -0.0012
  518554  4294737 0.0010 0.0100 -0.0012
  518555  4294737 0.0000 0.0100 -0.0012
  518557  4294737 0.0000 0.0100 -0.0012
  518560  4294737 0.0020 0.0100 -0.0012
  518562  4294737 0.0000 0.0100 -0.0012
  518563  4294737 0.0040 0.0100 -0.0012
  518574  4294737 0.0010 0.0100 -0.0012
  518575  4294737 0.0050 0.0100 -0.0012
  518610  4294737 0.0010 0.0100 -0.0011
  518611  4294737 0.0000 0.0100 -0.0011
  518632  4294737 0.0000 0.0100 -0.0010
  518633  4294737 -0.0010 0.0100 -0.0010
  518634  4294737 -0.0010 0.0100 -0.0010
  518635  4294737 0.0010 0.0100 -0.0010
  518647  4294737 -0.0010 0.0100 -0.0010
  518650  4294737 -0.0020 0.0100 -0.0009
  518404  4294736 -0.0010 0.0100 -0.0016
  518405  4294736 -0.0010 0.0100 -0.0016
  518406  4294736 0.0030 0.0100 -0.0016
  518407  4294736 0.0030 0.0100 -0.0016
  518409  4294736 0.0040 0.0100 -0.0016
  518411  4294736 0.0010 0.0100 -0.0016
  518412  4294736 0.0030 0.0100 -0.0016
  518413  4294736 0.0030 0.0100 -0.0016
  518415  4294736 0.0060 0.0100 -0.0016
  518417  4294736 0.0010 0.0100 -0.0016
  518418  4294736 0.0020 0.0100 -0.0016
  518421  4294736 0.0020 0.0100 -0.0016
  518422  4294736 -0.0010 0.0100 -0.0016
  518423  4294736 0.0000 0.0100 -0.0016
  518424  4294736 0.0010 0.0100 -0.0016
  518425  4294736 0.0030 0.0100 -0.0016
  518428  4294736 0.0020 0.0100 -0.0016
  518429  4294736 0.0030 0.0100 -0.0016
  518430  4294736 0.0050 0.0100 -0.0016
  518431  4294736 0.0040 0.0100 -0.0016
  518434  4294736 0.0030 0.0100 -0.0016
  518436  4294736 0.0020 0.0100 -0.0016
  518437  4294736 -0.0020 0.0100 -0.0016
  518439  4294736 0.0000 0.0100 -0.0016
  518442  4294736 0.0040 0.0100 -0.0015
  518443  4294736 0.0050 0.0100 -0.0015
  518445  4294736 0.0040 0.0100 -0.0015
  518446  4294736 0.0030 0.0100 -0.0015
  518447  4294736 0.0040 0.0100 -0.0015
  518448  4294736 0.0020 0.0100 -0.0015
  518449  4294736 0.0010 0.0100 -0.0015
  518451  4294736 0.0010 0.0100 -0.0015
  518452  4294736 0.0020 0.0100 -0.0015
  518453  4294736 0.0020 0.0100 -0.0015
  518454  4294736 0.0020 0.0100 -0.0015
  518455  4294736 0.0010 0.0100 -0.0015
  518457  4294736 0.0010 0.0100 -0.0015
  518458  4294736 0.0010 0.0100 -0.0015
  518459  4294736 0.0020 0.0100 -0.0015
  518460  4294736 0.0020 0.0100 -0.0015
  518461  4294736 0.0030 0.0100 -0.0015
  518463  4294736 0.0030 0.0100 -0.0015
  518464  4294736 0.0020 0.0100 -0.0015
  518465  4294736 0.0020 0.0100 -0.0015
  518466  4294736 0.0020 0.0100 -0.0015
  518467  4294736 0.0020 0.0100 -0.0015
  518469  4294736 0.0020 0.0100 -0.0015
  518470  4294736 0.0020 0.0100 -0.0015
  518471  4294736 0.0020 0.0100 -0.0015
  518472  4294736 0.0020 0.0100 -0.0015
  518473  4294736 0.0010 0.0100 -0.0015
  518475  4294736 0.0020 0.0100 -0.0015
  518476  4294736 0.0020 0.0100 -0.0015
  518477  4294736 0.0020 0.0100 -0.0015
  518478  4294736 0.0020 0.0100 -0.0015
  518481  4294736 0.0020 0.0100 -0.0014
  518482  4294736 0.0020 0.0100 -0.0014
  518483  4294736 0.0020 0.0100 -0.0014
  518484  4294736 0.0020 0.0100 -0.0014
  518485  4294736 0.0020 0.0100 -0.0014
  518487  4294736 0.0020 0.0100 -0.0014
  518488  4294736 0.0020 0.0100 -0.0014
  518489  4294736 0.0020 0.0100 -0.0014
  518490  4294736 0.0020 0.0100 -0.0014
  518491  4294736 0.0020 0.0100 -0.0014
  518493  4294736 0.0020 0.0100 -0.0014
  518494  4294736 0.0030 0.0100 -0.0014
  518495  4294736 0.0030 0.0100 -0.0014
  518496  4294736 0.0020 0.0100 -0.0014
  518497  4294736 0.0030 0.0100 -0.0014
  518499  4294736 0.0020 0.0100 -0.0014
  518500  4294736 0.0020 0.0100 -0.0014
  518501  4294736 0.0030 0.0100 -0.0014
  518502  4294736 0.0040 0.0100 -0.0014
  518503  4294736 0.0030 0.0100 -0.0014
  518505  4294736 0.0030 0.0100 -0.0014
  518506  4294736 0.0030 0.0100 -0.0014
  518507  4294736 0.0030 0.0100 -0.0014
  518508  4294736 0.0030 0.0100 -0.0014
  518509  4294736 0.0030 0.0100 -0.0014
  518511  4294736 0.0020 0.0100 -0.0014
  518512  4294736 0.0020 0.0100 -0.0014
  518513  4294736 0.0020 0.0100 -0.0014
  518514  4294736 0.0010 0.0100 -0.0014
  518515  4294736 0.0000 0.0100 -0.0014
  518517  4294736 0.0000 0.0100 -0.0013
  518518  4294736 0.0010 0.0100 -0.0013
  518519  4294736 0.0000 0.0100 -0.0013
  518520  4294736 0.0010 0.0100 -0.0013
  518521  4294736 0.0010 0.0100 -0.0013
  518523  4294736 0.0010 0.0100 -0.0013
  518524  4294736 0.0010 0.0100 -0.0013
  518525  4294736 0.0000 0.0100 -0.0013
  518526  4294736 0.0010 0.0100 -0.0013
  518527  4294736 0.0010 0.0100 -0.0013
  518529  4294736 0.0010 0.0100 -0.0013
  518530  4294736 0.0020 0.0100 -0.0013
  518531  4294736 0.0010 0.0100 -0.0013
  518532  4294736 0.0000 0.0100 -0.0013
  518533  4294736 0.0000 0.0100 -0.0013
  518535  4294736 0.0000 0.0100 -0.0013
  518536  4294736 -0.0010 0.0100 -0.0013
  518537  4294736 0.0000 0.0100 -0.0013
  518538  4294736 0.0000 0.0100 -0.0013
  518539  4294736 0.0010 0.0100 -0.0013
  518541  4294736 0.0010 0.0100 -0.0013
  518542  4294736 0.0010 0.0100 -0.0013
  518543  4294736 0.0010 0.0100 -0.0013
  518544  4294736 0.0010 0.0100 -0.0013
  518545  4294736 0.0000 0.0100 -0.0013
  518547  4294736 -0.0010 0.0100 -0.0013
  518548  4294736 -0.0050 0.0100 -0.0013
  518553  4294736 0.0000 0.0100 -0.0012
  518554  4294736 0.0020 0.0100 -0.0012
  518555  4294736 0.0000 0.0100 -0.0012
  518556  4294736 -0.0030 0.0100 -0.0012
  518557  4294736 -0.0020 0.0100 -0.0012
  518560  4294736 0.0020 0.0100 -0.0012
  518572  4294736 0.0040 0.0100 -0.0012
  518574  4294736 -0.0010 0.0100 -0.0012
  518575  4294736 0.0030 0.0100 -0.0012
  518577  4294736 0.0030 0.0100 -0.0012
  518611  4294736 0.0010 0.0100 -0.0011
  518631  4294736 0.0050 0.0100 -0.0010
  518632  4294736 0.0040 0.0100 -0.0010
  518633  4294736 0.0000 0.0100 -0.0010
  518634  4294736 -0.0020 0.0100 -0.0010
  518646  4294736 0.0000 0.0100 -0.0010
  518647  4294736 -0.0030 0.0100 -0.0010
  518649  4294736 -0.0070 0.0100 -0.0010
  518650  4294736 -0.0040 0.0100 -0.0009
  518377  4294735 0.0060 0.0100 -0.0017
  518389  4294735 -0.0040 0.0100 -0.0017
  518392  4294735 0.0100 0.0100 -0.0017
  518393  4294735 0.0190 0.0100 -0.0017
  518406  4294735 0.0030 0.0100 -0.0016
  518407  4294735 0.0030 0.0100 -0.0016
  518409  4294735 0.0030 0.0100 -0.0016
  518411  4294735 0.0010 0.0100 -0.0016
  518412  4294735 0.0040 0.0100 -0.0016
  518413  4294735 0.0020 0.0100 -0.0016
  518415  4294735 0.0020 0.0100 -0.0016
  518416  4294735 -0.0040 0.0100 -0.0016
  518422  4294735 0.0000 0.0100 -0.0016
  518423  4294735 0.0010 0.0100 -0.0016
  518424  4294735 0.0010 0.0100 -0.0016
  518428  4294735 0.0020 0.0100 -0.0016
  518429  4294735 0.0030 0.0100 -0.0016
  518430  4294735 0.0060 0.0100 -0.0016
  518431  4294735 0.0040 0.0100 -0.0016
  518433  4294735 0.0030 0.0100 -0.0016
  518434  4294735 0.0030 0.0100 -0.0016
  518435  4294735 0.0040 0.0100 -0.0016
  518436  4294735 -0.0020 0.0100 -0.0016
  518437  4294735 0.0020 0.0100 -0.0016
  518443  4294735 0.0050 0.0100 -0.0016
  518445  4294735 0.0050 0.0100 -0.0015
  518446  4294735 0.0070 0.0100 -0.0015
  518447  4294735 0.0010 0.0100 -0.0015
  518448  4294735 0.0010 0.0100 -0.0015
  518449  4294735 0.0010 0.0100 -0.0015
  518453  4294735 0.0020 0.0100 -0.0015
  518454  4294735 0.0030 0.0100 -0.0015
  518455  4294735 0.0010 0.0100 -0.0015
  518457  4294735 0.0020 0.0100 -0.0015
  518458  4294735 0.0010 0.0100 -0.0015
  518459  4294735 0.0020 0.0100 -0.0015
  518460  4294735 0.0020 0.0100 -0.0015
  518463  4294735 0.0020 0.0100 -0.0015
  518464  4294735 0.0020 0.0100 -0.0015
  518465  4294735 0.0020 0.0100 -0.0015
  518467  4294735 0.0020 0.0100 -0.0015
  518469  4294735 0.0020 0.0100 -0.0015
  518470  4294735 0.0020 0.0100 -0.0015
  518471  4294735 0.0020 0.0100 -0.0015
  518472  4294735 0.0010 0.0100 -0.0015
  518473  4294735 0.0020 0.0100 -0.0015
  518476  4294735 0.0020 0.0100 -0.0015
  518477  4294735 0.0020 0.0100 -0.0015
  518478  4294735 0.0010 0.0100 -0.0015
  518479  4294735 0.0020 0.0100 -0.0015
  518481  4294735 0.0020 0.0100 -0.0015
  518482  4294735 0.0020 0.0100 -0.0014
  518483  4294735 0.0020 0.0100 -0.0014
  518484  4294735 0.0020 0.0100 -0.0014
  518485  4294735 0.0020 0.0100 -0.0014
  518487  4294735 0.0020 0.0100 -0.0014
  518488  4294735 0.0020 0.0100 -0.0014
  518489  4294735 0.0030 0.0100 -0.0014
  518490  4294735 0.0020 0.0100 -0.0014
  518491  4294735 0.0020 0.0100 -0.0014
  518493  4294735 0.0020 0.0100 -0.0014
  518494  4294735 0.0020 0.0100 -0.0014
  518495  4294735 0.0020 0.0100 -0.0014
  518496  4294735 0.0030 0.0100 -0.0014
  518497  4294735 0.0020 0.0100 -0.0014
  518499  4294735 0.0020 0.0100 -0.0014
  518500  4294735 0.0020 0.0100 -0.0014
  518501  4294735 0.0030 0.0100 -0.0014
  518502  4294735 0.0040 0.0100 -0.0014
  518503  4294735 0.0030 0.0100 -0.0014
  518505  4294735 0.0030 0.0100 -0.0014
  518506  4294735 0.0030 0.0100 -0.0014
  518507  4294735 0.0030 0.0100 -0.0014
  518508  4294735 0.0030 0.0100 -0.0014
  518509  4294735 0.0030 0.0100 -0.0014
  518511  4294735 0.0020 0.0100 -0.0014
  518512  4294735 0.0020 0.0100 -0.0014
  518513  4294735 0.0010 0.0100 -0.0014
  518514  4294735 0.0010 0.0100 -0.0014
  518515  4294735 0.0000 0.0100 -0.0014
  518517  4294735 0.0000 0.0100 -0.0013
  518518  4294735 0.0010 0.0100 -0.0013
  518519  4294735 0.0000 0.0100 -0.0013
  518520  4294735 0.0010 0.0100 -0.0013
  518521  4294735 0.0010 0.0100 -0.0013
  518523  4294735 0.0010 0.0100 -0.0013
  518524  4294735 0.0000 0.0100 -0.0013
  518525  4294735 0.0000 0.0100 -0.0013
  518526  4294735 0.0010 0.0100 -0.0013
  518527  4294735 0.0010 0.0100 -0.0013
  518529  4294735 0.0010 0.0100 -0.0013
  518530  4294735 0.0010 0.0100 -0.0013
  518531  4294735 0.0000 0.0100 -0.0013
  518532  4294735 0.0000 0.0100 -0.0013
  518533  4294735 0.0000 0.0100 -0.0013
  518535  4294735 0.0000 0.0100 -0.0013
  518536  4294735 -0.0010 0.0100 -0.0013
  518537  4294735 0.0000 0.0100 -0.0013
  518538  4294735 0.0000 0.0100 -0.0013
  518539  4294735 0.0010 0.0100 -0.0013
  518541  4294735 0.0010 0.0100 -0.0013
  518542  4294735 0.0010 0.0100 -0.0013
  518543  4294735 0.0010 0.0100 -0.0013
  518544  4294735 0.0010 0.0100 -0.0013
  518545  4294735 -0.0010 0.0100 -0.0013
  518548  4294735 -0.0010 0.0100 -0.0013
  518550  4294735 0.0010 0.0100 -0.0012
  518553  4294735 0.0030 0.0100 -0.0012
  518554  4294735 0.0000 0.0100 -0.0012
  518555  4294735 0.0010 0.0100 -0.0012
  518556  4294735 0.0000 0.0100 -0.0012
  518557  4294735 0.0000 0.0100 -0.0012
  518560  4294735 0.0010 0.0100 -0.0012
  518561  4294735 0.0010 0.0100 -0.0012
  518572  4294735 -0.0020 0.0100 -0.0012
  518573  4294735 0.0000 0.0100 -0.0012
  518574  4294735 0.0020 0.0100 -0.0012
  518575  4294735 0.0050 0.0100 -0.0012
  518577  4294735 0.0000 0.0100 -0.0012
  518632  4294735 0.0050 0.0100 -0.0010
  518633  4294735 0.0000 0.0100 -0.0010
  518634  4294735 -0.0020 0.0100 -0.0010
  518646  4294735 -0.0050 0.0100 -0.0010
  518647  4294735 -0.0060 0.0100 -0.0010
  518649  4294735 -0.0010 0.0100 -0.0010
  518650  4294735 -0.0050 0.0100 -0.0010
  518651  4294735 -0.0120 0.0100 -0.0009
  518652  4294735 0.0000 0.0100 -0.0009
  518655  4294735 0.0020 0.0100 -0.0009
  518656  4294735 0.0000 0.0100 -0.0009
  518375  4294734 0.0000 0.0100 -0.0017
  518376  4294734 0.0080 0.0100 -0.0017
  518391  4294734 0.0050 0.0100 -0.0017
  518392  4294734 0.0130 0.0100 -0.0017
  518394  4294734 0.0050 0.0100 -0.0017
  518399  4294734 0.0010 0.0100 -0.0017
  518407  4294734 0.0020 0.0100 -0.0016
  518410  4294734 0.0000 0.0100 -0.0016
  518411  4294734 0.0060 0.0100 -0.0016
  518412  4294734 -0.0010 0.0100 -0.0016
  518413  4294734 0.0000 0.0100 -0.0016
  518415  4294734 0.0020 0.0100 -0.0016
  518416  4294734 0.0020 0.0100 -0.0016
  518417  4294734 0.0020 0.0100 -0.0016
  518421  4294734 0.0010 0.0100 -0.0016
  518422  4294734 0.0010 0.0100 -0.0016
  518423  4294734 0.0010 0.0100 -0.0016
  518424  4294734 0.0010 0.0100 -0.0016
  518425  4294734 0.0010 0.0100 -0.0016
  518428  4294734 0.0030 0.0100 -0.0016
  518429  4294734 0.0030 0.0100 -0.0016
  518430  4294734 0.0070 0.0100 -0.0016
  518431  4294734 0.0020 0.0100 -0.0016
  518433  4294734 0.0020 0.0100 -0.0016
  518434  4294734 0.0070 0.0100 -0.0016
  518435  4294734 0.0020 0.0100 -0.0016
  518436  4294734 0.0030 0.0100 -0.0016
  518437  4294734 0.0040 0.0100 -0.0016
  518439  4294734 0.0040 0.0100 -0.0016
  518443  4294734 0.0100 0.0100 -0.0016
  518445  4294734 0.0000 0.0100 -0.0016
  518446  4294734 0.0030 0.0100 -0.0015
  518447  4294734 0.0010 0.0100 -0.0015
  518448  4294734 0.0010 0.0100 -0.0015
  518449  4294734 0.0010 0.0100 -0.0015
  518451  4294734 0.0020 0.0100 -0.0015
  518453  4294734 0.0020 0.0100 -0.0015
  518454  4294734 0.0020 0.0100 -0.0015
  518455  4294734 0.0020 0.0100 -0.0015
  518457  4294734 0.0020 0.0100 -0.0015
  518458  4294734 0.0010 0.0100 -0.0015
  518459  4294734 0.0020 0.0100 -0.0015
  518460  4294734 0.0020 0.0100 -0.0015
  518461  4294734 0.0030 0.0100 -0.0015
  518463  4294734 0.0030 0.0100 -0.0015
  518464  4294734 0.0020 0.0100 -0.0015
  518465  4294734 0.0020 0.0100 -0.0015
  518466  4294734 0.0020 0.0100 -0.0015
  518467  4294734 0.0020 0.0100 -0.0015
  518469  4294734 0.0020 0.0100 -0.0015
  518470  4294734 0.0010 0.0100 -0.0015
  518471  4294734 0.0010 0.0100 -0.0015
  518472  4294734 0.0020 0.0100 -0.0015
  518473  4294734 0.0020 0.0100 -0.0015
  518475  4294734 0.0020 0.0100 -0.0015
  518476  4294734 0.0020 0.0100 -0.0015
  518477  4294734 0.0020 0.0100 -0.0015
  518478  4294734 0.0010 0.0100 -0.0015
  518479  4294734 0.0010 0.0100 -0.0015
  518481  4294734 0.0020 0.0100 -0.0015
  518482  4294734 0.0020 0.0100 -0.0015
  518483  4294734 0.0040 0.0100 -0.0014
  518484  4294734 0.0030 0.0100 -0.0014
  518485  4294734 0.0020 0.0100 -0.0014
  518487  4294734 0.0020 0.0100 -0.0014
  518488  4294734 0.0020 0.0100 -0.0014
  518489  4294734 0.0030 0.0100 -0.0014
  518490  4294734 0.0020 0.0100 -0.0014
  518491  4294734 0.0020 0.0100 -0.0014
  518493  4294734 0.0020 0.0100 -0.0014
  518494  4294734 0.0020 0.0100 -0.0014
  518495  4294734 0.0020 0.0100 -0.0014
  518496  4294734 0.0030 0.0100 -0.0014
  518497  4294734 0.0020 0.0100 -0.0014
  518499  4294734 0.0020 0.0100 -0.0014
  518500  4294734 0.0030 0.0100 -0.0014
  518501  4294734 0.0030 0.0100 -0.0014
  518502  4294734 0.0040 0.0100 -0.0014
  518503  4294734 0.0030 0.0100 -0.0014
  518505  4294734 0.0020 0.0100 -0.0014
  518506  4294734 0.0030 0.0100 -0.0014
  518507  4294734 0.0030 0.0100 -0.0014
  518508  4294734 0.0030 0.0100 -0.0014
  518509  4294734 0.0030 0.0100 -0.0014
  518511  4294734 0.0020 0.0100 -0.0014
  518512  4294734 0.0020 0.0100 -0.0014
  518513  4294734 0.0010 0.0100 -0.0014
  518514  4294734 0.0010 0.0100 -0.0014
  518515  4294734 0.0000 0.0100 -0.0014
  518517  4294734 0.0000 0.0100 -0.0014
  518519  4294734 0.0010 0.0100 -0.0013
  518520  4294734 0.0010 0.0100 -0.0013
  518521  4294734 0.0010 0.0100 -0.0013
  518523  4294734 0.0030 0.0100 -0.0013
  518524  4294734 0.0010 0.0100 -0.0013
  518525  4294734 0.0000 0.0100 -0.0013
  518526  4294734 0.0010 0.0100 -0.0013
  518527  4294734 0.0010 0.0100 -0.0013
  518529  4294734 0.0010 0.0100 -0.0013
  518530  4294734 0.0000 0.0100 -0.0013
  518531  4294734 0.0000 0.0100 -0.0013
  518532  4294734 0.0010 0.0100 -0.0013
  518533  4294734 0.0000 0.0100 -0.0013
  518535  4294734 0.0000 0.0100 -0.0013
  518536  4294734 -0.0010 0.0100 -0.0013
  518537  4294734 -0.0010 0.0100 -0.0013
  518538  4294734 0.0010 0.0100 -0.0013
  518539  4294734 0.0020 0.0100 -0.0013
  518541  4294734 0.0010 0.0100 -0.0013
  518542  4294734 0.0010 0.0100 -0.0013
  518543  4294734 0.0000 0.0100 -0.0013
  518544  4294734 0.0010 0.0100 -0.0013
  518550  4294734 0.0010 0.0100 -0.0013
  518551  4294734 0.0020 0.0100 -0.0012
  518553  4294734 0.0020 0.0100 -0.0012
  518554  4294734 0.0010 0.0100 -0.0012
  518555  4294734 0.0020 0.0100 -0.0012
  518556  4294734 -0.0010 0.0100 -0.0012
  518557  4294734 0.0010 0.0100 -0.0012
  518560  4294734 -0.0050 0.0100 -0.0012
  518561  4294734 0.0000 0.0100 -0.0012
  518562  4294734 0.0010 0.0100 -0.0012
  518572  4294734 0.0000 0.0100 -0.0012
  518573  4294734 0.0000 0.0100 -0.0012
  518574  4294734 0.0060 0.0100 -0.0012
  518575  4294734 0.0010 0.0100 -0.0012
  518577  4294734 -0.0010 0.0100 -0.0012
  518578  4294734 0.0010 0.0100 -0.0012
  518616  4294734 0.0130 0.0100 -0.0011
  518633  4294734 -0.0010 0.0100 -0.0010
  518634  4294734 -0.0030 0.0100 -0.0010
  518646  4294734 0.0000 0.0100 -0.0010
  518647  4294734 -0.0030 0.0100 -0.0010
  518649  4294734 -0.0030 0.0100 -0.0010
  518650  4294734 -0.0040 0.0100 -0.0010
  518651  4294734 -0.0060 0.0100 -0.0009
  518652  4294734 -0.0020 0.0100 -0.0009
  518653  4294734 0.0000 0.0100 -0.0009
  518655  4294734 0.0000 0.0100 -0.0009
  518665  4294734 0.0000 0.0100 -0.0009
  518374  4294733 0.0190 0.0100 -0.0017
  518375  4294733 0.0010 0.0100 -0.0017
  518376  4294733 0.0160 0.0100 -0.0017
  518392  4294733 0.0100 0.0100 -0.0017
  518394  4294733 0.0200 0.0100 -0.0017
  518409  4294733 -0.0070 0.0100 -0.0016
  518410  4294733 0.0000 0.0100 -0.0016
  518411  4294733 0.0040 0.0100 -0.0016
  518412  4294733 0.0000 0.0100 -0.0016
  518413  4294733 0.0020 0.0100 -0.0016
  518416  4294733 0.0020 0.0100 -0.0016
  518417  4294733 0.0010 0.0100 -0.0016
  518418  4294733 -0.0010 0.0100 -0.0016
  518419  4294733 0.0010 0.0100 -0.0016
  518421  4294733 0.0020 0.0100 -0.0016
  518422  4294733 0.0020 0.0100 -0.0016
  518423  4294733 0.0010 0.0100 -0.0016
  518424  4294733 0.0010 0.0100 -0.0016
  518425  4294733 0.0020 0.0100 -0.0016
  518427  4294733 0.0010 0.0100 -0.0016
  518428  4294733 0.0030 0.0100 -0.0016
  518429  4294733 0.0030 0.0100 -0.0016
  518430  4294733 0.0030 0.0100 -0.0016
  518431  4294733 0.0020 0.0100 -0.0016
  518433  4294733 0.0020 0.0100 -0.0016
  518434  4294733 -0.0020 0.0100 -0.0016
  518437  4294733 0.0050 0.0100 -0.0016
  518439  4294733 0.0070 0.0100 -0.0016
  518440  4294733 0.0080 0.0100 -0.0016
  518443  4294733 0.0060 0.0100 -0.0016
  518445  4294733 0.0000 0.0100 -0.0016
  518446  4294733 0.0020 0.0100 -0.0016
  518447  4294733 0.0010 0.0100 -0.0015
  518448  4294733 0.0010 0.0100 -0.0015
  518449  4294733 0.0020 0.0100 -0.0015
  518451  4294733 0.0020 0.0100 -0.0015
  518452  4294733 0.0020 0.0100 -0.0015
  518453  4294733 0.0020 0.0100 -0.0015
  518454  4294733 0.0030 0.0100 -0.0015
  518455  4294733 0.0020 0.0100 -0.0015
  518457  4294733 0.0010 0.0100 -0.0015
  518458  4294733 0.0010 0.0100 -0.0015
  518459  4294733 0.0020 0.0100 -0.0015
  518460  4294733 0.0020 0.0100 -0.0015
  518461  4294733 0.0020 0.0100 -0.0015
  518463  4294733 0.0020 0.0100 -0.0015
  518464  4294733 0.0020 0.0100 -0.0015
  518465  4294733 0.0020 0.0100 -0.0015
  518466  4294733 0.0020 0.0100 -0.0015
  518467  4294733 0.0020 0.0100 -0.0015
  518469  4294733 0.0020 0.0100 -0.0015
  518470  4294733 0.0010 0.0100 -0.0015
  518471  4294733 0.0010 0.0100 -0.0015
  518472  4294733 0.0020 0.0100 -0.0015
  518473  4294733 0.0020 0.0100 -0.0015
  518475  4294733 0.0030 0.0100 -0.0015
  518476  4294733 0.0020 0.0100 -0.0015
  518477  4294733 0.0020 0.0100 -0.0015
  518478  4294733 0.0020 0.0100 -0.0015
  518479  4294733 0.0010 0.0100 -0.0015
  518481  4294733 0.0020 0.0100 -0.0015
  518482  4294733 0.0020 0.0100 -0.0015
  518483  4294733 0.0030 0.0100 -0.0015
  518484  4294733 0.0020 0.0100 -0.0015
  518485  4294733 0.0020 0.0100 -0.0014
  518487  4294733 0.0020 0.0100 -0.0014
  518488  4294733 0.0020 0.0100 -0.0014
  518489  4294733 0.0030 0.0100 -0.0014
  518490  4294733 0.0020 0.0100 -0.0014
  518491  4294733 0.0020 0.0100 -0.0014
  518493  4294733 0.0020 0.0100 -0.0014
  518494  4294733 0.0020 0.0100 -0.0014
  518495  4294733 0.0010 0.0100 -0.0014
  518496  4294733 0.0020 0.0100 -0.0014
  518497  4294733 0.0020 0.0100 -0.0014
  518499  4294733 0.0020 0.0100 -0.0014
  518500  4294733 0.0030 0.0100 -0.0014
  518501  4294733 0.0030 0.0100 -0.0014
  518502  4294733 0.0040 0.0100 -0.0014
  518503  4294733 0.0020 0.0100 -0.0014
  518505  4294733 0.0020 0.0100 -0.0014
  518506  4294733 0.0020 0.0100 -0.0014
  518507  4294733 0.0030 0.0100 -0.0014
  518508  4294733 0.0030 0.0100 -0.0014
  518509  4294733 0.0030 0.0100 -0.0014
  518511  4294733 0.0020 0.0100 -0.0014
  518512  4294733 0.0020 0.0100 -0.0014
  518513  4294733 0.0010 0.0100 -0.0014
  518514  4294733 0.0000 0.0100 -0.0014
  518515  4294733 0.0000 0.0100 -0.0014
  518517  4294733 0.0000 0.0100 -0.0014
  518518  4294733 0.0000 0.0100 -0.0014
  518519  4294733 0.0010 0.0100 -0.0013
  518520  4294733 0.0010 0.0100 -0.0013
  518521  4294733 0.0010 0.0100 -0.0013
  518523  4294733 0.0010 0.0100 -0.0013
  518524  4294733 0.0010 0.0100 -0.0013
  518525  4294733 0.0010 0.0100 -0.0013
  518526  4294733 0.0010 0.0100 -0.0013
  518527  4294733 0.0010 0.0100 -0.0013
  518529  4294733 0.0010 0.0100 -0.0013
  518530  4294733 0.0000 0.0100 -0.0013
  518531  4294733 0.0010 0.0100 -0.0013
  518532  4294733 0.0010 0.0100 -0.0013
  518533  4294733 0.0010 0.0100 -0.0013
  518535  4294733 -0.0010 0.0100 -0.0013
  518536  4294733 -0.0010 0.0100 -0.0013
  518537  4294733 0.0000 0.0100 -0.0013
  518538  4294733 0.0010 0.0100 -0.0013
  518539  4294733 0.0020 0.0100 -0.0013
  518541  4294733 0.0010 0.0100 -0.0013
  518542  4294733 -0.0010 0.0100 -0.0013
  518543  4294733 -0.0010 0.0100 -0.0013
  518544  4294733 0.0010 0.0100 -0.0013
  518547  4294733 0.0010 0.0100 -0.0013
  518549  4294733 -0.0010 0.0100 -0.0013
  518550  4294733 0.0010 0.0100 -0.0013
  518551  4294733 0.0020 0.0100 -0.0013
  518553  4294733 0.0010 0.0100 -0.0012
  518554  4294733 -0.0010 0.0100 -0.0012
  518556  4294733 -0.0010 0.0100 -0.0012
  518557  4294733 0.0010 0.0100 -0.0012
  518562  4294733 0.0010 0.0100 -0.0012
  518572  4294733 0.0010 0.0100 -0.0012
  518573  4294733 0.0000 0.0100 -0.0012
  518574  4294733 0.0020 0.0100 -0.0012
  518575  4294733 -0.0010 0.0100 -0.0012
  518577  4294733 -0.0010 0.0100 -0.0012
  518578  4294733 0.0000 0.0100 -0.0012
  518646  4294733 0.0000 0.0100 -0.0010
  518647  4294733 0.0000 0.0100 -0.0010
  518649  4294733 -0.0070 0.0100 -0.0010
  518650  4294733 -0.0040 0.0100 -0.0010
  518651  4294733 -0.0030 0.0100 -0.0010
  518652  4294733 0.0050 0.0100 -0.0009
  518653  4294733 0.0000 0.0100 -0.0009
  518655  4294733 0.0000 0.0100 -0.0009
  518368  4294731 -0.0090 0.0100 -0.0017
  518369  4294731 -0.0040 0.0100 -0.0017
  518370  4294731 -0.0070 0.0100 -0.0017
  518373  4294731 0.0160 0.0100 -0.0017
  518374  4294731 0.0150 0.0100 -0.0017
  518375  4294731 0.0080 0.0100 -0.0017
  518394  4294731 0.0010 0.0100 -0.0017
  518407  4294731 -0.0060 0.0100 -0.0017
  518412  4294731 0.0040 0.0100 -0.0016
  518415  4294731 0.0010 0.0100 -0.0016
  518416  4294731 0.0010 0.0100 -0.0016
  518417  4294731 0.0000 0.0100 -0.0016
  518418  4294731 0.0020 0.0100 -0.0016
  518419  4294731 0.0010 0.0100 -0.0016
  518421  4294731 0.0010 0.0100 -0.0016
  518422  4294731 0.0020 0.0100 -0.0016
  518423  4294731 0.0010 0.0100 -0.0016
  518427  4294731 0.0040 0.0100 -0.0016
  518428  4294731 0.0030 0.0100 -0.0016
  518429  4294731 0.0030 0.0100 -0.0016
  518430  4294731 0.0020 0.0100 -0.0016
  518431  4294731 0.0020 0.0100 -0.0016
  518433  4294731 0.0040 0.0100 -0.0016
  518434  4294731 -0.0040 0.0100 -0.0016
  518439  4294731 0.0050 0.0100 -0.0016
  518440  4294731 0.0070 0.0100 -0.0016
  518442  4294731 0.0130 0.0100 -0.0016
  518443  4294731 0.0050 0.0100 -0.0016
  518445  4294731 0.0030 0.0100 -0.0016
  518446  4294731 0.0020 0.0100 -0.0016
  518447  4294731 0.0010 0.0100 -0.0016
  518448  4294731 0.0020 0.0100 -0.0016
  518449  4294731 0.0020 0.0100 -0.0016
  518451  4294731 0.0020 0.0100 -0.0015
  518452  4294731 0.0020 0.0100 -0.0015
  518453  4294731 0.0020 0.0100 -0.0015
  518454  4294731 0.0020 0.0100 -0.0015
  518455  4294731 0.0020 0.0100 -0.0015
  518457  4294731 0.0020 0.0100 -0.0015
  518458  4294731 0.0010 0.0100 -0.0015
  518459  4294731 0.0020 0.0100 -0.0015
  518460  4294731 0.0020 0.0100 -0.0015
  518461  4294731 0.0020 0.0100 -0.0015
  518464  4294731 0.0020 0.0100 -0.0015
  518465  4294731 0.0020 0.0100 -0.0015
  518466  4294731 0.0020 0.0100 -0.0015
  518467  4294731 0.0020 0.0100 -0.0015
  518469  4294731 0.0020 0.0100 -0.0015
  518470  4294731 0.0020 0.0100 -0.0015
  518471  4294731 0.0010 0.0100 -0.0015
  518472  4294731 0.0020 0.0100 -0.0015
  518473  4294731 0.0020 0.0100 -0.0015
  518475  4294731 0.0020 0.0100 -0.0015
  518476  4294731 0.0020 0.0100 -0.0015
  518477  4294731 0.0020 0.0100 -0.0015
  518478  4294731 0.0020 0.0100 -0.0015
  518479  4294731 0.0020 0.0100 -0.0015
  518481  4294731 0.0020 0.0100 -0.0015
  518482  4294731 0.0020 0.0100 -0.0015
  518483  4294731 0.0020 0.0100 -0.0015
  518484  4294731 0.0020 0.0100 -0.0015
  518485  4294731 0.0020 0.0100 -0.0015
  518487  4294731 0.0020 0.0100 -0.0014
  518488  4294731 0.0030 0.0100 -0.0014
  518489  4294731 0.0020 0.0100 -0.0014
  518490  4294731 0.0020 0.0100 -0.0014
  518491  4294731 0.0020 0.0100 -0.0014
  518493  4294731 0.0030 0.0100 -0.0014
  518494  4294731 0.0020 0.0100 -0.0014
  518495  4294731 0.0030 0.0100 -0.0014
  518496  4294731 0.0020 0.0100 -0.0014
  518497  4294731 0.0020 0.0100 -0.0014
  518499  4294731 0.0020 0.0100 -0.0014
  518500  4294731 0.0030 0.0100 -0.0014
  518501  4294731 0.0030 0.0100 -0.0014
  518502  4294731 0.0020 0.0100 -0.0014
  518503  4294731 0.0020 0.0100 -0.0014
  518506  4294731 0.0020 0.0100 -0.0014
  518507  4294731 0.0030 0.0100 -0.0014
  518508  4294731 0.0020 0.0100 -0.0014
  518509  4294731 0.0020 0.0100 -0.0014
  518511  4294731 0.0020 0.0100 -0.0014
  518512  4294731 0.0010 0.0100 -0.0014
  518513  4294731 0.0010 0.0100 -0.0014
  518514  4294731 0.0010 0.0100 -0.0014
  518515  4294731 0.0000 0.0100 -0.0014
  518517  4294731 0.0000 0.0100 -0.0014
  518518  4294731 0.0000 0.0100 -0.0014
  518519  4294731 0.0010 0.0100 -0.0014
  518520  4294731 0.0010 0.0100 -0.0014
  518521  4294731 0.0010 0.0100 -0.0013
  518523  4294731 0.0010 0.0100 -0.0013
  518524  4294731 0.0010 0.0100 -0.0013
  518525  4294731 0.0010 0.0100 -0.0013
  518526  4294731 0.0010 0.0100 -0.0013
  518527  4294731 0.0010 0.0100 -0.0013
  518529  4294731 0.0010 0.0100 -0.0013
  518530  4294731 0.0010 0.0100 -0.0013
  518531  4294731 0.0010 0.0100 -0.0013
  518532  4294731 0.0010 0.0100 -0.0013
  518533  4294731 0.0010 0.0100 -0.0013
  518535  4294731 0.0000 0.0100 -0.0013
  518536  4294731 0.0000 0.0100 -0.0013
  518537  4294731 0.0000 0.0100 -0.0013
  518538  4294731 0.0010 0.0100 -0.0013
  518539  4294731 0.0010 0.0100 -0.0013
  518541  4294731 0.0010 0.0100 -0.0013
  518542  4294731 -0.0010 0.0100 -0.0013
  518543  4294731 -0.0010 0.0100 -0.0013
  518544  4294731 0.0000 0.0100 -0.0013
  518545  4294731 0.0000 0.0100 -0.0013
  518548  4294731 0.0010 0.0100 -0.0013
  518549  4294731 -0.0010 0.0100 -0.0013
  518550  4294731 0.0010 0.0100 -0.0013
  518551  4294731 0.0000 0.0100 -0.0013
  518553  4294731 0.0020 0.0100 -0.0013
  518554  4294731 0.0000 0.0100 -0.0012
  518555  4294731 0.0000 0.0100 -0.0012
  518556  4294731 0.0000 0.0100 -0.0012
  518559  4294731 0.0000 0.0100 -0.0012
  518561  4294731 0.0000 0.0100 -0.0012
  518562  4294731 0.0010 0.0100 -0.0012
  518569  4294731 0.0030 0.0100 -0.0012
  518571  4294731 0.0000 0.0100 -0.0012
  518572  4294731 0.0020 0.0100 -0.0012
  518575  4294731 0.0000 0.0100 -0.0012
  518578  4294731 0.0010 0.0100 -0.0012
  518581  4294731 0.0000 0.0100 -0.0012
  518638  4294731 0.0040 0.0100 -0.0010
  518643  4294731 0.0000 0.0100 -0.0010
  518644  4294731 0.0020 0.0100 -0.0010
  518645  4294731 0.0000 0.0100 -0.0010
  518646  4294731 0.0030 0.0100 -0.0010
  518647  4294731 0.0000 0.0100 -0.0010
  518650  4294731 -0.0070 0.0100 -0.0010
  518651  4294731 -0.0050 0.0100 -0.0010
  518652  4294731 0.0040 0.0100 -0.0010
  518653  4294731 -0.0020 0.0100 -0.0009
  518369  4294730 -0.0070 0.0100 -0.0017
  518399  4294730 0.0000 0.0100 -0.0017
  518401  4294730 -0.0010 0.0100 -0.0017
  518406  4294730 -0.0020 0.0100 -0.0017
  518416  4294730 0.0010 0.0100 -0.0016
  518417  4294730 0.0010 0.0100 -0.0016
  518418  4294730 0.0010 0.0100 -0.0016
  518419  4294730 0.0010 0.0100 -0.0016
  518421  4294730 0.0020 0.0100 -0.0016
  518422  4294730 0.0010 0.0100 -0.0016
  518423  4294730 0.0020 0.0100 -0.0016
  518425  4294730 0.0050 0.0100 -0.0016
  518427  4294730 0.0000 0.0100 -0.0016
  518428  4294730 0.0010 0.0100 -0.0016
  518429  4294730 0.0020 0.0100 -0.0016
  518431  4294730 0.0020 0.0100 -0.0016
  518433  4294730 0.0120 0.0100 -0.0016
  518434  4294730 0.0120 0.0100 -0.0016
  518440  4294730 0.0000 0.0100 -0.0016
  518442  4294730 0.0080 0.0100 -0.0016
  518443  4294730 0.0040 0.0100 -0.0016
  518445  4294730 0.0030 0.0100 -0.0016
  518446  4294730 0.0020 0.0100 -0.0016
  518447  4294730 0.0020 0.0100 -0.0016
  518448  4294730 0.0020 0.0100 -0.0016
  518449  4294730 0.0020 0.0100 -0.0016
  518451  4294730 0.0020 0.0100 -0.0016
  518452  4294730 0.0020 0.0100 -0.0015
  518453  4294730 0.0020 0.0100 -0.0015
  518454  4294730 0.0020 0.0100 -0.0015
  518455  4294730 0.0020 0.0100 -0.0015
  518457  4294730 0.0020 0.0100 -0.0015
  518458  4294730 0.0020 0.0100 -0.0015
  518459  4294730 0.0020 0.0100 -0.0015
  518460  4294730 0.0020 0.0100 -0.0015
  518461  4294730 0.0020 0.0100 -0.0015
  518463  4294730 0.0020 0.0100 -0.0015
  518464  4294730 0.0020 0.0100 -0.0015
  518465  4294730 0.0020 0.0100 -0.0015
  518466  4294730 0.0020 0.0100 -0.0015
  518467  4294730 0.0020 0.0100 -0.0015
  518469  4294730 0.0020 0.0100 -0.0015
  518470  4294730 0.0020 0.0100 -0.0015
  518471  4294730 0.0020 0.0100 -0.0015
  518472  4294730 0.0020 0.0100 -0.0015
  518473  4294730 0.0020 0.0100 -0.0015
  518475  4294730 0.0020 0.0100 -0.0015
  518476  4294730 0.0020 0.0100 -0.0015
  518477  4294730 0.0020 0.0100 -0.0015
  518478  4294730 0.0020 0.0100 -0.0015
  518479  4294730 0.0020 0.0100 -0.0015
  518481  4294730 0.0020 0.0100 -0.0015
  518482  4294730 0.0020 0.0100 -0.0015
  518483  4294730 0.0020 0.0100 -0.0015
  518484  4294730 0.0020 0.0100 -0.0015
  518485  4294730 0.0020 0.0100 -0.0015
  518487  4294730 0.0020 0.0100 -0.0015
  518488  4294730 0.0030 0.0100 -0.0015
  518489  4294730 0.0020 0.0100 -0.0014
  518490  4294730 0.0020 0.0100 -0.0014
  518491  4294730 0.0020 0.0100 -0.0014
  518493  4294730 0.0020 0.0100 -0.0014
  518494  4294730 0.0030 0.0100 -0.0014
  518495  4294730 0.0030 0.0100 -0.0014
  518496  4294730 0.0020 0.0100 -0.0014
  518497  4294730 0.0020 0.0100 -0.0014
  518499  4294730 0.0030 0.0100 -0.0014
  518500  4294730 0.0040 0.0100 -0.0014
  518501  4294730 0.0030 0.0100 -0.0014
  518502  4294730 0.0020 0.0100 -0.0014
  518503  4294730 0.0020 0.0100 -0.0014
  518505  4294730 0.0020 0.0100 -0.0014
  518506  4294730 0.0020 0.0100 -0.0014
  518507  4294730 0.0030 0.0100 -0.0014
  518508  4294730 0.0020 0.0100 -0.0014
  518509  4294730 0.0010 0.0100 -0.0014
  518511  4294730 0.0010 0.0100 -0.0014
  518512  4294730 0.0010 0.0100 -0.0014
  518513  4294730 0.0010 0.0100 -0.0014
  518514  4294730 0.0010 0.0100 -0.0014
  518515  4294730 0.0010 0.0100 -0.0014
  518517  4294730 0.0010 0.0100 -0.0014
  518518  4294730 0.0010 0.0100 -0.0014
  518519  4294730 0.0010 0.0100 -0.0014
  518520  4294730 0.0000 0.0100 -0.0014
  518521  4294730 0.0000 0.0100 -0.0014
  518523  4294730 0.0010 0.0100 -0.0013
  518524  4294730 0.0000 0.0100 -0.0013
  518525  4294730 0.0010 0.0100 -0.0013
  518526  4294730 0.0010 0.0100 -0.0013
  518527  4294730 0.0010 0.0100 -0.0013
  518529  4294730 0.0020 0.0100 -0.0013
  518530  4294730 0.0010 0.0100 -0.0013
  518531  4294730 0.0010 0.0100 -0.0013
  518532  4294730 0.0010 0.0100 -0.0013
  518533  4294730 0.0010 0.0100 -0.0013
  518535  4294730 0.0000 0.0100 -0.0013
  518536  4294730 0.0010 0.0100 -0.0013
  518537  4294730 0.0000 0.0100 -0.0013
  518538  4294730 0.0010 0.0100 -0.0013
  518539  4294730 0.0010 0.0100 -0.0013
  518541  4294730 0.0010 0.0100 -0.0013
  518542  4294730 0.0000 0.0100 -0.0013
  518543  4294730 0.0000 0.0100 -0.0013
  518544  4294730 0.0010 0.0100 -0.0013
  518545  4294730 0.0010 0.0100 -0.0013
  518548  4294730 0.0000 0.0100 -0.0013
  518549  4294730 0.0000 0.0100 -0.0013
  518550  4294730 0.0010 0.0100 -0.0013
  518551  4294730 0.0000 0.0100 -0.0013
  518553  4294730 0.0010 0.0100 -0.0013
  518555  4294730 0.0000 0.0100 -0.0012
  518556  4294730 -0.0100 0.0100 -0.0012
  518559  4294730 0.0010 0.0100 -0.0012
  518561  4294730 0.0000 0.0100 -0.0012
  518562  4294730 0.0000 0.0100 -0.0012
  518563  4294730 0.0000 0.0100 -0.0012
  518578  4294730 -0.0050 0.0100 -0.0012
  518581  4294730 0.0040 0.0100 -0.0012
  518602  4294730 -0.0030 0.0100 -0.0011
  518616  4294730 -0.0020 0.0100 -0.0011
  518617  4294730 -0.0010 0.0100 -0.0011
  518633  4294730 0.0000 0.0100 -0.0010
  518641  4294730 -0.0070 0.0100 -0.0010
  518643  4294730 0.0000 0.0100 -0.0010
  518644  4294730 -0.0020 0.0100 -0.0010
  518647  4294730 0.0000 0.0100 -0.0010
  518649  4294730 0.0000 0.0100 -0.0010
  518650  4294730 0.0000 0.0100 -0.0010
  518651  4294730 -0.0050 0.0100 -0.0010
  518652  4294730 -0.0060 0.0100 -0.0010
  518655  4294730 0.0010 0.0100 -0.0009
  518656  4294730 0.0030 0.0100 -0.0009
  518398  4294729 0.0000 0.0100 -0.0017
  518405  4294729 0.0000 0.0100 -0.0017
  518406  4294729 -0.0010 0.0100 -0.0017
  518407  4294729 -0.0010 0.0100 -0.0017
  518409  4294729 0.0000 0.0100 -0.0017
  518416  4294729 0.0010 0.0100 -0.0016
  518417  4294729 0.0010 0.0100 -0.0016
  518418  4294729 -0.0010 0.0100 -0.0016
  518419  4294729 0.0030 0.0100 -0.0016
  518421  4294729 0.0010 0.0100 -0.0016
  518423  4294729 0.0020 0.0100 -0.0016
  518431  4294729 0.0050 0.0100 -0.0016
  518433  4294729 0.0120 0.0100 -0.0016
  518434  4294729 0.0030 0.0100 -0.0016
  518441  4294729 0.0040 0.0100 -0.0016
  518445  4294729 0.0030 0.0100 -0.0016
  518446  4294729 0.0010 0.0100 -0.0016
  518447  4294729 0.0020 0.0100 -0.0016
  518448  4294729 0.0020 0.0100 -0.0016
  518452  4294729 0.0020 0.0100 -0.0016
  518453  4294729 0.0020 0.0100 -0.0016
  518454  4294729 0.0020 0.0100 -0.0015
  518455  4294729 0.0020 0.0100 -0.0015
  518457  4294729 0.0020 0.0100 -0.0015
  518458  4294729 0.0020 0.0100 -0.0015
  518459  4294729 0.0020 0.0100 -0.0015
  518460  4294729 0.0020 0.0100 -0.0015
  518461  4294729 0.0020 0.0100 -0.0015
  518463  4294729 0.0020 0.0100 -0.0015
  518464  4294729 0.0020 0.0100 -0.0015
  518465  4294729 0.0020 0.0100 -0.0015
  518466  4294729 0.0020 0.0100 -0.0015
  518467  4294729 0.0020 0.0100 -0.0015
  518469  4294729 0.0020 0.0100 -0.0015
  518470  4294729 0.0020 0.0100 -0.0015
  518471  4294729 0.0020 0.0100 -0.0015
  518472  4294729 0.0010 0.0100 -0.0015
  518473  4294729 0.0020 0.0100 -0.0015
  518475  4294729 0.0020 0.0100 -0.0015
  518476  4294729 0.0020 0.0100 -0.0015
  518477  4294729 0.0020 0.0100 -0.0015
  518478  4294729 0.0020 0.0100 -0.0015
  518479  4294729 0.0030 0.0100 -0.0015
  518481  4294729 0.0030 0.0100 -0.0015
  518482  4294729 0.0020 0.0100 -0.0015
  518483  4294729 0.0020 0.0100 -0.0015
  518484  4294729 0.0020 0.0100 -0.0015
  518485  4294729 0.0020 0.0100 -0.0015
  518487  4294729 0.0030 0.0100 -0.0015
  518488  4294729 0.0020 0.0100 -0.0015
  518489  4294729 0.0020 0.0100 -0.0015
  518490  4294729 0.0020 0.0100 -0.0014
  518491  4294729 0.0020 0.0100 -0.0014
  518493  4294729 0.0020 0.0100 -0.0014
  518494  4294729 0.0040 0.0100 -0.0014
  518495  4294729 0.0040 0.0100 -0.0014
  518496  4294729 0.0020 0.0100 -0.0014
  518497  4294729 0.0020 0.0100 -0.0014
  518499  4294729 0.0030 0.0100 -0.0014
  518500  4294729 0.0040 0.0100 -0.0014
  518501  4294729 0.0030 0.0100 -0.0014
  518502  4294729 0.0020 0.0100 -0.0014
  518503  4294729 0.0020 0.0100 -0.0014
  518505  4294729 0.0020 0.0100 -0.0014
  518506  4294729 0.0020 0.0100 -0.0014
  518507  4294729 0.0030 0.0100 -0.0014
  518508  4294729 0.0020 0.0100 -0.0014
  518509  4294729 0.0010 0.0100 -0.0014
  518511  4294729 0.0010 0.0100 -0.0014
  518512  4294729 0.0010 0.0100 -0.0014
  518513  4294729 0.0010 0.0100 -0.0014
  518514  4294729 0.0010 0.0100 -0.0014
  518515  4294729 0.0010 0.0100 -0.0014
  518517  4294729 0.0010 0.0100 -0.0014
  518518  4294729 0.0010 0.0100 -0.0014
  518519  4294729 0.0010 0.0100 -0.0014
  518520  4294729 0.0000 0.0100 -0.0014
  518521  4294729 0.0000 0.0100 -0.0014
  518523  4294729 0.0010 0.0100 -0.0013
  518524  4294729 0.0000 0.0100 -0.0013
  518525  4294729 0.0010 0.0100 -0.0013
  518526  4294729 0.0010 0.0100 -0.0013
  518527  4294729 0.0010 0.0100 -0.0013
  518529  4294729 0.0020 0.0100 -0.0013
  518530  4294729 0.0010 0.0100 -0.0013
  518531  4294729 0.0010 0.0100 -0.0013
  518532  4294729 0.0010 0.0100 -0.0013
  518533  4294729 0.0010 0.0100 -0.0013
  518535  4294729 0.0010 0.0100 -0.0013
  518536  4294729 0.0010 0.0100 -0.0013
  518537  4294729 0.0000 0.0100 -0.0013
  518538  4294729 0.0010 0.0100 -0.0013
  518539  4294729 0.0010 0.0100 -0.0013
  518541  4294729 0.0010 0.0100 -0.0013
  518542  4294729 0.0000 0.0100 -0.0013
  518543  4294729 0.0010 0.0100 -0.0013
  518544  4294729 0.0020 0.0100 -0.0013
  518545  4294729 0.0010 0.0100 -0.0013
  518547  4294729 0.0150 0.0100 -0.0013
  518548  4294729 0.0040 0.0100 -0.0013
  518550  4294729 0.0010 0.0100 -0.0013
  518551  4294729 0.0000 0.0100 -0.0013
  518553  4294729 -0.0010 0.0100 -0.0013
  518554  4294729 0.0010 0.0100 -0.0013
  518555  4294729 0.0000 0.0100 -0.0012
  518556  4294729 -0.0010 0.0100 -0.0012
  518559  4294729 0.0000 0.0100 -0.0012
  518560  4294729 -0.0010 0.0100 -0.0012
  518561  4294729 0.0010 0.0100 -0.0012
  518562  4294729 0.0010 0.0100 -0.0012
  518563  4294729 0.0000 0.0100 -0.0012
  518578  4294729 0.0080 0.0100 -0.0012
  518581  4294729 0.0000 0.0100 -0.0012
  518616  4294729 -0.0020 0.0100 -0.0011
  518617  4294729 -0.0030 0.0100 -0.0011
  518629  4294729 -0.0080 0.0100 -0.0010
  518631  4294729 0.0000 0.0100 -0.0010
  518632  4294729 0.0020 0.0100 -0.0010
  518633  4294729 0.0010 0.0100 -0.0010
  518634  4294729 0.0000 0.0100 -0.0010
  518637  4294729 0.0000 0.0100 -0.0010
  518639  4294729 0.0010 0.0100 -0.0010
  518641  4294729 -0.0010 0.0100 -0.0010
  518643  4294729 0.0000 0.0100 -0.0010
  518644  4294729 -0.0050 0.0100 -0.0010
  518645  4294729 0.0000 0.0100 -0.0010
  518651  4294729 -0.0010 0.0100 -0.0010
  518652  4294729 0.0000 0.0100 -0.0010
  518653  4294729 -0.0030 0.0100 -0.0010
  518655  4294729 0.0010 0.0100 -0.0009
  518656  4294729 0.0000 0.0100 -0.0009
  518657  4294729 -0.0020 0.0100 -0.0009
  518658  4294729 0.0010 0.0100 -0.0009
  518371  4294728 0.0000 0.0100 -0.0017
  518373  4294728 -0.0080 0.0100 -0.0017
  518405  4294728 0.0000 0.0100 -0.0017
  518406  4294728 -0.0010 0.0100 -0.0017
  518407  4294728 0.0010 0.0100 -0.0017
  518410  4294728 0.0000 0.0100 -0.0017
  518411  4294728 0.0030 0.0100 -0.0017
  518412  4294728 -0.0010 0.0100 -0.0017
  518416  4294728 0.0010 0.0100 -0.0016
  518421  4294728 0.0010 0.0100 -0.0016
  518422  4294728 0.0020 0.0100 -0.0016
  518425  4294728 0.0010 0.0100 -0.0016
  518427  4294728 0.0010 0.0100 -0.0016
  518428  4294728 0.0020 0.0100 -0.0016
  518429  4294728 0.0030 0.0100 -0.0016
  518433  4294728 0.0010 0.0100 -0.0016
  518434  4294728 0.0030 0.0100 -0.0016
  518439  4294728 0.0010 0.0100 -0.0016
  518440  4294728 0.0010 0.0100 -0.0016
  518441  4294728 0.0020 0.0100 -0.0016
  518442  4294728 0.0110 0.0100 -0.0016
  518445  4294728 0.0030 0.0100 -0.0016
  518446  4294728 0.0020 0.0100 -0.0016
  518447  4294728 0.0020 0.0100 -0.0016
  518448  4294728 0.0020 0.0100 -0.0016
  518449  4294728 0.0020 0.0100 -0.0016
  518452  4294728 0.0020 0.0100 -0.0016
  518453  4294728 0.0020 0.0100 -0.0016
  518454  4294728 0.0020 0.0100 -0.0016
  518455  4294728 0.0020 0.0100 -0.0016
  518457  4294728 0.0020 0.0100 -0.0015
  518458  4294728 0.0020 0.0100 -0.0015
  518459  4294728 0.0030 0.0100 -0.0015
  518460  4294728 0.0020 0.0100 -0.0015
  518463  4294728 0.0020 0.0100 -0.0015
  518464  4294728 0.0020 0.0100 -0.0015
  518465  4294728 0.0020 0.0100 -0.0015
  518466  4294728 0.0020 0.0100 -0.0015
  518467  4294728 0.0020 0.0100 -0.0015
  518469  4294728 0.0020 0.0100 -0.0015
  518470  4294728 0.0020 0.0100 -0.0015
  518471  4294728 0.0020 0.0100 -0.0015
  518472  4294728 0.0010 0.0100 -0.0015
  518473  4294728 0.0020 0.0100 -0.0015
  518475  4294728 0.0020 0.0100 -0.0015
  518476  4294728 0.0020 0.0100 -0.0015
  518477  4294728 0.0020 0.0100 -0.0015
  518478  4294728 0.0020 0.0100 -0.0015
  518479  4294728 0.0040 0.0100 -0.0015
  518482  4294728 0.0020 0.0100 -0.0015
  518483  4294728 0.0020 0.0100 -0.0015
  518484  4294728 0.0020 0.0100 -0.0015
  518485  4294728 0.0020 0.0100 -0.0015
  518487  4294728 0.0020 0.0100 -0.0015
  518488  4294728 0.0020 0.0100 -0.0015
  518489  4294728 0.0020 0.0100 -0.0015
  518490  4294728 0.0020 0.0100 -0.0015
  518491  4294728 0.0020 0.0100 -0.0014
  518493  4294728 0.0020 0.0100 -0.0014
  518494  4294728 0.0030 0.0100 -0.0014
  518495  4294728 0.0030 0.0100 -0.0014
  518496  4294728 0.0020 0.0100 -0.0014
  518497  4294728 0.0020 0.0100 -0.0014
  518499  4294728 0.0020 0.0100 -0.0014
  518500  4294728 0.0030 0.0100 -0.0014
  518501  4294728 0.0020 0.0100 -0.0014
  518502  4294728 0.0020 0.0100 -0.0014
  518503  4294728 0.0020 0.0100 -0.0014
  518505  4294728 0.0020 0.0100 -0.0014
  518506  4294728 0.0020 0.0100 -0.0014
  518507  4294728 0.0020 0.0100 -0.0014
  518508  4294728 0.0020 0.0100 -0.0014
  518509  4294728 0.0010 0.0100 -0.0014
  518511  4294728 0.0020 0.0100 -0.0014
  518512  4294728 0.0020 0.0100 -0.0014
  518513  4294728 0.0020 0.0100 -0.0014
  518514  4294728 0.0010 0.0100 -0.0014
  518515  4294728 0.0010 0.0100 -0.0014
  518517  4294728 0.0010 0.0100 -0.0014
  518518  4294728 0.0010 0.0100 -0.0014
  518519  4294728 0.0010 0.0100 -0.0014
  518520  4294728 0.0000 0.0100 -0.0014
  518521  4294728 0.0000 0.0100 -0.0014
  518523  4294728 0.0010 0.0100 -0.0014
  518524  4294728 0.0000 0.0100 -0.0013
  518525  4294728 0.0010 0.0100 -0.0013
  518526  4294728 0.0010 0.0100 -0.0013
  518527  4294728 0.0010 0.0100 -0.0013
  518529  4294728 0.0020 0.0100 -0.0013
  518530  4294728 0.0010 0.0100 -0.0013
  518531  4294728 0.0010 0.0100 -0.0013
  518532  4294728 0.0010 0.0100 -0.0013
  518533  4294728 0.0010 0.0100 -0.0013
  518535  4294728 -0.0020 0.0100 -0.0013
  518536  4294728 0.0010 0.0100 -0.0013
  518537  4294728 0.0000 0.0100 -0.0013
  518538  4294728 0.0010 0.0100 -0.0013
  518539  4294728 0.0010 0.0100 -0.0013
  518541  4294728 0.0010 0.0100 -0.0013
  518542  4294728 0.0000 0.0100 -0.0013
  518543  4294728 0.0010 0.0100 -0.0013
  518544  4294728 0.0020 0.0100 -0.0013
  518545  4294728 0.0020 0.0100 -0.0013
  518547  4294728 0.0030 0.0100 -0.0013
  518548  4294728 0.0040 0.0100 -0.0013
  518549  4294728 0.0020 0.0100 -0.0013
  518550  4294728 0.0010 0.0100 -0.0013
  518551  4294728 0.0020 0.0100 -0.0013
  518553  4294728 -0.0010 0.0100 -0.0013
  518554  4294728 0.0000 0.0100 -0.0013
  518555  4294728 0.0000 0.0100 -0.0013
  518556  4294728 0.0000 0.0100 -0.0012
  518557  4294728 0.0020 0.0100 -0.0012
  518559  4294728 0.0010 0.0100 -0.0012
  518560  4294728 0.0000 0.0100 -0.0012
  518561  4294728 0.0010 0.0100 -0.0012
  518563  4294728 0.0010 0.0100 -0.0012
  518581  4294728 0.0050 0.0100 -0.0012
  518610  4294728 0.0020 0.0100 -0.0011
  518616  4294728 0.0000 0.0100 -0.0011
  518617  4294728 -0.0020 0.0100 -0.0011
  518621  4294728 0.0020 0.0100 -0.0010
  518622  4294728 0.0000 0.0100 -0.0010
  518623  4294728 -0.0040 0.0100 -0.0010
  518631  4294728 0.0000 0.0100 -0.0010
  518632  4294728 0.0020 0.0100 -0.0010
  518633  4294728 0.0070 0.0100 -0.0010
  518634  4294728 0.0020 0.0100 -0.0010
  518637  4294728 0.0000 0.0100 -0.0010
  518638  4294728 0.0000 0.0100 -0.0010
  518639  4294728 0.0040 0.0100 -0.0010
  518643  4294728 0.0000 0.0100 -0.0010
  518644  4294728 0.0000 0.0100 -0.0010
  518645  4294728 0.0000 0.0100 -0.0010
  518651  4294728 0.0020 0.0100 -0.0010
  518652  4294728 -0.0020 0.0100 -0.0010
  518653  4294728 -0.0020 0.0100 -0.0010
  518656  4294728 0.0000 0.0100 -0.0009
  518657  4294728 0.0000 0.0100 -0.0009
  518658  4294728 0.0010 0.0100 -0.0009
  518659  4294728 0.0030 0.0100 -0.0009
  518661  4294728 0.0010 0.0100 -0.0009
  518662  4294728 0.0000 0.0100 -0.0009
  518371  4294727 -0.0090 0.0100 -0.0017
  518373  4294727 -0.0030 0.0100 -0.0017
  518387  4294727 -0.0080 0.0100 -0.0017
  518394  4294727 0.0010 0.0100 -0.0017
  518399  4294727 -0.0020 0.0100 -0.0017
  518404  4294727 -0.0010 0.0100 -0.0017
  518405  4294727 0.0010 0.0100 -0.0017
  518406  4294727 0.0000 0.0100 -0.0017
  518410  4294727 0.0000 0.0100 -0.0017
  518411  4294727 0.0020 0.0100 -0.0017
  518416  4294727 0.0000 0.0100 -0.0017
  518417  4294727 0.0010 0.0100 -0.0016
  518419  4294727 0.0020 0.0100 -0.0016
  518421  4294727 0.0020 0.0100 -0.0016
  518422  4294727 0.0020 0.0100 -0.0016
  518424  4294727 0.0020 0.0100 -0.0016
  518425  4294727 0.0020 0.0100 -0.0016
  518427  4294727 0.0020 0.0100 -0.0016
  518428  4294727 0.0060 0.0100 -0.0016
  518429  4294727 0.0040 0.0100 -0.0016
  518430  4294727 0.0040 0.0100 -0.0016
  518431  4294727 0.0020 0.0100 -0.0016
  518433  4294727 0.0030 0.0100 -0.0016
  518437  4294727 0.0030 0.0100 -0.0016
  518440  4294727 -0.0010 0.0100 -0.0016
  518441  4294727 0.0030 0.0100 -0.0016
  518443  4294727 0.0030 0.0100 -0.0016
  518445  4294727 0.0120 0.0100 -0.0016
  518447  4294727 0.0020 0.0100 -0.0016
  518448  4294727 0.0010 0.0100 -0.0016
  518449  4294727 0.0020 0.0100 -0.0016
  518452  4294727 0.0020 0.0100 -0.0016
  518454  4294727 0.0020 0.0100 -0.0016
  518455  4294727 0.0020 0.0100 -0.0016
  518457  4294727 0.0020 0.0100 -0.0015
  518458  4294727 0.0020 0.0100 -0.0015
  518459  4294727 0.0030 0.0100 -0.0015
  518460  4294727 0.0020 0.0100 -0.0015
  518461  4294727 0.0010 0.0100 -0.0015
  518463  4294727 0.0020 0.0100 -0.0015
  518464  4294727 0.0020 0.0100 -0.0015
  518465  4294727 0.0020 0.0100 -0.0015
  518466  4294727 0.0020 0.0100 -0.0015
  518467  4294727 0.0020 0.0100 -0.0015
  518469  4294727 0.0020 0.0100 -0.0015
  518471  4294727 0.0020 0.0100 -0.0015
  518472  4294727 0.0020 0.0100 -0.0015
  518473  4294727 0.0020 0.0100 -0.0015
  518475  4294727 0.0020 0.0100 -0.0015
  518476  4294727 0.0020 0.0100 -0.0015
  518477  4294727 0.0020 0.0100 -0.0015
  518478  4294727 0.0020 0.0100 -0.0015
  518479  4294727 0.0030 0.0100 -0.0015
  518481  4294727 0.0020 0.0100 -0.0015
  518482  4294727 0.0020 0.0100 -0.0015
  518484  4294727 0.0020 0.0100 -0.0015
  518485  4294727 0.0020 0.0100 -0.0015
  518487  4294727 0.0020 0.0100 -0.0015
  518488  4294727 0.0020 0.0100 -0.0015
  518489  4294727 0.0020 0.0100 -0.0015
  518490  4294727 0.0020 0.0100 -0.0015
  518491  4294727 0.0020 0.0100 -0.0015
  518493  4294727 0.0030 0.0100 -0.0014
  518494  4294727 0.0030 0.0100 -0.0014
  518495  4294727 0.0020 0.0100 -0.0014
  518496  4294727 0.0020 0.0100 -0.0014
  518497  4294727 0.0030 0.0100 -0.0014
  518499  4294727 0.0030 0.0100 -0.0014
  518500  4294727 0.0030 0.0100 -0.0014
  518501  4294727 0.0020 0.0100 -0.0014
  518502  4294727 0.0030 0.0100 -0.0014
  518503  4294727 0.0020 0.0100 -0.0014
  518505  4294727 0.0020 0.0100 -0.0014
  518506  4294727 0.0020 0.0100 -0.0014
  518507  4294727 0.0020 0.0100 -0.0014
  518508  4294727 0.0020 0.0100 -0.0014
  518509  4294727 0.0020 0.0100 -0.0014
  518511  4294727 0.0020 0.0100 -0.0014
  518512  4294727 0.0020 0.0100 -0.0014
  518513  4294727 0.0020 0.0100 -0.0014
  518514  4294727 0.0010 0.0100 -0.0014
  518515  4294727 0.0010 0.0100 -0.0014
  518517  4294727 0.0010 0.0100 -0.0014
  518518  4294727 0.0010 0.0100 -0.0014
  518519  4294727 0.0010 0.0100 -0.0014
  518520  4294727 0.0010 0.0100 -0.0014
  518521  4294727 0.0010 0.0100 -0.0014
  518523  4294727 0.0010 0.0100 -0.0014
  518524  4294727 0.0000 0.0100 -0.0014
  518525  4294727 0.0010 0.0100 -0.0013
  518526  4294727 0.0010 0.0100 -0.0013
  518527  4294727 0.0010 0.0100 -0.0013
  518529  4294727 0.0010 0.0100 -0.0013
  518530  4294727 0.0010 0.0100 -0.0013
  518531  4294727 0.0010 0.0100 -0.0013
  518532  4294727 0.0010 0.0100 -0.0013
  518533  4294727 0.0010 0.0100 -0.0013
  518535  4294727 0.0000 0.0100 -0.0013
  518536  4294727 0.0010 0.0100 -0.0013
  518537  4294727 0.0010 0.0100 -0.0013
  518538  4294727 0.0010 0.0100 -0.0013
  518539  4294727 0.0010 0.0100 -0.0013
  518541  4294727 0.0010 0.0100 -0.0013
  518542  4294727 0.0010 0.0100 -0.0013
  518543  4294727 0.0020 0.0100 -0.0013
  518544  4294727 0.0010 0.0100 -0.0013
  518548  4294727 0.0040 0.0100 -0.0013
  518549  4294727 0.0020 0.0100 -0.0013
  518550  4294727 0.0010 0.0100 -0.0013
  518551  4294727 0.0040 0.0100 -0.0013
  518553  4294727 0.0000 0.0100 -0.0013
  518554  4294727 0.0000 0.0100 -0.0013
  518555  4294727 0.0000 0.0100 -0.0013
  518556  4294727 0.0010 0.0100 -0.0013
  518557  4294727 0.0020 0.0100 -0.0012
  518559  4294727 0.0000 0.0100 -0.0012
  518560  4294727 0.0010 0.0100 -0.0012
  518561  4294727 0.0020 0.0100 -0.0012
  518569  4294727 0.0000 0.0100 -0.0012
  518609  4294727 -0.0010 0.0100 -0.0011
  518610  4294727 0.0010 0.0100 -0.0011
  518615  4294727 0.0000 0.0100 -0.0011
  518616  4294727 0.0000 0.0100 -0.0011
  518619  4294727 0.0010 0.0100 -0.0011
  518620  4294727 -0.0020 0.0100 -0.0011
  518622  4294727 0.0020 0.0100 -0.0010
  518623  4294727 0.0000 0.0100 -0.0010
  518632  4294727 0.0050 0.0100 -0.0010
  518633  4294727 0.0060 0.0100 -0.0010
  518634  4294727 0.0000 0.0100 -0.0010
  518635  4294727 0.0010 0.0100 -0.0010
  518637  4294727 0.0000 0.0100 -0.0010
  518638  4294727 0.0020 0.0100 -0.0010
  518639  4294727 0.0080 0.0100 -0.0010
  518640  4294727 0.0000 0.0100 -0.0010
  518643  4294727 0.0010 0.0100 -0.0010
  518645  4294727 -0.0050 0.0100 -0.0010
  518646  4294727 0.0000 0.0100 -0.0010
  518652  4294727 -0.0040 0.0100 -0.0010
  518653  4294727 -0.0040 0.0100 -0.0010
  518656  4294727 0.0030 0.0100 -0.0009
  518657  4294727 0.0020 0.0100 -0.0009
  518658  4294727 0.0020 0.0100 -0.0009
  518659  4294727 -0.0060 0.0100 -0.0009
  518661  4294727 0.0050 0.0100 -0.0009
  518662  4294727 0.0260 0.0100 -0.0009
  518667  4294727 -0.0040 0.0100 -0.0009
  518385  4294725 0.0030 0.0100 -0.0017
  518386  4294725 0.0000 0.0100 -0.0017
  518394  4294725 -0.0040 0.0100 -0.0017
  518399  4294725 0.0110 0.0100 -0.0017
  518403  4294725 -0.0020 0.0100 -0.0017
  518404  4294725 -0.0020 0.0100 -0.0017
  518405  4294725 -0.0090 0.0100 -0.0017
  518410  4294725 0.0010 0.0100 -0.0017
  518411  4294725 0.0040 0.0100 -0.0017
  518412  4294725 0.0020 0.0100 -0.0017
  518413  4294725 0.0020 0.0100 -0.0017
  518418  4294725 0.0000 0.0100 -0.0017
  518419  4294725 0.0000 0.0100 -0.0017
  518421  4294725 0.0020 0.0100 -0.0016
  518423  4294725 0.0020 0.0100 -0.0016
  518424  4294725 0.0020 0.0100 -0.0016
  518425  4294725 0.0020 0.0100 -0.0016
  518428  4294725 0.0080 0.0100 -0.0016
  518430  4294725 0.0030 0.0100 -0.0016
  518431  4294725 0.0020 0.0100 -0.0016
  518433  4294725 0.0020 0.0100 -0.0016
  518435  4294725 0.0020 0.0100 -0.0016
  518439  4294725 0.0000 0.0100 -0.0016
  518440  4294725 0.0020 0.0100 -0.0016
  518441  4294725 0.0020 0.0100 -0.0016
  518442  4294725 0.0020 0.0100 -0.0016
  518443  4294725 0.0000 0.0100 -0.0016
  518445  4294725 0.0120 0.0100 -0.0016
  518446  4294725 0.0040 0.0100 -0.0016
  518447  4294725 0.0020 0.0100 -0.0016
  518448  4294725 0.0020 0.0100 -0.0016
  518451  4294725 0.0020 0.0100 -0.0016
  518452  4294725 0.0020 0.0100 -0.0016
  518453  4294725 0.0020 0.0100 -0.0016
  518454  4294725 0.0020 0.0100 -0.0016
  518455  4294725 0.0020 0.0100 -0.0016
  518457  4294725 0.0020 0.0100 -0.0016
  518458  4294725 0.0020 0.0100 -0.0016
  518459  4294725 0.0020 0.0100 -0.0016
  518460  4294725 0.0010 0.0100 -0.0015
  518461  4294725 0.0020 0.0100 -0.0015
  518463  4294725 0.0020 0.0100 -0.0015
  518464  4294725 0.0020 0.0100 -0.0015
  518465  4294725 0.0020 0.0100 -0.0015
  518466  4294725 0.0020 0.0100 -0.0015
  518467  4294725 0.0020 0.0100 -0.0015
  518469  4294725 0.0020 0.0100 -0.0015
  518470  4294725 0.0020 0.0100 -0.0015
  518471  4294725 0.0010 0.0100 -0.0015
  518472  4294725 0.0020 0.0100 -0.0015
  518473  4294725 0.0020 0.0100 -0.0015
  518475  4294725 0.0020 0.0100 -0.0015
  518476  4294725 0.0020 0.0100 -0.0015
  518477  4294725 0.0020 0.0100 -0.0015
  518479  4294725 0.0030 0.0100 -0.0015
  518481  4294725 0.0020 0.0100 -0.0015
  518482  4294725 0.0020 0.0100 -0.0015
  518483  4294725 0.0020 0.0100 -0.0015
  518484  4294725 0.0020 0.0100 -0.0015
  518485  4294725 0.0020 0.0100 -0.0015
  518487  4294725 0.0020 0.0100 -0.0015
  518488  4294725 0.0020 0.0100 -0.0015
  518489  4294725 0.0020 0.0100 -0.0015
  518490  4294725 0.0020 0.0100 -0.0015
  518491  4294725 0.0020 0.0100 -0.0015
  518493  4294725 0.0030 0.0100 -0.0015
  518494  4294725 0.0020 0.0100 -0.0015
  518495  4294725 0.0020 0.0100 -0.0014
  518496  4294725 0.0020 0.0100 -0.0014
  518497  4294725 0.0030 0.0100 -0.0014
  518499  4294725 0.0030 0.0100 -0.0014
  518500  4294725 0.0030 0.0100 -0.0014
  518501  4294725 0.0020 0.0100 -0.0014
  518502  4294725 0.0030 0.0100 -0.0014
  518503  4294725 0.0020 0.0100 -0.0014
  518505  4294725 0.0020 0.0100 -0.0014
  518506  4294725 0.0030 0.0100 -0.0014
  518507  4294725 0.0030 0.0100 -0.0014
  518508  4294725 0.0020 0.0100 -0.0014
  518509  4294725 0.0020 0.0100 -0.0014
  518511  4294725 0.0020 0.0100 -0.0014
  518512  4294725 0.0020 0.0100 -0.0014
  518513  4294725 0.0010 0.0100 -0.0014
  518514  4294725 0.0020 0.0100 -0.0014
  518515  4294725 0.0010 0.0100 -0.0014
  518517  4294725 0.0010 0.0100 -0.0014
  518518  4294725 0.0010 0.0100 -0.0014
  518519  4294725 0.0000 0.0100 -0.0014
  518520  4294725 0.0010 0.0100 -0.0014
  518521  4294725 0.0010 0.0100 -0.0014
  518523  4294725 0.0000 0.0100 -0.0014
  518524  4294725 0.0010 0.0100 -0.0014
  518525  4294725 0.0010 0.0100 -0.0014
  518526  4294725 0.0010 0.0100 -0.0014
  518527  4294725 0.0010 0.0100 -0.0013
  518529  4294725 0.0010 0.0100 -0.0013
  518530  4294725 0.0010 0.0100 -0.0013
  518531  4294725 0.0010 0.0100 -0.0013
  518532  4294725 0.0010 0.0100 -0.0013
  518533  4294725 0.0010 0.0100 -0.0013
  518535  4294725 0.0010 0.0100 -0.0013
  518536  4294725 0.0010 0.0100 -0.0013
  518537  4294725 0.0010 0.0100 -0.0013
  518538  4294725 0.0010 0.0100 -0.0013
  518539  4294725 0.0010 0.0100 -0.0013
  518541  4294725 0.0010 0.0100 -0.0013
  518542  4294725 0.0000 0.0100 -0.0013
  518543  4294725 0.0030 0.0100 -0.0013
  518544  4294725 0.0010 0.0100 -0.0013
  518545  4294725 0.0030 0.0100 -0.0013
  518547  4294725 0.0080 0.0100 -0.0013
  518548  4294725 0.0020 0.0100 -0.0013
  518549  4294725 0.0010 0.0100 -0.0013
  518550  4294725 0.0010 0.0100 -0.0013
  518551  4294725 0.0010 0.0100 -0.0013
  518553  4294725 0.0000 0.0100 -0.0013
  518554  4294725 0.0010 0.0100 -0.0013
  518555  4294725 0.0010 0.0100 -0.0013
  518556  4294725 0.0010 0.0100 -0.0013
  518557  4294725 0.0010 0.0100 -0.0013
  518560  4294725 0.0010 0.0100 -0.0012
  518561  4294725 0.0020 0.0100 -0.0012
  518565  4294725 0.0010 0.0100 -0.0012
  518609  4294725 -0.0080 0.0100 -0.0011
  518610  4294725 0.0010 0.0100 -0.0011
  518613  4294725 -0.0090 0.0100 -0.0011
  518614  4294725 0.0020 0.0100 -0.0011
  518615  4294725 0.0020 0.0100 -0.0011
  518616  4294725 0.0000 0.0100 -0.0011
  518617  4294725 -0.0010 0.0100 -0.0011
  518619  4294725 0.0010 0.0100 -0.0011
  518620  4294725 -0.0090 0.0100 -0.0011
  518621  4294725 0.0040 0.0100 -0.0011
  518622  4294725 0.0020 0.0100 -0.0010
  518623  4294725 0.0050 0.0100 -0.0010
  518625  4294725 0.0030 0.0100 -0.0010
  518626  4294725 0.0000 0.0100 -0.0010
  518627  4294725 0.0090 0.0100 -0.0010
  518632  4294725 0.0060 0.0100 -0.0010
  518633  4294725 0.0080 0.0100 -0.0010
  518634  4294725 0.0080 0.0100 -0.0010
  518635  4294725 0.0000 0.0100 -0.0010
  518637  4294725 0.0000 0.0100 -0.0010
  518638  4294725 0.0020 0.0100 -0.0010
  518639  4294725 0.0020 0.0100 -0.0010
  518640  4294725 0.0000 0.0100 -0.0010
  518641  4294725 0.0000 0.0100 -0.0010
  518643  4294725 0.0000 0.0100 -0.0010
  518646  4294725 0.0030 0.0100 -0.0010
  518647  4294725 0.0010 0.0100 -0.0010
  518650  4294725 0.0050 0.0100 -0.0010
  518651  4294725 0.0010 0.0100 -0.0010
  518652  4294725 0.0000 0.0100 -0.0010
  518653  4294725 -0.0100 0.0100 -0.0010
  518656  4294725 0.0050 0.0100 -0.0009
  518657  4294725 0.0010 0.0100 -0.0009
  518658  4294725 0.0030 0.0100 -0.0009
  518659  4294725 -0.0020 0.0100 -0.0009
  518661  4294725 0.0040 0.0100 -0.0009
  518662  4294725 0.0140 0.0100 -0.0009
  518385  4294724 0.0000 0.0100 -0.0017
  518386  4294724 0.0020 0.0100 -0.0017
  518391  4294724 0.0040 0.0100 -0.0017
  518399  4294724 -0.0030 0.0100 -0.0017
  518400  4294724 0.0070 0.0100 -0.0017
  518403  4294724 0.0030 0.0100 -0.0017
  518404  4294724 0.0020 0.0100 -0.0017
  518405  4294724 0.0000 0.0100 -0.0017
  518407  4294724 -0.0050 0.0100 -0.0017
  518409  4294724 -0.0020 0.0100 -0.0017
  518410  4294724 0.0000 0.0100 -0.0017
  518411  4294724 0.0020 0.0100 -0.0017
  518412  4294724 0.0020 0.0100 -0.0017
  518418  4294724 0.0040 0.0100 -0.0017
  518419  4294724 0.0040 0.0100 -0.0017
  518421  4294724 0.0020 0.0100 -0.0017
  518423  4294724 0.0020 0.0100 -0.0016
  518424  4294724 0.0020 0.0100 -0.0016
  518425  4294724 0.0020 0.0100 -0.0016
  518428  4294724 0.0050 0.0100 -0.0016
  518429  4294724 0.0030 0.0100 -0.0016
  518430  4294724 0.0020 0.0100 -0.0016
  518435  4294724 0.0020 0.0100 -0.0016
  518436  4294724 0.0040 0.0100 -0.0016
  518439  4294724 0.0020 0.0100 -0.0016
  518440  4294724 0.0030 0.0100 -0.0016
  518441  4294724 0.0020 0.0100 -0.0016
  518442  4294724 0.0020 0.0100 -0.0016
  518445  4294724 0.0120 0.0100 -0.0016
  518446  4294724 0.0120 0.0100 -0.0016
  518448  4294724 0.0010 0.0100 -0.0016
  518449  4294724 0.0020 0.0100 -0.0016
  518451  4294724 0.0020 0.0100 -0.0016
  518452  4294724 0.0020 0.0100 -0.0016
  518453  4294724 0.0020 0.0100 -0.0016
  518454  4294724 0.0020 0.0100 -0.0016
  518455  4294724 0.0020 0.0100 -0.0016
  518457  4294724 0.0030 0.0100 -0.0016
  518458  4294724 0.0030 0.0100 -0.0016
  518459  4294724 0.0020 0.0100 -0.0016
  518460  4294724 0.0020 0.0100 -0.0016
  518461  4294724 0.0020 0.0100 -0.0016
  518463  4294724 0.0020 0.0100 -0.0015
  518464  4294724 0.0020 0.0100 -0.0015
  518465  4294724 0.0020 0.0100 -0.0015
  518466  4294724 0.0020 0.0100 -0.0015
  518467  4294724 0.0020 0.0100 -0.0015
  518469  4294724 0.0020 0.0100 -0.0015
  518470  4294724 0.0020 0.0100 -0.0015
  518471  4294724 0.0010 0.0100 -0.0015
  518472  4294724 0.0020 0.0100 -0.0015
  518473  4294724 0.0020 0.0100 -0.0015
  518475  4294724 0.0020 0.0100 -0.0015
  518476  4294724 0.0020 0.0100 -0.0015
  518477  4294724 0.0020 0.0100 -0.0015
  518478  4294724 0.0020 0.0100 -0.0015
  518479  4294724 0.0020 0.0100 -0.0015
  518481  4294724 0.0020 0.0100 -0.0015
  518482  4294724 0.0020 0.0100 -0.0015
  518483  4294724 0.0020 0.0100 -0.0015
  518484  4294724 0.0020 0.0100 -0.0015
  518485  4294724 0.0020 0.0100 -0.0015
  518487  4294724 0.0020 0.0100 -0.0015
  518488  4294724 0.0020 0.0100 -0.0015
  518489  4294724 0.0020 0.0100 -0.0015
  518490  4294724 0.0020 0.0100 -0.0015
  518491  4294724 0.0030 0.0100 -0.0015
  518493  4294724 0.0020 0.0100 -0.0015
  518494  4294724 0.0020 0.0100 -0.0015
  518495  4294724 0.0020 0.0100 -0.0015
  518496  4294724 0.0030 0.0100 -0.0014
  518497  4294724 0.0030 0.0100 -0.0014
  518500  4294724 0.0030 0.0100 -0.0014
  518501  4294724 0.0030 0.0100 -0.0014
  518502  4294724 0.0030 0.0100 -0.0014
  518503  4294724 0.0020 0.0100 -0.0014
  518505  4294724 0.0020 0.0100 -0.0014
  518506  4294724 0.0030 0.0100 -0.0014
  518507  4294724 0.0030 0.0100 -0.0014
  518508  4294724 0.0020 0.0100 -0.0014
  518509  4294724 0.0020 0.0100 -0.0014
  518511  4294724 0.0020 0.0100 -0.0014
  518512  4294724 0.0010 0.0100 -0.0014
  518513  4294724 0.0010 0.0100 -0.0014
  518514  4294724 0.0020 0.0100 -0.0014
  518515  4294724 0.0010 0.0100 -0.0014
  518517  4294724 0.0010 0.0100 -0.0014
  518518  4294724 0.0010 0.0100 -0.0014
  518519  4294724 0.0010 0.0100 -0.0014
  518520  4294724 0.0010 0.0100 -0.0014
  518521  4294724 0.0000 0.0100 -0.0014
  518523  4294724 0.0000 0.0100 -0.0014
  518524  4294724 0.0010 0.0100 -0.0014
  518525  4294724 0.0010 0.0100 -0.0014
  518526  4294724 0.0010 0.0100 -0.0014
  518527  4294724 0.0010 0.0100 -0.0014
  518529  4294724 0.0010 0.0100 -0.0013
  518530  4294724 0.0010 0.0100 -0.0013
  518531  4294724 0.0010 0.0100 -0.0013
  518532  4294724 0.0010 0.0100 -0.0013
  518533  4294724 0.0010 0.0100 -0.0013
  518535  4294724 0.0010 0.0100 -0.0013
  518536  4294724 0.0010 0.0100 -0.0013
  518537  4294724 0.0010 0.0100 -0.0013
  518538  4294724 0.0010 0.0100 -0.0013
  518539  4294724 0.0020 0.0100 -0.0013
  518541  4294724 0.0010 0.0100 -0.0013
  518542  4294724 0.0010 0.0100 -0.0013
  518543  4294724 0.0010 0.0100 -0.0013
  518544  4294724 0.0010 0.0100 -0.0013
  518545  4294724 0.0010 0.0100 -0.0013
  518547  4294724 -0.0040 0.0100 -0.0013
  518548  4294724 0.0000 0.0100 -0.0013
  518549  4294724 0.0010 0.0100 -0.0013
  518550  4294724 0.0000 0.0100 -0.0013
  518551  4294724 -0.0010 0.0100 -0.0013
  518553  4294724 0.0010 0.0100 -0.0013
  518554  4294724 0.0020 0.0100 -0.0013
  518555  4294724 0.0010 0.0100 -0.0013
  518556  4294724 0.0000 0.0100 -0.0013
  518557  4294724 0.0010 0.0100 -0.0013
  518559  4294724 0.0010 0.0100 -0.0012
  518560  4294724 0.0010 0.0100 -0.0012
  518561  4294724 0.0010 0.0100 -0.0012
  518562  4294724 0.0040 0.0100 -0.0012
  518565  4294724 0.0020 0.0100 -0.0012
  518566  4294724 -0.0010 0.0100 -0.0012
  518567  4294724 0.0010 0.0100 -0.0012
  518568  4294724 0.0040 0.0100 -0.0012
  518571  4294724 0.0010 0.0100 -0.0012
  518572  4294724 0.0000 0.0100 -0.0012
  518575  4294724 0.0010 0.0100 -0.0012
  518579  4294724 0.0020 0.0100 -0.0012
  518609  4294724 -0.0080 0.0100 -0.0011
  518613  4294724 -0.0050 0.0100 -0.0011
  518614  4294724 0.0050 0.0100 -0.0011
  518615  4294724 0.0010 0.0100 -0.0011
  518616  4294724 0.0000 0.0100 -0.0011
  518617  4294724 -0.0010 0.0100 -0.0011
  518619  4294724 0.0040 0.0100 -0.0011
  518620  4294724 -0.0050 0.0100 -0.0011
  518621  4294724 0.0010 0.0100 -0.0011
  518622  4294724 0.0040 0.0100 -0.0011
  518623  4294724 0.0030 0.0100 -0.0010
  518625  4294724 0.0060 0.0100 -0.0010
  518626  4294724 -0.0040 0.0100 -0.0010
  518627  4294724 0.0160 0.0100 -0.0010
  518631  4294724 0.0040 0.0100 -0.0010
  518632  4294724 0.0020 0.0100 -0.0010
  518633  4294724 0.0020 0.0100 -0.0010
  518634  4294724 0.0010 0.0100 -0.0010
  518635  4294724 -0.0010 0.0100 -0.0010
  518637  4294724 0.0000 0.0100 -0.0010
  518638  4294724 0.0000 0.0100 -0.0010
  518639  4294724 0.0020 0.0100 -0.0010
  518640  4294724 0.0000 0.0100 -0.0010
  518641  4294724 0.0000 0.0100 -0.0010
  518643  4294724 -0.0090 0.0100 -0.0010
  518644  4294724 0.0000 0.0100 -0.0010
  518645  4294724 -0.0030 0.0100 -0.0010
  518647  4294724 0.0010 0.0100 -0.0010
  518650  4294724 0.0010 0.0100 -0.0010
  518651  4294724 0.0000 0.0100 -0.0010
  518652  4294724 0.0000 0.0100 -0.0010
  518653  4294724 -0.0080 0.0100 -0.0010
  518655  4294724 -0.0060 0.0100 -0.0010
  518656  4294724 0.0000 0.0100 -0.0009
  518657  4294724 0.0050 0.0100 -0.0009
  518659  4294724 -0.0010 0.0100 -0.0009
  518662  4294724 0.0000 0.0100 -0.0009
  518663  4294724 0.0040 0.0100 -0.0009
  518677  4294724 -0.0030 0.0100 -0.0009
  518371  4294723 0.0030 0.0100 -0.0018
  518391  4294723 0.0060 0.0100 -0.0017
  518393  4294723 -0.0010 0.0100 -0.0017
  518399  4294723 -0.0010 0.0100 -0.0017
  518400  4294723 0.0010 0.0100 -0.0017
  518405  4294723 0.0000 0.0100 -0.0017
  518409  4294723 -0.0020 0.0100 -0.0017
  518410  4294723 -0.0030 0.0100 -0.0017
  518411  4294723 0.0050 0.0100 -0.0017
  518417  4294723 0.0020 0.0100 -0.0017
  518418  4294723 0.0070 0.0100 -0.0017
  518422  4294723 0.0020 0.0100 -0.0017
  518423  4294723 0.0030 0.0100 -0.0017
  518424  4294723 0.0030 0.0100 -0.0017
  518425  4294723 0.0030 0.0100 -0.0017
  518429  4294723 0.0030 0.0100 -0.0016
  518430  4294723 0.0030 0.0100 -0.0016
  518431  4294723 0.0020 0.0100 -0.0016
  518435  4294723 0.0030 0.0100 -0.0016
  518436  4294723 0.0030 0.0100 -0.0016
  518437  4294723 0.0030 0.0100 -0.0016
  518439  4294723 0.0020 0.0100 -0.0016
  518440  4294723 0.0030 0.0100 -0.0016
  518441  4294723 0.0020 0.0100 -0.0016
  518442  4294723 0.0040 0.0100 -0.0016
  518443  4294723 0.0120 0.0100 -0.0016
  518445  4294723 0.0130 0.0100 -0.0016
  518446  4294723 0.0100 0.0100 -0.0016
  518447  4294723 0.0020 0.0100 -0.0016
  518448  4294723 0.0010 0.0100 -0.0016
  518449  4294723 0.0020 0.0100 -0.0016
  518451  4294723 0.0020 0.0100 -0.0016
  518452  4294723 0.0010 0.0100 -0.0016
  518453  4294723 0.0010 0.0100 -0.0016
  518454  4294723 0.0020 0.0100 -0.0016
  518455  4294723 0.0020 0.0100 -0.0016
  518457  4294723 0.0030 0.0100 -0.0016
  518458  4294723 0.0010 0.0100 -0.0016
  518459  4294723 0.0020 0.0100 -0.0016
  518460  4294723 0.0020 0.0100 -0.0016
  518461  4294723 0.0020 0.0100 -0.0016
  518463  4294723 0.0020 0.0100 -0.0015
  518465  4294723 0.0020 0.0100 -0.0015
  518466  4294723 0.0020 0.0100 -0.0015
  518467  4294723 0.0020 0.0100 -0.0015
  518469  4294723 0.0020 0.0100 -0.0015
  518470  4294723 0.0020 0.0100 -0.0015
  518471  4294723 0.0020 0.0100 -0.0015
  518472  4294723 0.0020 0.0100 -0.0015
  518473  4294723 0.0020 0.0100 -0.0015
  518475  4294723 0.0020 0.0100 -0.0015
  518476  4294723 0.0020 0.0100 -0.0015
  518477  4294723 0.0020 0.0100 -0.0015
  518478  4294723 0.0020 0.0100 -0.0015
  518479  4294723 0.0020 0.0100 -0.0015
  518481  4294723 0.0020 0.0100 -0.0015
  518482  4294723 0.0020 0.0100 -0.0015
  518483  4294723 0.0020 0.0100 -0.0015
  518484  4294723 0.0020 0.0100 -0.0015
  518485  4294723 0.0020 0.0100 -0.0015
  518487  4294723 0.0020 0.0100 -0.0015
  518488  4294723 0.0020 0.0100 -0.0015
  518489  4294723 0.0020 0.0100 -0.0015
  518490  4294723 0.0020 0.0100 -0.0015
  518491  4294723 0.0030 0.0100 -0.0015
  518493  4294723 0.0030 0.0100 -0.0015
  518494  4294723 0.0020 0.0100 -0.0015
  518495  4294723 0.0020 0.0100 -0.0015
  518496  4294723 0.0030 0.0100 -0.0015
  518497  4294723 0.0030 0.0100 -0.0014
  518499  4294723 0.0030 0.0100 -0.0014
  518500  4294723 0.0030 0.0100 -0.0014
  518501  4294723 0.0030 0.0100 -0.0014
  518502  4294723 0.0030 0.0100 -0.0014
  518503  4294723 0.0020 0.0100 -0.0014
  518505  4294723 0.0020 0.0100 -0.0014
  518506  4294723 0.0020 0.0100 -0.0014
  518507  4294723 0.0020 0.0100 -0.0014
  518508  4294723 0.0020 0.0100 -0.0014
  518509  4294723 0.0020 0.0100 -0.0014
  518511  4294723 0.0020 0.0100 -0.0014
  518512  4294723 0.0020 0.0100 -0.0014
  518513  4294723 0.0020 0.0100 -0.0014
  518514  4294723 0.0010 0.0100 -0.0014
  518515  4294723 0.0000 0.0100 -0.0014
  518517  4294723 0.0010 0.0100 -0.0014
  518518  4294723 0.0010 0.0100 -0.0014
  518519  4294723 0.0020 0.0100 -0.0014
  518520  4294723 0.0010 0.0100 -0.0014
  518521  4294723 0.0000 0.0100 -0.0014
  518523  4294723 0.0010 0.0100 -0.0014
  518524  4294723 0.0010 0.0100 -0.0014
  518525  4294723 0.0010 0.0100 -0.0014
  518526  4294723 0.0010 0.0100 -0.0014
  518527  4294723 0.0010 0.0100 -0.0014
  518529  4294723 0.0010 0.0100 -0.0013
  518530  4294723 0.0010 0.0100 -0.0013
  518531  4294723 0.0010 0.0100 -0.0013
  518532  4294723 0.0010 0.0100 -0.0013
  518533  4294723 0.0010 0.0100 -0.0013
  518535  4294723 0.0010 0.0100 -0.0013
  518536  4294723 0.0010 0.0100 -0.0013
  518537  4294723 0.0010 0.0100 -0.0013
  518538  4294723 0.0010 0.0100 -0.0013
  518539  4294723 0.0010 0.0100 -0.0013
  518541  4294723 0.0010 0.0100 -0.0013
  518542  4294723 0.0010 0.0100 -0.0013
  518543  4294723 0.0010 0.0100 -0.0013
  518544  4294723 0.0000 0.0100 -0.0013
  518545  4294723 0.0010 0.0100 -0.0013
  518547  4294723 0.0010 0.0100 -0.0013
  518548  4294723 0.0000 0.0100 -0.0013
  518550  4294723 0.0000 0.0100 -0.0013
  518553  4294723 0.0010 0.0100 -0.0013
  518554  4294723 0.0020 0.0100 -0.0013
  518555  4294723 0.0010 0.0100 -0.0013
  518556  4294723 0.0010 0.0100 -0.0013
  518557  4294723 0.0020 0.0100 -0.0013
  518559  4294723 0.0010 0.0100 -0.0013
  518561  4294723 0.0040 0.0100 -0.0012
  518562  4294723 0.0050 0.0100 -0.0012
  518565  4294723 0.0010 0.0100 -0.0012
  518566  4294723 0.0010 0.0100 -0.0012
  518567  4294723 0.0010 0.0100 -0.0012
  518568  4294723 0.0030 0.0100 -0.0012
  518574  4294723 0.0010 0.0100 -0.0012
  518575  4294723 0.0000 0.0100 -0.0012
  518579  4294723 -0.0010 0.0100 -0.0012
  518580  4294723 -0.0010 0.0100 -0.0012
  518581  4294723 -0.0010 0.0100 -0.0012
  518610  4294723 0.0010 0.0100 -0.0011
  518611  4294723 0.0050 0.0100 -0.0011
  518613  4294723 0.0030 0.0100 -0.0011
  518614  4294723 0.0030 0.0100 -0.0011
  518615  4294723 0.0010 0.0100 -0.0011
  518616  4294723 0.0000 0.0100 -0.0011
  518617  4294723 -0.0010 0.0100 -0.0011
  518619  4294723 0.0040 0.0100 -0.0011
  518620  4294723 -0.0050 0.0100 -0.0011
  518621  4294723 -0.0010 0.0100 -0.0011
  518622  4294723 0.0050 0.0100 -0.0011
  518623  4294723 0.0000 0.0100 -0.0010
  518625  4294723 0.0140 0.0100 -0.0010
  518629  4294723 0.0030 0.0100 -0.0010
  518631  4294723 0.0060 0.0100 -0.0010
  518632  4294723 0.0070 0.0100 -0.0010
  518633  4294723 0.0020 0.0100 -0.0010
  518634  4294723 0.0080 0.0100 -0.0010
  518635  4294723 -0.0010 0.0100 -0.0010
  518637  4294723 -0.0010 0.0100 -0.0010
  518638  4294723 0.0000 0.0100 -0.0010
  518639  4294723 0.0000 0.0100 -0.0010
  518640  4294723 0.0000 0.0100 -0.0010
  518641  4294723 -0.0040 0.0100 -0.0010
  518643  4294723 -0.0100 0.0100 -0.0010
  518644  4294723 -0.0090 0.0100 -0.0010
  518645  4294723 0.0010 0.0100 -0.0010
  518646  4294723 0.0040 0.0100 -0.0010
  518647  4294723 0.0030 0.0100 -0.0010
  518649  4294723 0.0010 0.0100 -0.0010
  518650  4294723 0.0000 0.0100 -0.0010
  518651  4294723 0.0010 0.0100 -0.0010
  518652  4294723 -0.0020 0.0100 -0.0010
  518653  4294723 -0.0050 0.0100 -0.0010
  518655  4294723 -0.0050 0.0100 -0.0010
  518656  4294723 0.0000 0.0100 -0.0009
  518657  4294723 0.0020 0.0100 -0.0009
  518659  4294723 -0.0020 0.0100 -0.0009
  518662  4294723 -0.0030 0.0100 -0.0009
  518663  4294723 -0.0030 0.0100 -0.0009
  518664  4294723 0.0080 0.0100 -0.0009
  518667  4294723 0.0000 0.0100 -0.0009
  518677  4294723 0.0010 0.0100 -0.0009
  518376  4294722 0.0080 0.0100 -0.0018
  518377  4294722 0.0070 0.0100 -0.0018
  518391  4294722 -0.0030 0.0100 -0.0017
  518393  4294722 -0.0040 0.0100 -0.0017
  518404  4294722 0.0050 0.0100 -0.0017
  518405  4294722 0.0060 0.0100 -0.0017
  518406  4294722 0.0060 0.0100 -0.0017
  518410  4294722 -0.0030 0.0100 -0.0017
  518411  4294722 -0.0030 0.0100 -0.0017
  518417  4294722 0.0050 0.0100 -0.0017
  518418  4294722 0.0050 0.0100 -0.0017
  518421  4294722 0.0010 0.0100 -0.0017
  518422  4294722 0.0020 0.0100 -0.0017
  518423  4294722 0.0030 0.0100 -0.0017
  518424  4294722 0.0030 0.0100 -0.0017
  518425  4294722 0.0020 0.0100 -0.0017
  518429  4294722 0.0030 0.0100 -0.0016
  518430  4294722 0.0020 0.0100 -0.0016
  518431  4294722 0.0020 0.0100 -0.0016
  518435  4294722 0.0030 0.0100 -0.0016
  518436  4294722 0.0030 0.0100 -0.0016
  518437  4294722 0.0030 0.0100 -0.0016
  518439  4294722 0.0030 0.0100 -0.0016
  518441  4294722 0.0020 0.0100 -0.0016
  518442  4294722 0.0040 0.0100 -0.0016
  518443  4294722 0.0120 0.0100 -0.0016
  518445  4294722 0.0070 0.0100 -0.0016
  518446  4294722 0.0030 0.0100 -0.0016
  518447  4294722 0.0020 0.0100 -0.0016
  518448  4294722 0.0020 0.0100 -0.0016
  518452  4294722 0.0010 0.0100 -0.0016
  518453  4294722 0.0010 0.0100 -0.0016
  518454  4294722 0.0020 0.0100 -0.0016
  518455  4294722 0.0020 0.0100 -0.0016
  518458  4294722 0.0010 0.0100 -0.0016
  518459  4294722 0.0020 0.0100 -0.0016
  518460  4294722 0.0020 0.0100 -0.0016
  518461  4294722 0.0020 0.0100 -0.0016
  518463  4294722 0.0020 0.0100 -0.0016
  518464  4294722 0.0020 0.0100 -0.0016
  518465  4294722 0.0020 0.0100 -0.0015
  518466  4294722 0.0020 0.0100 -0.0015
  518467  4294722 0.0020 0.0100 -0.0015
  518469  4294722 0.0020 0.0100 -0.0015
  518470  4294722 0.0020 0.0100 -0.0015
  518471  4294722 0.0020 0.0100 -0.0015
  518472  4294722 0.0020 0.0100 -0.0015
  518473  4294722 0.0020 0.0100 -0.0015
  518475  4294722 0.0020 0.0100 -0.0015
  518476  4294722 0.0020 0.0100 -0.0015
  518477  4294722 0.0020 0.0100 -0.0015
  518478  4294722 0.0020 0.0100 -0.0015
  518479  4294722 0.0020 0.0100 -0.0015
  518481  4294722 0.0020 0.0100 -0.0015
  518482  4294722 0.0020 0.0100 -0.0015
  518483  4294722 0.0020 0.0100 -0.0015
  518484  4294722 0.0020 0.0100 -0.0015
  518485  4294722 0.0020 0.0100 -0.0015
  518487  4294722 0.0020 0.0100 -0.0015
  518488  4294722 0.0030 0.0100 -0.0015
  518489  4294722 0.0030 0.0100 -0.0015
  518490  4294722 0.0030 0.0100 -0.0015
  518491  4294722 0.0030 0.0100 -0.0015
  518493  4294722 0.0030 0.0100 -0.0015
  518494  4294722 0.0020 0.0100 -0.0015
  518495  4294722 0.0020 0.0100 -0.0015
  518496  4294722 0.0030 0.0100 -0.0015
  518497  4294722 0.0030 0.0100 -0.0015
  518499  4294722 0.0020 0.0100 -0.0014
  518500  4294722 0.0030 0.0100 -0.0014
  518501  4294722 0.0030 0.0100 -0.0014
  518502  4294722 0.0030 0.0100 -0.0014
  518503  4294722 0.0020 0.0100 -0.0014
  518505  4294722 0.0020 0.0100 -0.0014
  518506  4294722 0.0020 0.0100 -0.0014
  518507  4294722 0.0020 0.0100 -0.0014
  518508  4294722 0.0020 0.0100 -0.0014
  518509  4294722 0.0020 0.0100 -0.0014
  518511  4294722 0.0020 0.0100 -0.0014
  518512  4294722 0.0020 0.0100 -0.0014
  518513  4294722 0.0020 0.0100 -0.0014
  518514  4294722 0.0000 0.0100 -0.0014
  518515  4294722 0.0000 0.0100 -0.0014
  518517  4294722 0.0010 0.0100 -0.0014
  518518  4294722 0.0020 0.0100 -0.0014
  518519  4294722 0.0020 0.0100 -0.0014
  518520  4294722 0.0010 0.0100 -0.0014
  518521  4294722 -0.0010 0.0100 -0.0014
  518524  4294722 0.0010 0.0100 -0.0014
  518525  4294722 0.0010 0.0100 -0.0014
  518526  4294722 0.0010 0.0100 -0.0014
  518527  4294722 0.0010 0.0100 -0.0014
  518529  4294722 0.0010 0.0100 -0.0014
  518530  4294722 0.0010 0.0100 -0.0013
  518531  4294722 0.0010 0.0100 -0.0013
  518532  4294722 0.0010 0.0100 -0.0013
  518533  4294722 0.0010 0.0100 -0.0013
  518535  4294722 0.0010 0.0100 -0.0013
  518536  4294722 0.0010 0.0100 -0.0013
  518537  4294722 0.0010 0.0100 -0.0013
  518538  4294722 0.0000 0.0100 -0.0013
  518539  4294722 0.0010 0.0100 -0.0013
  518541  4294722 0.0000 0.0100 -0.0013
  518542  4294722 0.0000 0.0100 -0.0013
  518543  4294722 0.0000 0.0100 -0.0013
  518544  4294722 0.0000 0.0100 -0.0013
  518545  4294722 0.0010 0.0100 -0.0013
  518548  4294722 0.0000 0.0100 -0.0013
  518549  4294722 -0.0010 0.0100 -0.0013
  518550  4294722 0.0000 0.0100 -0.0013
  518555  4294722 0.0010 0.0100 -0.0013
  518557  4294722 0.0010 0.0100 -0.0013
  518559  4294722 0.0010 0.0100 -0.0013
  518560  4294722 0.0010 0.0100 -0.0013
  518561  4294722 0.0050 0.0100 -0.0012
  518562  4294722 0.0040 0.0100 -0.0012
  518565  4294722 0.0000 0.0100 -0.0012
  518566  4294722 0.0020 0.0100 -0.0012
  518567  4294722 0.0020 0.0100 -0.0012
  518568  4294722 0.0030 0.0100 -0.0012
  518569  4294722 0.0030 0.0100 -0.0012
  518572  4294722 0.0000 0.0100 -0.0012
  518573  4294722 0.0010 0.0100 -0.0012
  518574  4294722 0.0040 0.0100 -0.0012
  518575  4294722 0.0020 0.0100 -0.0012
  518590  4294722 -0.0010 0.0100 -0.0012
  518591  4294722 -0.0020 0.0100 -0.0012
  518592  4294722 -0.0060 0.0100 -0.0011
  518593  4294722 0.0050 0.0100 -0.0011
  518595  4294722 -0.0010 0.0100 -0.0011
  518602  4294722 -0.0020 0.0100 -0.0011
  518610  4294722 0.0010 0.0100 -0.0011
  518611  4294722 0.0080 0.0100 -0.0011
  518613  4294722 0.0070 0.0100 -0.0011
  518614  4294722 0.0030 0.0100 -0.0011
  518615  4294722 0.0000 0.0100 -0.0011
  518616  4294722 0.0000 0.0100 -0.0011
  518617  4294722 0.0000 0.0100 -0.0011
  518619  4294722 0.0050 0.0100 -0.0011
  518620  4294722 0.0010 0.0100 -0.0011
  518621  4294722 0.0000 0.0100 -0.0011
  518622  4294722 0.0040 0.0100 -0.0011
  518623  4294722 -0.0010 0.0100 -0.0011
  518625  4294722 0.0050 0.0100 -0.0010
  518626  4294722 0.0150 0.0100 -0.0010
  518627  4294722 0.0210 0.0100 -0.0010
  518629  4294722 0.0020 0.0100 -0.0010
  518631  4294722 0.0010 0.0100 -0.0010
  518632  4294722 0.0020 0.0100 -0.0010
  518633  4294722 -0.0020 0.0100 -0.0010
  518634  4294722 0.0070 0.0100 -0.0010
  518635  4294722 -0.0010 0.0100 -0.0010
  518637  4294722 -0.0010 0.0100 -0.0010
  518638  4294722 -0.0010 0.0100 -0.0010
  518639  4294722 0.0000 0.0100 -0.0010
  518640  4294722 0.0000 0.0100 -0.0010
  518641  4294722 -0.0040 0.0100 -0.0010
  518643  4294722 -0.0030 0.0100 -0.0010
  518644  4294722 0.0000 0.0100 -0.0010
  518645  4294722 0.0010 0.0100 -0.0010
  518646  4294722 0.0010 0.0100 -0.0010
  518647  4294722 0.0040 0.0100 -0.0010
  518649  4294722 0.0000 0.0100 -0.0010
  518650  4294722 0.0000 0.0100 -0.0010
  518653  4294722 0.0040 0.0100 -0.0010
  518655  4294722 -0.0010 0.0100 -0.0010
  518656  4294722 0.0000 0.0100 -0.0010
  518657  4294722 0.0020 0.0100 -0.0009
  518658  4294722 0.0020 0.0100 -0.0009
  518661  4294722 -0.0010 0.0100 -0.0009
  518662  4294722 -0.0010 0.0100 -0.0009
  518663  4294722 0.0060 0.0100 -0.0009
  518664  4294722 0.0060 0.0100 -0.0009
  518665  4294722 0.0020 0.0100 -0.0009
  518667  4294722 0.0000 0.0100 -0.0009
  518668  4294722 0.0000 0.0100 -0.0009
  518669  4294722 0.0010 0.0100 -0.0009
  518676  4294722 0.0000 0.0100 -0.0009
  518679  4294722 0.0120 0.0100 -0.0009
  518376  4294721 0.0000 0.0100 -0.0018
  518381  4294721 -0.0030 0.0100 -0.0018
  518382  4294721 -0.0060 0.0100 -0.0018
  518401  4294721 0.0070 0.0100 -0.0017
  518403  4294721 0.0040 0.0100 -0.0017
  518404  4294721 0.0060 0.0100 -0.0017
  518405  4294721 -0.0020 0.0100 -0.0017
  518406  4294721 -0.0010 0.0100 -0.0017
  518407  4294721 0.0020 0.0100 -0.0017
  518409  4294721 0.0010 0.0100 -0.0017
  518411  4294721 -0.0020 0.0100 -0.0017
  518418  4294721 0.0020 0.0100 -0.0017
  518421  4294721 0.0020 0.0100 -0.0017
  518422  4294721 0.0030 0.0100 -0.0017
  518423  4294721 0.0030 0.0100 -0.0017
  518424  4294721 0.0030 0.0100 -0.0017
  518425  4294721 0.0020 0.0100 -0.0017
  518429  4294721 0.0030 0.0100 -0.0016
  518430  4294721 0.0020 0.0100 -0.0016
  518431  4294721 0.0020 0.0100 -0.0016
  518433  4294721 0.0020 0.0100 -0.0016
  518434  4294721 0.0020 0.0100 -0.0016
  518435  4294721 0.0020 0.0100 -0.0016
  518436  4294721 0.0010 0.0100 -0.0016
  518437  4294721 0.0020 0.0100 -0.0016
  518439  4294721 0.0040 0.0100 -0.0016
  518440  4294721 0.0050 0.0100 -0.0016
  518441  4294721 0.0040 0.0100 -0.0016
  518442  4294721 0.0040 0.0100 -0.0016
  518443  4294721 0.0120 0.0100 -0.0016
  518445  4294721 0.0080 0.0100 -0.0016
  518446  4294721 0.0060 0.0100 -0.0016
  518448  4294721 0.0020 0.0100 -0.0016
  518452  4294721 0.0010 0.0100 -0.0016
  518453  4294721 0.0020 0.0100 -0.0016
  518454  4294721 0.0020 0.0100 -0.0016
  518455  4294721 0.0020 0.0100 -0.0016
  518457  4294721 0.0010 0.0100 -0.0016
  518458  4294721 0.0010 0.0100 -0.0016
  518459  4294721 0.0020 0.0100 -0.0016
  518460  4294721 0.0020 0.0100 -0.0016
  518461  4294721 0.0020 0.0100 -0.0016
  518463  4294721 0.0020 0.0100 -0.0016
  518464  4294721 0.0020 0.0100 -0.0016
  518465  4294721 0.0020 0.0100 -0.0016
  518466  4294721 0.0020 0.0100 -0.0015
  518467  4294721 0.0020 0.0100 -0.0015
  518469  4294721 0.0020 0.0100 -0.0015
  518470  4294721 0.0020 0.0100 -0.0015
  518471  4294721 0.0020 0.0100 -0.0015
  518472  4294721 0.0020 0.0100 -0.0015
  518473  4294721 0.0020 0.0100 -0.0015
  518475  4294721 0.0020 0.0100 -0.0015
  518476  4294721 0.0020 0.0100 -0.0015
  518477  4294721 0.0020 0.0100 -0.0015
  518478  4294721 0.0020 0.0100 -0.0015
  518479  4294721 0.0020 0.0100 -0.0015
  518481  4294721 0.0020 0.0100 -0.0015
  518482  4294721 0.0020 0.0100 -0.0015
  518483  4294721 0.0020 0.0100 -0.0015
  518484  4294721 0.0020 0.0100 -0.0015
  518485  4294721 0.0020 0.0100 -0.0015
  518487  4294721 0.0030 0.0100 -0.0015
  518488  4294721 0.0030 0.0100 -0.0015
  518489  4294721 0.0030 0.0100 -0.0015
  518490  4294721 0.0030 0.0100 -0.0015
  518491  4294721 0.0030 0.0100 -0.0015
  518493  4294721 0.0030 0.0100 -0.0015
  518494  4294721 0.0020 0.0100 -0.0015
  518495  4294721 0.0020 0.0100 -0.0015
  518496  4294721 0.0030 0.0100 -0.0015
  518497  4294721 0.0030 0.0100 -0.0015
  518499  4294721 0.0020 0.0100 -0.0015
  518500  4294721 0.0030 0.0100 -0.0014
  518501  4294721 0.0030 0.0100 -0.0014
  518502  4294721 0.0020 0.0100 -0.0014
  518503  4294721 0.0020 0.0100 -0.0014
  518505  4294721 0.0020 0.0100 -0.0014
  518506  4294721 0.0020 0.0100 -0.0014
  518507  4294721 0.0020 0.0100 -0.0014
  518508  4294721 0.0020 0.0100 -0.0014
  518509  4294721 0.0010 0.0100 -0.0014
  518511  4294721 0.0020 0.0100 -0.0014
  518512  4294721 0.0010 0.0100 -0.0014
  518513  4294721 0.0010 0.0100 -0.0014
  518514  4294721 0.0000 0.0100 -0.0014
  518515  4294721 0.0000 0.0100 -0.0014
  518517  4294721 0.0010 0.0100 -0.0014
  518518  4294721 0.0010 0.0100 -0.0014
  518519  4294721 0.0010 0.0100 -0.0014
  518520  4294721 0.0010 0.0100 -0.0014
  518521  4294721 0.0010 0.0100 -0.0014
  518523  4294721 0.0010 0.0100 -0.0014
  518524  4294721 0.0010 0.0100 -0.0014
  518525  4294721 0.0010 0.0100 -0.0014
  518526  4294721 0.0020 0.0100 -0.0014
  518527  4294721 0.0010 0.0100 -0.0014
  518529  4294721 0.0010 0.0100 -0.0014
  518530  4294721 0.0010 0.0100 -0.0014
  518531  4294721 0.0010 0.0100 -0.0013
  518532  4294721 0.0000 0.0100 -0.0013
  518533  4294721 0.0010 0.0100 -0.0013
  518535  4294721 0.0010 0.0100 -0.0013
  518536  4294721 0.0010 0.0100 -0.0013
  518537  4294721 0.0010 0.0100 -0.0013
  518538  4294721 0.0010 0.0100 -0.0013
  518539  4294721 0.0000 0.0100 -0.0013
  518541  4294721 0.0000 0.0100 -0.0013
  518542  4294721 0.0000 0.0100 -0.0013
  518543  4294721 0.0000 0.0100 -0.0013
  518544  4294721 0.0010 0.0100 -0.0013
  518545  4294721 0.0010 0.0100 -0.0013
  518547  4294721 0.0030 0.0100 -0.0013
  518548  4294721 -0.0010 0.0100 -0.0013
  518555  4294721 0.0000 0.0100 -0.0013
  518556  4294721 -0.0010 0.0100 -0.0013
  518559  4294721 0.0000 0.0100 -0.0013
  518560  4294721 0.0010 0.0100 -0.0013
  518561  4294721 0.0050 0.0100 -0.0013
  518562  4294721 0.0030 0.0100 -0.0012
  518566  4294721 0.0010 0.0100 -0.0012
  518568  4294721 -0.0020 0.0100 -0.0012
  518569  4294721 0.0030 0.0100 -0.0012
  518572  4294721 0.0020 0.0100 -0.0012
  518573  4294721 -0.0020 0.0100 -0.0012
  518575  4294721 0.0020 0.0100 -0.0012
  518579  4294721 -0.0070 0.0100 -0.0012
  518591  4294721 -0.0010 0.0100 -0.0012
  518592  4294721 -0.0040 0.0100 -0.0012
  518593  4294721 -0.0020 0.0100 -0.0011
  518595  4294721 0.0000 0.0100 -0.0011
  518602  4294721 0.0040 0.0100 -0.0011
  518614  4294721 0.0030 0.0100 -0.0011
  518615  4294721 0.0000 0.0100 -0.0011
  518616  4294721 0.0000 0.0100 -0.0011
  518617  4294721 0.0010 0.0100 -0.0011
  518619  4294721 0.0040 0.0100 -0.0011
  518620  4294721 -0.0020 0.0100 -0.0011
  518621  4294721 -0.0010 0.0100 -0.0011
  518622  4294721 -0.0010 0.0100 -0.0011
  518623  4294721 0.0040 0.0100 -0.0011
  518625  4294721 0.0080 0.0100 -0.0010
  518626  4294721 0.0130 0.0100 -0.0010
  518627  4294721 0.0180 0.0100 -0.0010
  518628  4294721 0.0030 0.0100 -0.0010
  518629  4294721 0.0050 0.0100 -0.0010
  518631  4294721 0.0010 0.0100 -0.0010
  518632  4294721 0.0020 0.0100 -0.0010
  518634  4294721 0.0020 0.0100 -0.0010
  518635  4294721 -0.0010 0.0100 -0.0010
  518637  4294721 -0.0010 0.0100 -0.0010
  518638  4294721 -0.0010 0.0100 -0.0010
  518639  4294721 0.0000 0.0100 -0.0010
  518640  4294721 0.0000 0.0100 -0.0010
  518641  4294721 0.0000 0.0100 -0.0010
  518643  4294721 0.0000 0.0100 -0.0010
  518644  4294721 0.0010 0.0100 -0.0010
  518645  4294721 0.0000 0.0100 -0.0010
  518646  4294721 0.0000 0.0100 -0.0010
  518647  4294721 0.0050 0.0100 -0.0010
  518649  4294721 -0.0010 0.0100 -0.0010
  518655  4294721 0.0010 0.0100 -0.0010
  518656  4294721 -0.0010 0.0100 -0.0010
  518657  4294721 0.0010 0.0100 -0.0009
  518658  4294721 0.0020 0.0100 -0.0009
  518659  4294721 0.0010 0.0100 -0.0009
  518661  4294721 0.0000 0.0100 -0.0009
  518662  4294721 0.0020 0.0100 -0.0009
  518663  4294721 0.0030 0.0100 -0.0009
  518664  4294721 0.0020 0.0100 -0.0009
  518665  4294721 0.0020 0.0100 -0.0009
  518667  4294721 0.0030 0.0100 -0.0009
  518668  4294721 0.0020 0.0100 -0.0009
  518669  4294721 0.0020 0.0100 -0.0009
  518675  4294721 0.0000 0.0100 -0.0009
  518676  4294721 0.0000 0.0100 -0.0009
  518677  4294721 0.0020 0.0100 -0.0009
  518679  4294721 0.0020 0.0100 -0.0009
  518380  4294719 0.0090 0.0100 -0.0018
  518381  4294719 -0.0210 0.0100 -0.0018
  518388  4294719 0.0060 0.0100 -0.0018
  518389  4294719 -0.0010 0.0100 -0.0017
  518395  4294719 -0.0030 0.0100 -0.0017
  518403  4294719 0.0050 0.0100 -0.0017
  518404  4294719 -0.0020 0.0100 -0.0017
  518405  4294719 -0.0010 0.0100 -0.0017
  518406  4294719 0.0030 0.0100 -0.0017
  518407  4294719 0.0010 0.0100 -0.0017
  518409  4294719 0.0020 0.0100 -0.0017
  518410  4294719 0.0020 0.0100 -0.0017
  518411  4294719 0.0010 0.0100 -0.0017
  518418  4294719 0.0020 0.0100 -0.0017
  518421  4294719 0.0020 0.0100 -0.0017
  518422  4294719 0.0010 0.0100 -0.0017
  518423  4294719 0.0030 0.0100 -0.0017
  518424  4294719 0.0020 0.0100 -0.0017
  518428  4294719 0.0040 0.0100 -0.0017
  518429  4294719 0.0030 0.0100 -0.0017
  518430  4294719 0.0020 0.0100 -0.0017
  518433  4294719 0.0020 0.0100 -0.0016
  518434  4294719 0.0020 0.0100 -0.0016
  518435  4294719 0.0020 0.0100 -0.0016
  518436  4294719 0.0010 0.0100 -0.0016
  518437  4294719 0.0030 0.0100 -0.0016
  518439  4294719 0.0050 0.0100 -0.0016
  518440  4294719 0.0040 0.0100 -0.0016
  518441  4294719 0.0050 0.0100 -0.0016
  518442  4294719 0.0060 0.0100 -0.0016
  518443  4294719 0.0030 0.0100 -0.0016
  518445  4294719 0.0060 0.0100 -0.0016
  518448  4294719 0.0020 0.0100 -0.0016
  518449  4294719 0.0020 0.0100 -0.0016
  518451  4294719 0.0010 0.0100 -0.0016
  518452  4294719 0.0020 0.0100 -0.0016
  518453  4294719 0.0020 0.0100 -0.0016
  518454  4294719 0.0020 0.0100 -0.0016
  518455  4294719 0.0020 0.0100 -0.0016
  518457  4294719 0.0010 0.0100 -0.0016
  518458  4294719 0.0010 0.0100 -0.0016
  518459  4294719 0.0020 0.0100 -0.0016
  518460  4294719 0.0020 0.0100 -0.0016
  518461  4294719 0.0020 0.0100 -0.0016
  518463  4294719 0.0030 0.0100 -0.0016
  518465  4294719 0.0020 0.0100 -0.0016
  518466  4294719 0.0010 0.0100 -0.0016
  518467  4294719 0.0020 0.0100 -0.0016
  518469  4294719 0.0020 0.0100 -0.0015
  518470  4294719 0.0020 0.0100 -0.0015
  518471  4294719 0.0020 0.0100 -0.0015
  518472  4294719 0.0020 0.0100 -0.0015
  518473  4294719 0.0020 0.0100 -0.0015
  518475  4294719 0.0020 0.0100 -0.0015
  518476  4294719 0.0020 0.0100 -0.0015
  518477  4294719 0.0020 0.0100 -0.0015
  518478  4294719 0.0030 0.0100 -0.0015
  518479  4294719 0.0020 0.0100 -0.0015
  518481  4294719 0.0020 0.0100 -0.0015
  518482  4294719 0.0020 0.0100 -0.0015
  518483  4294719 0.0020 0.0100 -0.0015
  518484  4294719 0.0020 0.0100 -0.0015
  518485  4294719 0.0020 0.0100 -0.0015
  518487  4294719 0.0030 0.0100 -0.0015
  518488  4294719 0.0030 0.0100 -0.0015
  518489  4294719 0.0030 0.0100 -0.0015
  518490  4294719 0.0030 0.0100 -0.0015
  518491  4294719 0.0020 0.0100 -0.0015
  518493  4294719 0.0020 0.0100 -0.0015
  518494  4294719 0.0020 0.0100 -0.0015
  518495  4294719 0.0020 0.0100 -0.0015
  518496  4294719 0.0030 0.0100 -0.0015
  518497  4294719 0.0030 0.0100 -0.0015
  518499  4294719 0.0030 0.0100 -0.0015
  518500  4294719 0.0030 0.0100 -0.0015
  518501  4294719 0.0030 0.0100 -0.0015
  518502  4294719 0.0030 0.0100 -0.0014
  518503  4294719 0.0020 0.0100 -0.0014
  518505  4294719 0.0020 0.0100 -0.0014
  518506  4294719 0.0020 0.0100 -0.0014
  518507  4294719 0.0020 0.0100 -0.0014
  518508  4294719 0.0020 0.0100 -0.0014
  518509  4294719 0.0010 0.0100 -0.0014
  518511  4294719 0.0020 0.0100 -0.0014
  518512  4294719 0.0010 0.0100 -0.0014
  518513  4294719 0.0010 0.0100 -0.0014
  518514  4294719 0.0000 0.0100 -0.0014
  518515  4294719 0.0000 0.0100 -0.0014
  518518  4294719 0.0010 0.0100 -0.0014
  518519  4294719 0.0010 0.0100 -0.0014
  518520  4294719 0.0010 0.0100 -0.0014
  518521  4294719 0.0010 0.0100 -0.0014
  518523  4294719 0.0010 0.0100 -0.0014
  518524  4294719 0.0010 0.0100 -0.0014
  518525  4294719 0.0010 0.0100 -0.0014
  518526  4294719 0.0010 0.0100 -0.0014
  518527  4294719 0.0010 0.0100 -0.0014
  518529  4294719 0.0010 0.0100 -0.0014
  518530  4294719 0.0010 0.0100 -0.0014
  518531  4294719 0.0010 0.0100 -0.0014
  518532  4294719 0.0000 0.0100 -0.0014
  518533  4294719 0.0010 0.0100 -0.0013
  518535  4294719 0.0010 0.0100 -0.0013
  518536  4294719 0.0010 0.0100 -0.0013
  518537  4294719 0.0010 0.0100 -0.0013
  518538  4294719 0.0010 0.0100 -0.0013
  518539  4294719 0.0010 0.0100 -0.0013
  518541  4294719 0.0010 0.0100 -0.0013
  518542  4294719 0.0000 0.0100 -0.0013
  518543  4294719 0.0010 0.0100 -0.0013
  518544  4294719 0.0020 0.0100 -0.0013
  518545  4294719 0.0020 0.0100 -0.0013
  518547  4294719 0.0020 0.0100 -0.0013
  518548  4294719 -0.0020 0.0100 -0.0013
  518549  4294719 -0.0010 0.0100 -0.0013
  518555  4294719 0.0000 0.0100 -0.0013
  518556  4294719 -0.0010 0.0100 -0.0013
  518557  4294719 0.0000 0.0100 -0.0013
  518559  4294719 0.0000 0.0100 -0.0013
  518560  4294719 0.0000 0.0100 -0.0013
  518561  4294719 0.0050 0.0100 -0.0013
  518562  4294719 0.0030 0.0100 -0.0013
  518566  4294719 0.0010 0.0100 -0.0012
  518569  4294719 0.0040 0.0100 -0.0012
  518578  4294719 -0.0020 0.0100 -0.0012
  518579  4294719 -0.0010 0.0100 -0.0012
  518580  4294719 0.0010 0.0100 -0.0012
  518586  4294719 0.0020 0.0100 -0.0012
  518587  4294719 0.0040 0.0100 -0.0012
  518589  4294719 -0.0040 0.0100 -0.0012
  518592  4294719 -0.0040 0.0100 -0.0012
  518593  4294719 -0.0020 0.0100 -0.0012
  518595  4294719 -0.0010 0.0100 -0.0011
  518603  4294719 0.0000 0.0100 -0.0011
  518615  4294719 0.0000 0.0100 -0.0011
  518616  4294719 0.0010 0.0100 -0.0011
  518617  4294719 0.0020 0.0100 -0.0011
  518619  4294719 0.0010 0.0100 -0.0011
  518620  4294719 -0.0010 0.0100 -0.0011
  518621  4294719 -0.0010 0.0100 -0.0011
  518622  4294719 -0.0030 0.0100 -0.0011
  518623  4294719 0.0040 0.0100 -0.0011
  518625  4294719 0.0060 0.0100 -0.0010
  518626  4294719 0.0110 0.0100 -0.0010
  518627  4294719 0.0020 0.0100 -0.0010
  518628  4294719 0.0010 0.0100 -0.0010
  518629  4294719 0.0040 0.0100 -0.0010
  518631  4294719 0.0010 0.0100 -0.0010
  518632  4294719 0.0020 0.0100 -0.0010
  518635  4294719 0.0010 0.0100 -0.0010
  518637  4294719 -0.0010 0.0100 -0.0010
  518639  4294719 -0.0010 0.0100 -0.0010
  518640  4294719 0.0000 0.0100 -0.0010
  518641  4294719 -0.0020 0.0100 -0.0010
  518643  4294719 -0.0010 0.0100 -0.0010
  518644  4294719 0.0000 0.0100 -0.0010
  518645  4294719 0.0000 0.0100 -0.0010
  518646  4294719 0.0010 0.0100 -0.0010
  518647  4294719 0.0040 0.0100 -0.0010
  518649  4294719 0.0030 0.0100 -0.0010
  518651  4294719 -0.0070 0.0100 -0.0010
  518655  4294719 0.0010 0.0100 -0.0010
  518656  4294719 0.0000 0.0100 -0.0010
  518657  4294719 0.0010 0.0100 -0.0010
  518658  4294719 0.0020 0.0100 -0.0009
  518659  4294719 0.0020 0.0100 -0.0009
  518661  4294719 0.0000 0.0100 -0.0009
  518662  4294719 0.0000 0.0100 -0.0009
  518663  4294719 0.0000 0.0100 -0.0009
  518665  4294719 0.0010 0.0100 -0.0009
  518668  4294719 0.0080 0.0100 -0.0009
  518669  4294719 -0.0010 0.0100 -0.0009
  518673  4294719 0.0010 0.0100 -0.0009
  518675  4294719 0.0000 0.0100 -0.0009
  518376  4294718 0.0060 0.0100 -0.0018
  518377  4294718 0.0150 0.0100 -0.0018
  518381  4294718 -0.0210 0.0100 -0.0018
  518387  4294718 0.0040 0.0100 -0.0018
  518388  4294718 -0.0010 0.0100 -0.0018
  518389  4294718 0.0020 0.0100 -0.0018
  518391  4294718 0.0040 0.0100 -0.0018
  518393  4294718 0.0040 0.0100 -0.0017
  518394  4294718 -0.0010 0.0100 -0.0017
  518395  4294718 -0.0050 0.0100 -0.0017
  518397  4294718 -0.0020 0.0100 -0.0017
  518401  4294718 -0.0040 0.0100 -0.0017
  518403  4294718 -0.0050 0.0100 -0.0017
  518404  4294718 -0.0020 0.0100 -0.0017
  518405  4294718 0.0020 0.0100 -0.0017
  518406  4294718 0.0020 0.0100 -0.0017
  518407  4294718 0.0030 0.0100 -0.0017
  518409  4294718 0.0030 0.0100 -0.0017
  518410  4294718 0.0030 0.0100 -0.0017
  518411  4294718 0.0030 0.0100 -0.0017
  518416  4294718 -0.0010 0.0100 -0.0017
  518417  4294718 0.0000 0.0100 -0.0017
  518418  4294718 0.0010 0.0100 -0.0017
  518421  4294718 0.0010 0.0100 -0.0017
  518422  4294718 0.0010 0.0100 -0.0017
  518423  4294718 0.0020 0.0100 -0.0017
  518424  4294718 0.0020 0.0100 -0.0017
  518427  4294718 0.0020 0.0100 -0.0017
  518431  4294718 0.0020 0.0100 -0.0017
  518433  4294718 0.0030 0.0100 -0.0017
  518434  4294718 0.0030 0.0100 -0.0017
  518435  4294718 0.0010 0.0100 -0.0016
  518437  4294718 0.0020 0.0100 -0.0016
  518439  4294718 0.0030 0.0100 -0.0016
  518440  4294718 0.0000 0.0100 -0.0016
  518442  4294718 0.0040 0.0100 -0.0016
  518443  4294718 0.0050 0.0100 -0.0016
  518445  4294718 0.0050 0.0100 -0.0016
  518448  4294718 0.0020 0.0100 -0.0016
  518449  4294718 0.0020 0.0100 -0.0016
  518451  4294718 0.0010 0.0100 -0.0016
  518452  4294718 0.0020 0.0100 -0.0016
  518453  4294718 0.0020 0.0100 -0.0016
  518454  4294718 0.0020 0.0100 -0.0016
  518455  4294718 0.0020 0.0100 -0.0016
  518457  4294718 0.0020 0.0100 -0.0016
  518458  4294718 0.0020 0.0100 -0.0016
  518459  4294718 0.0020 0.0100 -0.0016
  518460  4294718 0.0020 0.0100 -0.0016
  518461  4294718 0.0020 0.0100 -0.0016
  518463  4294718 0.0030 0.0100 -0.0016
  518464  4294718 0.0020 0.0100 -0.0016
  518465  4294718 0.0020 0.0100 -0.0016
  518466  4294718 0.0020 0.0100 -0.0016
  518467  4294718 0.0020 0.0100 -0.0016
  518469  4294718 0.0020 0.0100 -0.0016
  518470  4294718 0.0020 0.0100 -0.0016
  518471  4294718 0.0020 0.0100 -0.0015
  518472  4294718 0.0020 0.0100 -0.0015
  518473  4294718 0.0020 0.0100 -0.0015
  518475  4294718 0.0020 0.0100 -0.0015
  518476  4294718 0.0020 0.0100 -0.0015
  518477  4294718 0.0020 0.0100 -0.0015
  518478  4294718 0.0030 0.0100 -0.0015
  518479  4294718 0.0030 0.0100 -0.0015
  518481  4294718 0.0020 0.0100 -0.0015
  518482  4294718 0.0020 0.0100 -0.0015
  518483  4294718 0.0020 0.0100 -0.0015
  518484  4294718 0.0020 0.0100 -0.0015
  518485  4294718 0.0020 0.0100 -0.0015
  518487  4294718 0.0020 0.0100 -0.0015
  518488  4294718 0.0020 0.0100 -0.0015
  518489  4294718 0.0020 0.0100 -0.0015
  518490  4294718 0.0020 0.0100 -0.0015
  518491  4294718 0.0020 0.0100 -0.0015
  518493  4294718 0.0020 0.0100 -0.0015
  518494  4294718 0.0030 0.0100 -0.0015
  518495  4294718 0.0030 0.0100 -0.0015
  518496  4294718 0.0030 0.0100 -0.0015
  518497  4294718 0.0030 0.0100 -0.0015
  518499  4294718 0.0030 0.0100 -0.0015
  518500  4294718 0.0030 0.0100 -0.0015
  518501  4294718 0.0030 0.0100 -0.0015
  518502  4294718 0.0030 0.0100 -0.0015
  518503  4294718 0.0020 0.0100 -0.0014
  518505  4294718 0.0020 0.0100 -0.0014
  518506  4294718 0.0020 0.0100 -0.0014
  518507  4294718 0.0020 0.0100 -0.0014
  518508  4294718 0.0030 0.0100 -0.0014
  518509  4294718 0.0020 0.0100 -0.0014
  518511  4294718 0.0010 0.0100 -0.0014
  518512  4294718 0.0010 0.0100 -0.0014
  518513  4294718 0.0010 0.0100 -0.0014
  518514  4294718 0.0000 0.0100 -0.0014
  518515  4294718 0.0000 0.0100 -0.0014
  518517  4294718 0.0010 0.0100 -0.0014
  518518  4294718 0.0010 0.0100 -0.0014
  518519  4294718 0.0010 0.0100 -0.0014
  518520  4294718 0.0010 0.0100 -0.0014
  518521  4294718 0.0010 0.0100 -0.0014
  518523  4294718 0.0010 0.0100 -0.0014
  518524  4294718 0.0010 0.0100 -0.0014
  518525  4294718 0.0010 0.0100 -0.0014
  518526  4294718 0.0020 0.0100 -0.0014
  518527  4294718 0.0010 0.0100 -0.0014
  518529  4294718 0.0010 0.0100 -0.0014
  518530  4294718 0.0010 0.0100 -0.0014
  518531  4294718 0.0000 0.0100 -0.0014
  518532  4294718 0.0000 0.0100 -0.0014
  518533  4294718 0.0000 0.0100 -0.0014
  518535  4294718 0.0020 0.0100 -0.0013
  518537  4294718 0.0000 0.0100 -0.0013
  518538  4294718 0.0010 0.0100 -0.0013
  518539  4294718 0.0010 0.0100 -0.0013
  518541  4294718 0.0010 0.0100 -0.0013
  518542  4294718 0.0000 0.0100 -0.0013
  518543  4294718 0.0010 0.0100 -0.0013
  518544  4294718 0.0030 0.0100 -0.0013
  518547  4294718 0.0020 0.0100 -0.0013
  518548  4294718 -0.0010 0.0100 -0.0013
  518549  4294718 0.0010 0.0100 -0.0013
  518555  4294718 0.0000 0.0100 -0.0013
  518556  4294718 -0.0010 0.0100 -0.0013
  518557  4294718 0.0000 0.0100 -0.0013
  518559  4294718 0.0000 0.0100 -0.0013
  518560  4294718 0.0000 0.0100 -0.0013
  518562  4294718 0.0030 0.0100 -0.0013
  518568  4294718 -0.0030 0.0100 -0.0012
  518586  4294718 -0.0010 0.0100 -0.0012
  518587  4294718 0.0140 0.0100 -0.0012
  518595  4294718 -0.0010 0.0100 -0.0011
  518603  4294718 0.0020 0.0100 -0.0011
  518615  4294718 0.0000 0.0100 -0.0011
  518616  4294718 0.0010 0.0100 -0.0011
  518617  4294718 0.0050 0.0100 -0.0011
  518619  4294718 -0.0020 0.0100 -0.0011
  518620  4294718 0.0090 0.0100 -0.0011
  518621  4294718 -0.0020 0.0100 -0.0011
  518622  4294718 -0.0010 0.0100 -0.0011
  518623  4294718 0.0040 0.0100 -0.0011
  518625  4294718 0.0070 0.0100 -0.0011
  518626  4294718 -0.0030 0.0100 -0.0010
  518627  4294718 -0.0050 0.0100 -0.0010
  518628  4294718 -0.0030 0.0100 -0.0010
  518629  4294718 0.0000 0.0100 -0.0010
  518631  4294718 0.0010 0.0100 -0.0010
  518632  4294718 0.0010 0.0100 -0.0010
  518634  4294718 0.0040 0.0100 -0.0010
  518635  4294718 -0.0010 0.0100 -0.0010
  518638  4294718 -0.0070 0.0100 -0.0010
  518639  4294718 -0.0110 0.0100 -0.0010
  518640  4294718 -0.0040 0.0100 -0.0010
  518641  4294718 -0.0020 0.0100 -0.0010
  518643  4294718 -0.0030 0.0100 -0.0010
  518644  4294718 0.0000 0.0100 -0.0010
  518645  4294718 0.0000 0.0100 -0.0010
  518646  4294718 0.0000 0.0100 -0.0010
  518647  4294718 0.0020 0.0100 -0.0010
  518651  4294718 -0.0070 0.0100 -0.0010
  518652  4294718 0.0000 0.0100 -0.0010
  518653  4294718 0.0000 0.0100 -0.0010
  518655  4294718 0.0000 0.0100 -0.0010
  518656  4294718 0.0000 0.0100 -0.0010
  518657  4294718 0.0000 0.0100 -0.0010
  518658  4294718 0.0000 0.0100 -0.0009
  518659  4294718 0.0000 0.0100 -0.0009
  518661  4294718 0.0040 0.0100 -0.0009
  518662  4294718 0.0000 0.0100 -0.0009
  518663  4294718 -0.0010 0.0100 -0.0009
  518664  4294718 0.0010 0.0100 -0.0009
  518665  4294718 0.0010 0.0100 -0.0009
  518667  4294718 0.0010 0.0100 -0.0009
  518668  4294718 0.0020 0.0100 -0.0009
  518669  4294718 0.0050 0.0100 -0.0009
  518670  4294718 -0.0110 0.0100 -0.0009
  518673  4294718 -0.0040 0.0100 -0.0009
  518375  4294717 -0.0030 0.0100 -0.0018
  518376  4294717 0.0080 0.0100 -0.0018
  518386  4294717 0.0050 0.0100 -0.0018
  518387  4294717 0.0010 0.0100 -0.0018
  518388  4294717 0.0030 0.0100 -0.0018
  518389  4294717 0.0020 0.0100 -0.0018
  518391  4294717 0.0040 0.0100 -0.0018
  518393  4294717 -0.0020 0.0100 -0.0018
  518394  4294717 -0.0040 0.0100 -0.0018
  518395  4294717 -0.0070 0.0100 -0.0017
  518400  4294717 -0.0020 0.0100 -0.0017
  518401  4294717 -0.0040 0.0100 -0.0017
  518403  4294717 -0.0020 0.0100 -0.0017
  518404  4294717 -0.0030 0.0100 -0.0017
  518406  4294717 0.0030 0.0100 -0.0017
  518407  4294717 0.0040 0.0100 -0.0017
  518409  4294717 0.0030 0.0100 -0.0017
  518410  4294717 0.0030 0.0100 -0.0017
  518411  4294717 0.0030 0.0100 -0.0017
  518417  4294717 0.0000 0.0100 -0.0017
  518419  4294717 0.0030 0.0100 -0.0017
  518421  4294717 0.0010 0.0100 -0.0017
  518422  4294717 0.0000 0.0100 -0.0017
  518424  4294717 0.0010 0.0100 -0.0017
  518425  4294717 0.0010 0.0100 -0.0017
  518427  4294717 0.0010 0.0100 -0.0017
  518431  4294717 0.0030 0.0100 -0.0017
  518433  4294717 0.0030 0.0100 -0.0017
  518434  4294717 0.0030 0.0100 -0.0017
  518435  4294717 0.0020 0.0100 -0.0017
  518436  4294717 0.0030 0.0100 -0.0017
  518437  4294717 0.0000 0.0100 -0.0016
  518439  4294717 0.0010 0.0100 -0.0016
  518440  4294717 -0.0020 0.0100 -0.0016
  518441  4294717 -0.0010 0.0100 -0.0016
  518442  4294717 0.0050 0.0100 -0.0016
  518443  4294717 0.0040 0.0100 -0.0016
  518446  4294717 0.0030 0.0100 -0.0016
  518447  4294717 0.0030 0.0100 -0.0016
  518448  4294717 0.0020 0.0100 -0.0016
  518449  4294717 0.0020 0.0100 -0.0016
  518451  4294717 0.0020 0.0100 -0.0016
  518453  4294717 0.0020 0.0100 -0.0016
  518454  4294717 0.0020 0.0100 -0.0016
  518455  4294717 0.0020 0.0100 -0.0016
  518457  4294717 0.0020 0.0100 -0.0016
  518458  4294717 0.0030 0.0100 -0.0016
  518459  4294717 0.0030 0.0100 -0.0016
  518460  4294717 0.0020 0.0100 -0.0016
  518461  4294717 0.0020 0.0100 -0.0016
  518463  4294717 0.0020 0.0100 -0.0016
  518464  4294717 0.0020 0.0100 -0.0016
  518465  4294717 0.0010 0.0100 -0.0016
  518466  4294717 0.0020 0.0100 -0.0016
  518467  4294717 0.0020 0.0100 -0.0016
  518469  4294717 0.0020 0.0100 -0.0016
  518470  4294717 0.0020 0.0100 -0.0016
  518471  4294717 0.0030 0.0100 -0.0016
  518472  4294717 0.0020 0.0100 -0.0015
  518473  4294717 0.0020 0.0100 -0.0015
  518475  4294717 0.0020 0.0100 -0.0015
  518476  4294717 0.0020 0.0100 -0.0015
  518477  4294717 0.0030 0.0100 -0.0015
  518478  4294717 0.0030 0.0100 -0.0015
  518479  4294717 0.0030 0.0100 -0.0015
  518481  4294717 0.0020 0.0100 -0.0015
  518482  4294717 0.0020 0.0100 -0.0015
  518483  4294717 0.0020 0.0100 -0.0015
  518484  4294717 0.0020 0.0100 -0.0015
  518485  4294717 0.0010 0.0100 -0.0015
  518487  4294717 0.0020 0.0100 -0.0015
  518488  4294717 0.0020 0.0100 -0.0015
  518489  4294717 0.0020 0.0100 -0.0015
  518490  4294717 0.0020 0.0100 -0.0015
  518491  4294717 0.0020 0.0100 -0.0015
  518493  4294717 0.0020 0.0100 -0.0015
  518494  4294717 0.0030 0.0100 -0.0015
  518495  4294717 0.0030 0.0100 -0.0015
  518496  4294717 0.0030 0.0100 -0.0015
  518497  4294717 0.0030 0.0100 -0.0015
  518499  4294717 0.0030 0.0100 -0.0015
  518500  4294717 0.0030 0.0100 -0.0015
  518501  4294717 0.0030 0.0100 -0.0015
  518502  4294717 0.0030 0.0100 -0.0015
  518503  4294717 0.0020 0.0100 -0.0015
  518505  4294717 0.0030 0.0100 -0.0014
  518506  4294717 0.0030 0.0100 -0.0014
  518507  4294717 0.0030 0.0100 -0.0014
  518508  4294717 0.0030 0.0100 -0.0014
  518509  4294717 0.0020 0.0100 -0.0014
  518511  4294717 0.0010 0.0100 -0.0014
  518512  4294717 0.0010 0.0100 -0.0014
  518513  4294717 0.0010 0.0100 -0.0014
  518514  4294717 0.0000 0.0100 -0.0014
  518515  4294717 0.0010 0.0100 -0.0014
  518517  4294717 0.0010 0.0100 -0.0014
  518518  4294717 0.0010 0.0100 -0.0014
  518519  4294717 0.0020 0.0100 -0.0014
  518520  4294717 0.0010 0.0100 -0.0014
  518521  4294717 0.0010 0.0100 -0.0014
  518523  4294717 0.0010 0.0100 -0.0014
  518524  4294717 0.0010 0.0100 -0.0014
  518525  4294717 0.0010 0.0100 -0.0014
  518526  4294717 0.0010 0.0100 -0.0014
  518527  4294717 0.0010 0.0100 -0.0014
  518529  4294717 0.0010 0.0100 -0.0014
  518530  4294717 0.0010 0.0100 -0.0014
  518531  4294717 0.0010 0.0100 -0.0014
  518532  4294717 0.0000 0.0100 -0.0014
  518533  4294717 0.0000 0.0100 -0.0014
  518535  4294717 0.0020 0.0100 -0.0013
  518536  4294717 0.0010 0.0100 -0.0013
  518537  4294717 0.0000 0.0100 -0.0013
  518538  4294717 0.0010 0.0100 -0.0013
  518539  4294717 0.0000 0.0100 -0.0013
  518541  4294717 0.0010 0.0100 -0.0013
  518542  4294717 -0.0010 0.0100 -0.0013
  518543  4294717 0.0000 0.0100 -0.0013
  518544  4294717 0.0020 0.0100 -0.0013
  518545  4294717 0.0030 0.0100 -0.0013
  518547  4294717 0.0030 0.0100 -0.0013
  518548  4294717 0.0000 0.0100 -0.0013
  518550  4294717 0.0010 0.0100 -0.0013
  518556  4294717 -0.0010 0.0100 -0.0013
  518557  4294717 0.0000 0.0100 -0.0013
  518559  4294717 0.0000 0.0100 -0.0013
  518560  4294717 0.0000 0.0100 -0.0013
  518561  4294717 0.0030 0.0100 -0.0013
  518562  4294717 0.0010 0.0100 -0.0013
  518568  4294717 0.0010 0.0100 -0.0012
  518569  4294717 0.0070 0.0100 -0.0012
  518591  4294717 -0.0020 0.0100 -0.0012
  518595  4294717 0.0000 0.0100 -0.0011
  518599  4294717 0.0050 0.0100 -0.0011
  518603  4294717 0.0000 0.0100 -0.0011
  518605  4294717 0.0000 0.0100 -0.0011
  518611  4294717 -0.0180 0.0100 -0.0011
  518613  4294717 0.0080 0.0100 -0.0011
  518619  4294717 -0.0040 0.0100 -0.0011
  518620  4294717 0.0080 0.0100 -0.0011
  518621  4294717 0.0010 0.0100 -0.0011
  518622  4294717 -0.0030 0.0100 -0.0011
  518623  4294717 0.0030 0.0100 -0.0011
  518625  4294717 0.0060 0.0100 -0.0011
  518626  4294717 0.0040 0.0100 -0.0010
  518627  4294717 0.0010 0.0100 -0.0010
  518628  4294717 0.0000 0.0100 -0.0010
  518629  4294717 -0.0020 0.0100 -0.0010
  518631  4294717 0.0000 0.0100 -0.0010
  518632  4294717 0.0020 0.0100 -0.0010
  518635  4294717 0.0110 0.0100 -0.0010
  518639  4294717 -0.0110 0.0100 -0.0010
  518640  4294717 -0.0020 0.0100 -0.0010
  518641  4294717 -0.0020 0.0100 -0.0010
  518643  4294717 -0.0020 0.0100 -0.0010
  518644  4294717 -0.0040 0.0100 -0.0010
  518645  4294717 0.0000 0.0100 -0.0010
  518646  4294717 0.0000 0.0100 -0.0010
  518647  4294717 0.0020 0.0100 -0.0010
  518649  4294717 0.0050 0.0100 -0.0010
  518652  4294717 -0.0010 0.0100 -0.0010
  518653  4294717 0.0000 0.0100 -0.0010
  518655  4294717 0.0000 0.0100 -0.0010
  518656  4294717 0.0000 0.0100 -0.0010
  518657  4294717 0.0000 0.0100 -0.0010
  518658  4294717 0.0000 0.0100 -0.0010
  518659  4294717 0.0000 0.0100 -0.0009
  518661  4294717 -0.0030 0.0100 -0.0009
  518663  4294717 -0.0010 0.0100 -0.0009
  518664  4294717 -0.0030 0.0100 -0.0009
  518665  4294717 0.0070 0.0100 -0.0009
  518667  4294717 0.0010 0.0100 -0.0009
  518668  4294717 0.0070 0.0100 -0.0009
  518669  4294717 0.0050 0.0100 -0.0009
  518670  4294717 0.0020 0.0100 -0.0009
  518375  4294716 -0.0030 0.0100 -0.0018
  518386  4294716 -0.0010 0.0100 -0.0018
  518387  4294716 0.0020 0.0100 -0.0018
  518388  4294716 0.0050 0.0100 -0.0018
  518389  4294716 0.0030 0.0100 -0.0018
  518392  4294716 0.0040 0.0100 -0.0018
  518393  4294716 -0.0020 0.0100 -0.0018
  518394  4294716 0.0040 0.0100 -0.0018
  518395  4294716 0.0050 0.0100 -0.0018
  518400  4294716 -0.0020 0.0100 -0.0017
  518401  4294716 -0.0040 0.0100 -0.0017
  518403  4294716 -0.0020 0.0100 -0.0017
  518406  4294716 0.0030 0.0100 -0.0017
  518409  4294716 0.0030 0.0100 -0.0017
  518419  4294716 0.0040 0.0100 -0.0017
  518424  4294716 0.0010 0.0100 -0.0017
  518425  4294716 0.0010 0.0100 -0.0017
  518427  4294716 0.0020 0.0100 -0.0017
  518428  4294716 0.0020 0.0100 -0.0017
  518429  4294716 0.0020 0.0100 -0.0017
  518430  4294716 0.0020 0.0100 -0.0017
  518431  4294716 0.0030 0.0100 -0.0017
  518433  4294716 0.0040 0.0100 -0.0017
  518434  4294716 0.0020 0.0100 -0.0017
  518435  4294716 0.0020 0.0100 -0.0017
  518436  4294716 0.0030 0.0100 -0.0017
  518437  4294716 -0.0010 0.0100 -0.0017
  518439  4294716 0.0020 0.0100 -0.0016
  518440  4294716 0.0020 0.0100 -0.0016
  518441  4294716 0.0030 0.0100 -0.0016
  518442  4294716 0.0040 0.0100 -0.0016
  518443  4294716 0.0040 0.0100 -0.0016
  518445  4294716 0.0050 0.0100 -0.0016
  518446  4294716 0.0040 0.0100 -0.0016
  518447  4294716 0.0040 0.0100 -0.0016
  518448  4294716 0.0030 0.0100 -0.0016
  518449  4294716 0.0020 0.0100 -0.0016
  518452  4294716 0.0020 0.0100 -0.0016
  518453  4294716 0.0020 0.0100 -0.0016
  518454  4294716 0.0020 0.0100 -0.0016
  518455  4294716 0.0020 0.0100 -0.0016
  518458  4294716 0.0030 0.0100 -0.0016
  518459  4294716 0.0030 0.0100 -0.0016
  518460  4294716 0.0020 0.0100 -0.0016
  518461  4294716 0.0020 0.0100 -0.0016
  518463  4294716 0.0020 0.0100 -0.0016
  518464  4294716 0.0010 0.0100 -0.0016
  518466  4294716 0.0020 0.0100 -0.0016
  518467  4294716 0.0020 0.0100 -0.0016
  518469  4294716 0.0020 0.0100 -0.0016
  518470  4294716 0.0030 0.0100 -0.0016
  518471  4294716 0.0030 0.0100 -0.0016
  518472  4294716 0.0020 0.0100 -0.0016
  518473  4294716 0.0020 0.0100 -0.0016
  518475  4294716 0.0020 0.0100 -0.0015
  518476  4294716 0.0030 0.0100 -0.0015
  518477  4294716 0.0030 0.0100 -0.0015
  518478  4294716 0.0030 0.0100 -0.0015
  518479  4294716 0.0030 0.0100 -0.0015
  518481  4294716 0.0030 0.0100 -0.0015
  518482  4294716 0.0020 0.0100 -0.0015
  518483  4294716 0.0020 0.0100 -0.0015
  518484  4294716 0.0020 0.0100 -0.0015
  518485  4294716 0.0020 0.0100 -0.0015
  518487  4294716 0.0020 0.0100 -0.0015
  518488  4294716 0.0020 0.0100 -0.0015
  518489  4294716 0.0030 0.0100 -0.0015
  518490  4294716 0.0020 0.0100 -0.0015
  518491  4294716 0.0020 0.0100 -0.0015
  518493  4294716 0.0030 0.0100 -0.0015
  518495  4294716 0.0040 0.0100 -0.0015
  518496  4294716 0.0030 0.0100 -0.0015
  518497  4294716 0.0030 0.0100 -0.0015
  518499  4294716 0.0030 0.0100 -0.0015
  518500  4294716 0.0030 0.0100 -0.0015
  518501  4294716 0.0030 0.0100 -0.0015
  518502  4294716 0.0030 0.0100 -0.0015
  518503  4294716 0.0030 0.0100 -0.0015
  518505  4294716 0.0030 0.0100 -0.0014
  518506  4294716 0.0030 0.0100 -0.0014
  518507  4294716 0.0030 0.0100 -0.0014
  518508  4294716 0.0030 0.0100 -0.0014
  518509  4294716 0.0020 0.0100 -0.0014
  518511  4294716 0.0010 0.0100 -0.0014
  518512  4294716 0.0010 0.0100 -0.0014
  518513  4294716 0.0010 0.0100 -0.0014
  518514  4294716 0.0000 0.0100 -0.0014
  518515  4294716 0.0010 0.0100 -0.0014
  518517  4294716 0.0010 0.0100 -0.0014
  518518  4294716 0.0010 0.0100 -0.0014
  518519  4294716 0.0020 0.0100 -0.0014
  518520  4294716 0.0010 0.0100 -0.0014
  518521  4294716 0.0010 0.0100 -0.0014
  518523  4294716 0.0010 0.0100 -0.0014
  518524  4294716 0.0010 0.0100 -0.0014
  518525  4294716 0.0010 0.0100 -0.0014
  518526  4294716 0.0010 0.0100 -0.0014
  518527  4294716 0.0010 0.0100 -0.0014
  518529  4294716 0.0020 0.0100 -0.0014
  518530  4294716 0.0010 0.0100 -0.0014
  518531  4294716 0.0010 0.0100 -0.0014
  518532  4294716 0.0000 0.0100 -0.0014
  518533  4294716 0.0000 0.0100 -0.0014
  518535  4294716 0.0010 0.0100 -0.0014
  518536  4294716 0.0020 0.0100 -0.0013
  518537  4294716 0.0000 0.0100 -0.0013
  518538  4294716 0.0000 0.0100 -0.0013
  518539  4294716 0.0000 0.0100 -0.0013
  518541  4294716 0.0000 0.0100 -0.0013
  518542  4294716 -0.0010 0.0100 -0.0013
  518543  4294716 -0.0010 0.0100 -0.0013
  518544  4294716 0.0010 0.0100 -0.0013
  518545  4294716 0.0030 0.0100 -0.0013
  518547  4294716 0.0020 0.0100 -0.0013
  518549  4294716 0.0010 0.0100 -0.0013
  518550  4294716 0.0010 0.0100 -0.0013
  518551  4294716 0.0020 0.0100 -0.0013
  518556  4294716 0.0000 0.0100 -0.0013
  518557  4294716 0.0000 0.0100 -0.0013
  518559  4294716 0.0000 0.0100 -0.0013
  518560  4294716 0.0020 0.0100 -0.0013
  518566  4294716 0.0000 0.0100 -0.0012
  518567  4294716 0.0000 0.0100 -0.0012
  518568  4294716 0.0020 0.0100 -0.0012
  518569  4294716 0.0060 0.0100 -0.0012
  518583  4294716 -0.0010 0.0100 -0.0012
  518590  4294716 -0.0130 0.0100 -0.0012
  518591  4294716 -0.0050 0.0100 -0.0012
  518595  4294716 0.0030 0.0100 -0.0012
  518596  4294716 0.0010 0.0100 -0.0011
  518599  4294716 0.0010 0.0100 -0.0011
  518601  4294716 -0.0010 0.0100 -0.0011
  518603  4294716 -0.0010 0.0100 -0.0011
  518607  4294716 -0.0060 0.0100 -0.0011
  518608  4294716 0.0000 0.0100 -0.0011
  518611  4294716 -0.0010 0.0100 -0.0011
  518613  4294716 -0.0150 0.0100 -0.0011
  518614  4294716 -0.0030 0.0100 -0.0011
  518615  4294716 -0.0010 0.0100 -0.0011
  518616  4294716 0.0030 0.0100 -0.0011
  518619  4294716 0.0050 0.0100 -0.0011
  518620  4294716 0.0030 0.0100 -0.0011
  518622  4294716 -0.0010 0.0100 -0.0011
  518623  4294716 0.0000 0.0100 -0.0011
  518625  4294716 0.0040 0.0100 -0.0011
  518626  4294716 0.0030 0.0100 -0.0011
  518627  4294716 0.0000 0.0100 -0.0010
  518628  4294716 0.0000 0.0100 -0.0010
  518631  4294716 -0.0010 0.0100 -0.0010
  518632  4294716 0.0030 0.0100 -0.0010
  518633  4294716 -0.0010 0.0100 -0.0010
  518639  4294716 -0.0170 0.0100 -0.0010
  518640  4294716 -0.0030 0.0100 -0.0010
  518641  4294716 -0.0020 0.0100 -0.0010
  518643  4294716 -0.0020 0.0100 -0.0010
  518644  4294716 0.0000 0.0100 -0.0010
  518645  4294716 0.0010 0.0100 -0.0010
  518646  4294716 0.0000 0.0100 -0.0010
  518647  4294716 0.0010 0.0100 -0.0010
  518649  4294716 -0.0030 0.0100 -0.0010
  518650  4294716 -0.0030 0.0100 -0.0010
  518651  4294716 0.0000 0.0100 -0.0010
  518652  4294716 -0.0020 0.0100 -0.0010
  518653  4294716 -0.0010 0.0100 -0.0010
  518655  4294716 -0.0010 0.0100 -0.0010
  518656  4294716 0.0010 0.0100 -0.0010
  518657  4294716 0.0000 0.0100 -0.0010
  518658  4294716 0.0000 0.0100 -0.0010
  518659  4294716 -0.0010 0.0100 -0.0009
  518661  4294716 0.0000 0.0100 -0.0009
  518664  4294716 -0.0030 0.0100 -0.0009
  518665  4294716 0.0020 0.0100 -0.0009
  518667  4294716 -0.0040 0.0100 -0.0009
  518668  4294716 0.0000 0.0100 -0.0009
  518386  4294715 -0.0010 0.0100 -0.0018
  518391  4294715 0.0020 0.0100 -0.0018
  518393  4294715 0.0040 0.0100 -0.0018
  518394  4294715 -0.0020 0.0100 -0.0018
  518395  4294715 -0.0040 0.0100 -0.0018
  518397  4294715 -0.0010 0.0100 -0.0018
  518398  4294715 0.0000 0.0100 -0.0018
  518399  4294715 0.0000 0.0100 -0.0018
  518403  4294715 -0.0020 0.0100 -0.0017
  518406  4294715 0.0030 0.0100 -0.0017
  518407  4294715 0.0030 0.0100 -0.0017
  518409  4294715 0.0020 0.0100 -0.0017
  518412  4294715 0.0050 0.0100 -0.0017
  518416  4294715 0.0040 0.0100 -0.0017
  518419  4294715 0.0010 0.0100 -0.0017
  518421  4294715 0.0010 0.0100 -0.0017
  518422  4294715 0.0020 0.0100 -0.0017
  518423  4294715 0.0030 0.0100 -0.0017
  518424  4294715 0.0020 0.0100 -0.0017
  518425  4294715 0.0010 0.0100 -0.0017
  518429  4294715 0.0020 0.0100 -0.0017
  518430  4294715 0.0020 0.0100 -0.0017
  518431  4294715 0.0030 0.0100 -0.0017
  518433  4294715 0.0030 0.0100 -0.0017
  518434  4294715 0.0020 0.0100 -0.0017
  518435  4294715 0.0020 0.0100 -0.0017
  518437  4294715 0.0040 0.0100 -0.0017
  518439  4294715 0.0030 0.0100 -0.0017
  518440  4294715 0.0020 0.0100 -0.0016
  518441  4294715 0.0010 0.0100 -0.0016
  518442  4294715 0.0040 0.0100 -0.0016
  518443  4294715 0.0020 0.0100 -0.0016
  518445  4294715 0.0030 0.0100 -0.0016
  518446  4294715 0.0080 0.0100 -0.0016
  518447  4294715 0.0040 0.0100 -0.0016
  518448  4294715 0.0030 0.0100 -0.0016
  518449  4294715 0.0030 0.0100 -0.0016
  518451  4294715 0.0010 0.0100 -0.0016
  518452  4294715 0.0020 0.0100 -0.0016
  518453  4294715 0.0020 0.0100 -0.0016
  518454  4294715 0.0020 0.0100 -0.0016
  518455  4294715 0.0020 0.0100 -0.0016
  518457  4294715 0.0020 0.0100 -0.0016
  518458  4294715 0.0030 0.0100 -0.0016
  518459  4294715 0.0030 0.0100 -0.0016
  518460  4294715 0.0020 0.0100 -0.0016
  518461  4294715 0.0020 0.0100 -0.0016
  518463  4294715 0.0020 0.0100 -0.0016
  518464  4294715 0.0010 0.0100 -0.0016
  518465  4294715 0.0010 0.0100 -0.0016
  518466  4294715 0.0020 0.0100 -0.0016
  518467  4294715 0.0020 0.0100 -0.0016
  518469  4294715 0.0020 0.0100 -0.0016
  518470  4294715 0.0030 0.0100 -0.0016
  518471  4294715 0.0020 0.0100 -0.0016
  518472  4294715 0.0020 0.0100 -0.0016
  518473  4294715 0.0020 0.0100 -0.0016
  518475  4294715 0.0030 0.0100 -0.0015
  518476  4294715 0.0030 0.0100 -0.0015
  518477  4294715 0.0020 0.0100 -0.0015
  518478  4294715 0.0030 0.0100 -0.0015
  518479  4294715 0.0040 0.0100 -0.0015
  518481  4294715 0.0030 0.0100 -0.0015
  518482  4294715 0.0020 0.0100 -0.0015
  518483  4294715 0.0010 0.0100 -0.0015
  518484  4294715 0.0020 0.0100 -0.0015
  518485  4294715 0.0020 0.0100 -0.0015
  518487  4294715 0.0020 0.0100 -0.0015
  518488  4294715 0.0020 0.0100 -0.0015
  518489  4294715 0.0020 0.0100 -0.0015
  518490  4294715 0.0020 0.0100 -0.0015
  518491  4294715 0.0020 0.0100 -0.0015
  518493  4294715 0.0030 0.0100 -0.0015
  518494  4294715 0.0030 0.0100 -0.0015
  518495  4294715 0.0040 0.0100 -0.0015
  518496  4294715 0.0030 0.0100 -0.0015
  518497  4294715 0.0030 0.0100 -0.0015
  518499  4294715 0.0030 0.0100 -0.0015
  518500  4294715 0.0030 0.0100 -0.0015
  518501  4294715 0.0030 0.0100 -0.0015
  518502  4294715 0.0030 0.0100 -0.0015
  518503  4294715 0.0030 0.0100 -0.0015
  518505  4294715 0.0020 0.0100 -0.0015
  518506  4294715 0.0030 0.0100 -0.0015
  518507  4294715 0.0030 0.0100 -0.0014
  518508  4294715 0.0030 0.0100 -0.0014
  518509  4294715 0.0010 0.0100 -0.0014
  518511  4294715 0.0010 0.0100 -0.0014
  518512  4294715 0.0010 0.0100 -0.0014
  518513  4294715 0.0000 0.0100 -0.0014
  518514  4294715 0.0010 0.0100 -0.0014
  518515  4294715 0.0010 0.0100 -0.0014
  518517  4294715 0.0010 0.0100 -0.0014
  518518  4294715 0.0010 0.0100 -0.0014
  518519  4294715 0.0010 0.0100 -0.0014
  518520  4294715 0.0010 0.0100 -0.0014
  518521  4294715 0.0010 0.0100 -0.0014
  518523  4294715 0.0010 0.0100 -0.0014
  518524  4294715 0.0010 0.0100 -0.0014
  518525  4294715 0.0010 0.0100 -0.0014
  518526  4294715 0.0010 0.0100 -0.0014
  518527  4294715 0.0010 0.0100 -0.0014
  518529  4294715 0.0010 0.0100 -0.0014
  518530  4294715 0.0010 0.0100 -0.0014
  518531  4294715 0.0010 0.0100 -0.0014
  518532  4294715 0.0010 0.0100 -0.0014
  518533  4294715 0.0010 0.0100 -0.0014
  518535  4294715 0.0010 0.0100 -0.0014
  518536  4294715 0.0010 0.0100 -0.0014
  518537  4294715 0.0000 0.0100 -0.0013
  518538  4294715 0.0010 0.0100 -0.0013
  518539  4294715 0.0000 0.0100 -0.0013
  518541  4294715 0.0010 0.0100 -0.0013
  518542  4294715 0.0010 0.0100 -0.0013
  518543  4294715 0.0000 0.0100 -0.0013
  518544  4294715 0.0030 0.0100 -0.0013
  518545  4294715 0.0040 0.0100 -0.0013
  518548  4294715 0.0000 0.0100 -0.0013
  518549  4294715 0.0010 0.0100 -0.0013
  518550  4294715 0.0010 0.0100 -0.0013
  518556  4294715 0.0000 0.0100 -0.0013
  518557  4294715 0.0010 0.0100 -0.0013
  518559  4294715 0.0000 0.0100 -0.0013
  518560  4294715 0.0010 0.0100 -0.0013
  518561  4294715 -0.0040 0.0100 -0.0013
  518563  4294715 0.0010 0.0100 -0.0013
  518566  4294715 0.0000 0.0100 -0.0013
  518567  4294715 0.0010 0.0100 -0.0012
  518569  4294715 0.0000 0.0100 -0.0012
  518571  4294715 0.0090 0.0100 -0.0012
  518583  4294715 0.0040 0.0100 -0.0012
  518584  4294715 0.0010 0.0100 -0.0012
  518590  4294715 -0.0020 0.0100 -0.0012
  518591  4294715 -0.0010 0.0100 -0.0012
  518595  4294715 0.0000 0.0100 -0.0012
  518596  4294715 0.0030 0.0100 -0.0012
  518599  4294715 -0.0030 0.0100 -0.0011
  518602  4294715 0.0070 0.0100 -0.0011
  518608  4294715 -0.0040 0.0100 -0.0011
  518613  4294715 -0.0060 0.0100 -0.0011
  518614  4294715 -0.0010 0.0100 -0.0011
  518615  4294715 -0.0010 0.0100 -0.0011
  518619  4294715 0.0150 0.0100 -0.0011
  518620  4294715 0.0020 0.0100 -0.0011
  518621  4294715 0.0010 0.0100 -0.0011
  518622  4294715 -0.0020 0.0100 -0.0011
  518623  4294715 0.0010 0.0100 -0.0011
  518625  4294715 0.0010 0.0100 -0.0011
  518626  4294715 0.0010 0.0100 -0.0011
  518627  4294715 0.0010 0.0100 -0.0010
  518628  4294715 0.0020 0.0100 -0.0010
  518629  4294715 0.0030 0.0100 -0.0010
  518631  4294715 0.0000 0.0100 -0.0010
  518632  4294715 0.0040 0.0100 -0.0010
  518633  4294715 -0.0010 0.0100 -0.0010
  518640  4294715 -0.0070 0.0100 -0.0010
  518641  4294715 -0.0020 0.0100 -0.0010
  518643  4294715 -0.0030 0.0100 -0.0010
  518644  4294715 0.0030 0.0100 -0.0010
  518645  4294715 0.0010 0.0100 -0.0010
  518646  4294715 0.0000 0.0100 -0.0010
  518647  4294715 0.0010 0.0100 -0.0010
  518649  4294715 0.0000 0.0100 -0.0010
  518650  4294715 -0.0030 0.0100 -0.0010
  518651  4294715 0.0000 0.0100 -0.0010
  518652  4294715 0.0000 0.0100 -0.0010
  518653  4294715 -0.0010 0.0100 -0.0010
  518655  4294715 -0.0010 0.0100 -0.0010
  518656  4294715 0.0000 0.0100 -0.0010
  518657  4294715 0.0010 0.0100 -0.0010
  518658  4294715 0.0000 0.0100 -0.0010
  518659  4294715 -0.0010 0.0100 -0.0010
  518661  4294715 0.0000 0.0100 -0.0009
  518664  4294715 0.0010 0.0100 -0.0009
  518667  4294715 -0.0050 0.0100 -0.0009
  518668  4294715 -0.0080 0.0100 -0.0009
  518393  4294713 -0.0100 0.0100 -0.0018
  518394  4294713 -0.0040 0.0100 -0.0018
  518395  4294713 0.0000 0.0100 -0.0018
  518397  4294713 0.0010 0.0100 -0.0018
  518398  4294713 0.0060 0.0100 -0.0018
  518399  4294713 0.0010 0.0100 -0.0018
  518405  4294713 0.0020 0.0100 -0.0017
  518406  4294713 0.0030 0.0100 -0.0017
  518412  4294713 0.0080 0.0100 -0.0017
  518416  4294713 0.0030 0.0100 -0.0017
  518417  4294713 0.0010 0.0100 -0.0017
  518418  4294713 0.0020 0.0100 -0.0017
  518421  4294713 0.0000 0.0100 -0.0017
  518422  4294713 0.0030 0.0100 -0.0017
  518423  4294713 0.0030 0.0100 -0.0017
  518424  4294713 0.0020 0.0100 -0.0017
  518428  4294713 0.0000 0.0100 -0.0017
  518429  4294713 0.0010 0.0100 -0.0017
  518430  4294713 0.0010 0.0100 -0.0017
  518431  4294713 0.0030 0.0100 -0.0017
  518433  4294713 0.0030 0.0100 -0.0017
  518434  4294713 0.0020 0.0100 -0.0017
  518439  4294713 0.0050 0.0100 -0.0017
  518440  4294713 0.0010 0.0100 -0.0017
  518442  4294713 0.0020 0.0100 -0.0017
  518443  4294713 0.0020 0.0100 -0.0017
  518445  4294713 0.0070 0.0100 -0.0016
  518446  4294713 0.0050 0.0100 -0.0016
  518447  4294713 0.0020 0.0100 -0.0016
  518449  4294713 0.0020 0.0100 -0.0016
  518451  4294713 0.0010 0.0100 -0.0016
  518452  4294713 0.0030 0.0100 -0.0016
  518453  4294713 0.0020 0.0100 -0.0016
  518454  4294713 0.0020 0.0100 -0.0016
  518455  4294713 0.0020 0.0100 -0.0016
  518457  4294713 0.0020 0.0100 -0.0016
  518458  4294713 0.0020 0.0100 -0.0016
  518459  4294713 0.0020 0.0100 -0.0016
  518460  4294713 0.0020 0.0100 -0.0016
  518461  4294713 0.0020 0.0100 -0.0016
  518463  4294713 0.0020 0.0100 -0.0016
  518464  4294713 0.0020 0.0100 -0.0016
  518465  4294713 0.0020 0.0100 -0.0016
  518466  4294713 0.0020 0.0100 -0.0016
  518467  4294713 0.0020 0.0100 -0.0016
  518469  4294713 0.0020 0.0100 -0.0016
  518470  4294713 0.0030 0.0100 -0.0016
  518471  4294713 0.0020 0.0100 -0.0016
  518472  4294713 0.0020 0.0100 -0.0016
  518473  4294713 0.0020 0.0100 -0.0016
  518475  4294713 0.0020 0.0100 -0.0016
  518476  4294713 0.0020 0.0100 -0.0016
  518477  4294713 0.0020 0.0100 -0.0016
  518478  4294713 0.0020 0.0100 -0.0015
  518479  4294713 0.0020 0.0100 -0.0015
  518481  4294713 0.0030 0.0100 -0.0015
  518482  4294713 0.0020 0.0100 -0.0015
  518483  4294713 0.0010 0.0100 -0.0015
  518484  4294713 0.0020 0.0100 -0.0015
  518485  4294713 0.0020 0.0100 -0.0015
  518487  4294713 0.0020 0.0100 -0.0015
  518488  4294713 0.0020 0.0100 -0.0015
  518489  4294713 0.0020 0.0100 -0.0015
  518490  4294713 0.0020 0.0100 -0.0015
  518491  4294713 0.0020 0.0100 -0.0015
  518493  4294713 0.0030 0.0100 -0.0015
  518494  4294713 0.0030 0.0100 -0.0015
  518495  4294713 0.0030 0.0100 -0.0015
  518496  4294713 0.0030 0.0100 -0.0015
  518497  4294713 0.0030 0.0100 -0.0015
  518499  4294713 0.0030 0.0100 -0.0015
  518500  4294713 0.0030 0.0100 -0.0015
  518501  4294713 0.0030 0.0100 -0.0015
  518502  4294713 0.0040 0.0100 -0.0015
  518503  4294713 0.0030 0.0100 -0.0015
  518505  4294713 0.0030 0.0100 -0.0015
  518506  4294713 0.0030 0.0100 -0.0015
  518507  4294713 0.0030 0.0100 -0.0015
  518508  4294713 0.0030 0.0100 -0.0015
  518509  4294713 0.0020 0.0100 -0.0014
  518511  4294713 0.0010 0.0100 -0.0014
  518512  4294713 0.0000 0.0100 -0.0014
  518513  4294713 0.0010 0.0100 -0.0014
  518514  4294713 0.0010 0.0100 -0.0014
  518515  4294713 0.0010 0.0100 -0.0014
  518517  4294713 0.0010 0.0100 -0.0014
  518518  4294713 0.0010 0.0100 -0.0014
  518519  4294713 0.0010 0.0100 -0.0014
  518520  4294713 0.0010 0.0100 -0.0014
  518521  4294713 0.0010 0.0100 -0.0014
  518523  4294713 0.0010 0.0100 -0.0014
  518524  4294713 0.0010 0.0100 -0.0014
  518525  4294713 0.0010 0.0100 -0.0014
  518526  4294713 0.0010 0.0100 -0.0014
  518527  4294713 0.0010 0.0100 -0.0014
  518529  4294713 0.0010 0.0100 -0.0014
  518530  4294713 0.0010 0.0100 -0.0014
  518531  4294713 0.0010 0.0100 -0.0014
  518532  4294713 0.0010 0.0100 -0.0014
  518533  4294713 0.0010 0.0100 -0.0014
  518535  4294713 0.0010 0.0100 -0.0014
  518536  4294713 0.0020 0.0100 -0.0014
  518537  4294713 0.0010 0.0100 -0.0014
  518538  4294713 0.0010 0.0100 -0.0014
  518539  4294713 0.0000 0.0100 -0.0013
  518541  4294713 0.0020 0.0100 -0.0013
  518542  4294713 0.0020 0.0100 -0.0013
  518543  4294713 0.0020 0.0100 -0.0013
  518544  4294713 0.0030 0.0100 -0.0013
  518545  4294713 0.0030 0.0100 -0.0013
  518550  4294713 0.0010 0.0100 -0.0013
  518556  4294713 0.0010 0.0100 -0.0013
  518559  4294713 0.0010 0.0100 -0.0013
  518560  4294713 0.0010 0.0100 -0.0013
  518561  4294713 -0.0030 0.0100 -0.0013
  518562  4294713 0.0030 0.0100 -0.0013
  518563  4294713 0.0030 0.0100 -0.0013
  518566  4294713 0.0000 0.0100 -0.0013
  518567  4294713 0.0070 0.0100 -0.0013
  518569  4294713 0.0040 0.0100 -0.0012
  518571  4294713 0.0010 0.0100 -0.0012
  518584  4294713 0.0030 0.0100 -0.0012
  518590  4294713 0.0000 0.0100 -0.0012
  518591  4294713 -0.0010 0.0100 -0.0012
  518595  4294713 0.0010 0.0100 -0.0012
  518596  4294713 0.0020 0.0100 -0.0012
  518599  4294713 0.0000 0.0100 -0.0011
  518611  4294713 -0.0190 0.0100 -0.0011
  518613  4294713 0.0020 0.0100 -0.0011
  518614  4294713 -0.0020 0.0100 -0.0011
  518615  4294713 0.0000 0.0100 -0.0011
  518619  4294713 0.0050 0.0100 -0.0011
  518620  4294713 0.0060 0.0100 -0.0011
  518621  4294713 0.0020 0.0100 -0.0011
  518622  4294713 0.0000 0.0100 -0.0011
  518623  4294713 -0.0010 0.0100 -0.0011
  518625  4294713 -0.0010 0.0100 -0.0011
  518626  4294713 0.0010 0.0100 -0.0011
  518627  4294713 0.0020 0.0100 -0.0011
  518628  4294713 0.0030 0.0100 -0.0010
  518629  4294713 0.0030 0.0100 -0.0010
  518631  4294713 0.0010 0.0100 -0.0010
  518632  4294713 0.0000 0.0100 -0.0010
  518633  4294713 0.0050 0.0100 -0.0010
  518639  4294713 0.0010 0.0100 -0.0010
  518644  4294713 0.0020 0.0100 -0.0010
  518646  4294713 -0.0010 0.0100 -0.0010
  518647  4294713 0.0030 0.0100 -0.0010
  518649  4294713 0.0000 0.0100 -0.0010
  518650  4294713 -0.0020 0.0100 -0.0010
  518651  4294713 0.0000 0.0100 -0.0010
  518652  4294713 0.0000 0.0100 -0.0010
  518653  4294713 0.0010 0.0100 -0.0010
  518655  4294713 -0.0010 0.0100 -0.0010
  518656  4294713 0.0000 0.0100 -0.0010
  518657  4294713 0.0020 0.0100 -0.0010
  518658  4294713 0.0010 0.0100 -0.0010
  518663  4294713 0.0000 0.0100 -0.0009
  518664  4294713 0.0030 0.0100 -0.0009
  518665  4294713 -0.0010 0.0100 -0.0009
  518715  4294713 0.0000 0.0100 -0.0008
  518370  4294712 0.0030 0.0100 -0.0018
  518371  4294712 -0.0030 0.0100 -0.0018
  518393  4294712 -0.0090 0.0100 -0.0018
  518394  4294712 0.0040 0.0100 -0.0018
  518395  4294712 0.0000 0.0100 -0.0018
  518397  4294712 0.0040 0.0100 -0.0018
  518404  4294712 -0.0060 0.0100 -0.0018
  518405  4294712 0.0020 0.0100 -0.0018
  518407  4294712 0.0030 0.0100 -0.0017
  518409  4294712 0.0060 0.0100 -0.0017
  518412  4294712 0.0040 0.0100 -0.0017
  518413  4294712 0.0010 0.0100 -0.0017
  518415  4294712 0.0030 0.0100 -0.0017
  518416  4294712 0.0030 0.0100 -0.0017
  518417  4294712 0.0010 0.0100 -0.0017
  518418  4294712 0.0020 0.0100 -0.0017
  518421  4294712 0.0020 0.0100 -0.0017
  518423  4294712 0.0030 0.0100 -0.0017
  518427  4294712 0.0030 0.0100 -0.0017
  518429  4294712 0.0010 0.0100 -0.0017
  518430  4294712 0.0020 0.0100 -0.0017
  518431  4294712 0.0030 0.0100 -0.0017
  518433  4294712 0.0030 0.0100 -0.0017
  518434  4294712 0.0030 0.0100 -0.0017
  518435  4294712 0.0020 0.0100 -0.0017
  518436  4294712 0.0020 0.0100 -0.0017
  518441  4294712 -0.0010 0.0100 -0.0017
  518442  4294712 0.0010 0.0100 -0.0017
  518443  4294712 0.0050 0.0100 -0.0017
  518447  4294712 0.0080 0.0100 -0.0016
  518448  4294712 0.0070 0.0100 -0.0016
  518451  4294712 0.0020 0.0100 -0.0016
  518452  4294712 0.0030 0.0100 -0.0016
  518453  4294712 0.0030 0.0100 -0.0016
  518454  4294712 0.0020 0.0100 -0.0016
  518455  4294712 0.0020 0.0100 -0.0016
  518457  4294712 0.0020 0.0100 -0.0016
  518458  4294712 0.0020 0.0100 -0.0016
  518459  4294712 0.0020 0.0100 -0.0016
  518460  4294712 0.0020 0.0100 -0.0016
  518461  4294712 0.0020 0.0100 -0.0016
  518463  4294712 0.0020 0.0100 -0.0016
  518464  4294712 0.0020 0.0100 -0.0016
  518465  4294712 0.0030 0.0100 -0.0016
  518466  4294712 0.0020 0.0100 -0.0016
  518467  4294712 0.0020 0.0100 -0.0016
  518469  4294712 0.0020 0.0100 -0.0016
  518470  4294712 0.0020 0.0100 -0.0016
  518471  4294712 0.0020 0.0100 -0.0016
  518472  4294712 0.0020 0.0100 -0.0016
  518473  4294712 0.0020 0.0100 -0.0016
  518475  4294712 0.0020 0.0100 -0.0016
  518476  4294712 0.0020 0.0100 -0.0016
  518477  4294712 0.0020 0.0100 -0.0016
  518478  4294712 0.0020 0.0100 -0.0016
  518479  4294712 0.0020 0.0100 -0.0015
  518481  4294712 0.0030 0.0100 -0.0015
  518482  4294712 0.0020 0.0100 -0.0015
  518483  4294712 0.0020 0.0100 -0.0015
  518484  4294712 0.0030 0.0100 -0.0015
  518485  4294712 0.0020 0.0100 -0.0015
  518487  4294712 0.0010 0.0100 -0.0015
  518488  4294712 0.0020 0.0100 -0.0015
  518489  4294712 0.0020 0.0100 -0.0015
  518490  4294712 0.0020 0.0100 -0.0015
  518491  4294712 0.0020 0.0100 -0.0015
  518493  4294712 0.0030 0.0100 -0.0015
  518494  4294712 0.0030 0.0100 -0.0015
  518495  4294712 0.0030 0.0100 -0.0015
  518496  4294712 0.0030 0.0100 -0.0015
  518497  4294712 0.0030 0.0100 -0.0015
  518499  4294712 0.0030 0.0100 -0.0015
  518500  4294712 0.0030 0.0100 -0.0015
  518501  4294712 0.0030 0.0100 -0.0015
  518502  4294712 0.0040 0.0100 -0.0015
  518503  4294712 0.0030 0.0100 -0.0015
  518505  4294712 0.0030 0.0100 -0.0015
  518506  4294712 0.0030 0.0100 -0.0015
  518507  4294712 0.0030 0.0100 -0.0015
  518508  4294712 0.0030 0.0100 -0.0015
  518509  4294712 0.0020 0.0100 -0.0015
  518511  4294712 0.0010 0.0100 -0.0014
  518512  4294712 0.0010 0.0100 -0.0014
  518513  4294712 0.0020 0.0100 -0.0014
  518514  4294712 0.0020 0.0100 -0.0014
  518515  4294712 0.0010 0.0100 -0.0014
  518517  4294712 0.0010 0.0100 -0.0014
  518518  4294712 0.0010 0.0100 -0.0014
  518519  4294712 0.0010 0.0100 -0.0014
  518520  4294712 0.0010 0.0100 -0.0014
  518521  4294712 0.0010 0.0100 -0.0014
  518523  4294712 0.0010 0.0100 -0.0014
  518524  4294712 0.0010 0.0100 -0.0014
  518525  4294712 0.0010 0.0100 -0.0014
  518526  4294712 0.0010 0.0100 -0.0014
  518527  4294712 0.0010 0.0100 -0.0014
  518529  4294712 0.0010 0.0100 -0.0014
  518530  4294712 0.0010 0.0100 -0.0014
  518531  4294712 0.0010 0.0100 -0.0014
  518532  4294712 0.0010 0.0100 -0.0014
  518533  4294712 0.0010 0.0100 -0.0014
  518535  4294712 0.0010 0.0100 -0.0014
  518536  4294712 0.0010 0.0100 -0.0014
  518537  4294712 0.0020 0.0100 -0.0014
  518538  4294712 0.0010 0.0100 -0.0014
  518539  4294712 0.0000 0.0100 -0.0014
  518541  4294712 0.0020 0.0100 -0.0013
  518542  4294712 0.0010 0.0100 -0.0013
  518543  4294712 0.0010 0.0100 -0.0013
  518544  4294712 0.0030 0.0100 -0.0013
  518545  4294712 0.0020 0.0100 -0.0013
  518547  4294712 0.0000 0.0100 -0.0013
  518556  4294712 0.0020 0.0100 -0.0013
  518559  4294712 0.0010 0.0100 -0.0013
  518560  4294712 0.0020 0.0100 -0.0013
  518561  4294712 0.0000 0.0100 -0.0013
  518562  4294712 0.0040 0.0100 -0.0013
  518571  4294712 0.0090 0.0100 -0.0012
  518572  4294712 -0.0020 0.0100 -0.0012
  518580  4294712 -0.0070 0.0100 -0.0012
  518584  4294712 0.0000 0.0100 -0.0012
  518595  4294712 0.0020 0.0100 -0.0012
  518610  4294712 -0.0020 0.0100 -0.0011
  518611  4294712 0.0000 0.0100 -0.0011
  518613  4294712 -0.0010 0.0100 -0.0011
  518614  4294712 -0.0010 0.0100 -0.0011
  518619  4294712 -0.0010 0.0100 -0.0011
  518620  4294712 0.0060 0.0100 -0.0011
  518621  4294712 0.0040 0.0100 -0.0011
  518622  4294712 0.0000 0.0100 -0.0011
  518623  4294712 -0.0010 0.0100 -0.0011
  518625  4294712 -0.0020 0.0100 -0.0011
  518626  4294712 0.0020 0.0100 -0.0011
  518627  4294712 0.0020 0.0100 -0.0011
  518628  4294712 0.0040 0.0100 -0.0011
  518629  4294712 0.0060 0.0100 -0.0010
  518631  4294712 -0.0010 0.0100 -0.0010
  518632  4294712 0.0020 0.0100 -0.0010
  518633  4294712 0.0030 0.0100 -0.0010
  518637  4294712 0.0040 0.0100 -0.0010
  518645  4294712 0.0100 0.0100 -0.0010
  518646  4294712 0.0020 0.0100 -0.0010
  518649  4294712 0.0000 0.0100 -0.0010
  518650  4294712 0.0000 0.0100 -0.0010
  518651  4294712 0.0000 0.0100 -0.0010
  518652  4294712 0.0000 0.0100 -0.0010
  518653  4294712 0.0010 0.0100 -0.0010
  518655  4294712 0.0010 0.0100 -0.0010
  518656  4294712 0.0000 0.0100 -0.0010
  518657  4294712 0.0020 0.0100 -0.0010
  518665  4294712 -0.0040 0.0100 -0.0009
  518675  4294712 -0.0010 0.0100 -0.0009
  518677  4294712 0.0020 0.0100 -0.0009
  518679  4294712 -0.0110 0.0100 -0.0009
  518707  4294712 0.0000 0.0100 -0.0008
  518716  4294712 0.0000 0.0100 -0.0008
  518370  4294711 0.0010 0.0100 -0.0018
  518371  4294711 0.0020 0.0100 -0.0018
  518388  4294711 0.0010 0.0100 -0.0018
  518389  4294711 0.0060 0.0100 -0.0018
  518393  4294711 0.0010 0.0100 -0.0018
  518394  4294711 -0.0030 0.0100 -0.0018
  518395  4294711 0.0050 0.0100 -0.0018
  518398  4294711 -0.0030 0.0100 -0.0018
  518403  4294711 0.0000 0.0100 -0.0018
  518404  4294711 -0.0050 0.0100 -0.0018
  518407  4294711 0.0060 0.0100 -0.0018
  518409  4294711 0.0050 0.0100 -0.0017
  518410  4294711 0.0040 0.0100 -0.0017
  518411  4294711 0.0060 0.0100 -0.0017
  518412  4294711 0.0000 0.0100 -0.0017
  518413  4294711 0.0000 0.0100 -0.0017
  518415  4294711 0.0020 0.0100 -0.0017
  518416  4294711 0.0010 0.0100 -0.0017
  518417  4294711 0.0010 0.0100 -0.0017
  518418  4294711 0.0020 0.0100 -0.0017
  518419  4294711 0.0020 0.0100 -0.0017
  518421  4294711 0.0010 0.0100 -0.0017
  518423  4294711 0.0020 0.0100 -0.0017
  518424  4294711 0.0010 0.0100 -0.0017
  518427  4294711 0.0020 0.0100 -0.0017
  518428  4294711 0.0010 0.0100 -0.0017
  518429  4294711 0.0010 0.0100 -0.0017
  518430  4294711 0.0030 0.0100 -0.0017
  518431  4294711 0.0030 0.0100 -0.0017
  518433  4294711 0.0030 0.0100 -0.0017
  518434  4294711 0.0030 0.0100 -0.0017
  518435  4294711 0.0020 0.0100 -0.0017
  518436  4294711 0.0020 0.0100 -0.0017
  518439  4294711 0.0010 0.0100 -0.0017
  518440  4294711 -0.0010 0.0100 -0.0017
  518441  4294711 0.0000 0.0100 -0.0017
  518442  4294711 0.0040 0.0100 -0.0017
  518443  4294711 0.0040 0.0100 -0.0017
  518445  4294711 0.0030 0.0100 -0.0017
  518449  4294711 0.0030 0.0100 -0.0016
  518451  4294711 0.0030 0.0100 -0.0016
  518452  4294711 0.0040 0.0100 -0.0016
  518453  4294711 0.0030 0.0100 -0.0016
  518454  4294711 0.0030 0.0100 -0.0016
  518455  4294711 0.0020 0.0100 -0.0016
  518457  4294711 0.0020 0.0100 -0.0016
  518458  4294711 0.0020 0.0100 -0.0016
  518459  4294711 0.0020 0.0100 -0.0016
  518460  4294711 0.0020 0.0100 -0.0016
  518461  4294711 0.0020 0.0100 -0.0016
  518463  4294711 0.0020 0.0100 -0.0016
  518464  4294711 0.0020 0.0100 -0.0016
  518465  4294711 0.0020 0.0100 -0.0016
  518466  4294711 0.0020 0.0100 -0.0016
  518467  4294711 0.0020 0.0100 -0.0016
  518469  4294711 0.0030 0.0100 -0.0016
  518470  4294711 0.0020 0.0100 -0.0016
  518471  4294711 0.0020 0.0100 -0.0016
  518472  4294711 0.0020 0.0100 -0.0016
  518473  4294711 0.0020 0.0100 -0.0016
  518475  4294711 0.0020 0.0100 -0.0016
  518476  4294711 0.0020 0.0100 -0.0016
  518477  4294711 0.0020 0.0100 -0.0016
  518478  4294711 0.0020 0.0100 -0.0016
  518479  4294711 0.0020 0.0100 -0.0016
  518481  4294711 0.0030 0.0100 -0.0015
  518482  4294711 0.0020 0.0100 -0.0015
  518483  4294711 0.0020 0.0100 -0.0015
  518484  4294711 0.0020 0.0100 -0.0015
  518485  4294711 0.0020 0.0100 -0.0015
  518487  4294711 0.0010 0.0100 -0.0015
  518488  4294711 0.0020 0.0100 -0.0015
  518489  4294711 0.0020 0.0100 -0.0015
  518490  4294711 0.0020 0.0100 -0.0015
  518491  4294711 0.0030 0.0100 -0.0015
  518493  4294711 0.0030 0.0100 -0.0015
  518494  4294711 0.0020 0.0100 -0.0015
  518495  4294711 0.0030 0.0100 -0.0015
  518496  4294711 0.0030 0.0100 -0.0015
  518497  4294711 0.0030 0.0100 -0.0015
  518499  4294711 0.0030 0.0100 -0.0015
  518500  4294711 0.0030 0.0100 -0.0015
  518501  4294711 0.0030 0.0100 -0.0015
  518502  4294711 0.0040 0.0100 -0.0015
  518503  4294711 0.0040 0.0100 -0.0015
  518505  4294711 0.0030 0.0100 -0.0015
  518506  4294711 0.0030 0.0100 -0.0015
  518507  4294711 0.0030 0.0100 -0.0015
  518508  4294711 0.0030 0.0100 -0.0015
  518509  4294711 0.0020 0.0100 -0.0015
  518511  4294711 0.0000 0.0100 -0.0014
  518512  4294711 0.0010 0.0100 -0.0014
  518513  4294711 0.0010 0.0100 -0.0014
  518514  4294711 0.0010 0.0100 -0.0014
  518515  4294711 0.0010 0.0100 -0.0014
  518517  4294711 0.0010 0.0100 -0.0014
  518518  4294711 0.0010 0.0100 -0.0014
  518519  4294711 0.0010 0.0100 -0.0014
  518520  4294711 0.0010 0.0100 -0.0014
  518521  4294711 0.0010 0.0100 -0.0014
  518523  4294711 0.0010 0.0100 -0.0014
  518524  4294711 0.0000 0.0100 -0.0014
  518525  4294711 0.0010 0.0100 -0.0014
  518526  4294711 0.0020 0.0100 -0.0014
  518527  4294711 0.0000 0.0100 -0.0014
  518529  4294711 0.0000 0.0100 -0.0014
  518530  4294711 0.0010 0.0100 -0.0014
  518531  4294711 0.0020 0.0100 -0.0014
  518532  4294711 0.0010 0.0100 -0.0014
  518533  4294711 0.0010 0.0100 -0.0014
  518535  4294711 0.0010 0.0100 -0.0014
  518536  4294711 0.0010 0.0100 -0.0014
  518537  4294711 0.0020 0.0100 -0.0014
  518538  4294711 0.0010 0.0100 -0.0014
  518539  4294711 0.0010 0.0100 -0.0014
  518541  4294711 0.0020 0.0100 -0.0013
  518542  4294711 0.0010 0.0100 -0.0013
  518543  4294711 0.0010 0.0100 -0.0013
  518544  4294711 0.0010 0.0100 -0.0013
  518545  4294711 0.0010 0.0100 -0.0013
  518547  4294711 0.0000 0.0100 -0.0013
  518548  4294711 0.0010 0.0100 -0.0013
  518549  4294711 0.0010 0.0100 -0.0013
  518556  4294711 0.0030 0.0100 -0.0013
  518559  4294711 0.0010 0.0100 -0.0013
  518560  4294711 0.0020 0.0100 -0.0013
  518561  4294711 0.0000 0.0100 -0.0013
  518562  4294711 0.0020 0.0100 -0.0013
  518568  4294711 0.0030 0.0100 -0.0013
  518571  4294711 0.0020 0.0100 -0.0012
  518572  4294711 -0.0020 0.0100 -0.0012
  518581  4294711 0.0010 0.0100 -0.0012
  518583  4294711 0.0020 0.0100 -0.0012
  518584  4294711 0.0010 0.0100 -0.0012
  518598  4294711 -0.0100 0.0100 -0.0012
  518605  4294711 -0.0040 0.0100 -0.0011
  518607  4294711 0.0000 0.0100 -0.0011
  518608  4294711 -0.0010 0.0100 -0.0011
  518609  4294711 -0.0010 0.0100 -0.0011
  518610  4294711 -0.0020 0.0100 -0.0011
  518611  4294711 -0.0010 0.0100 -0.0011
  518613  4294711 -0.0010 0.0100 -0.0011
  518614  4294711 0.0010 0.0100 -0.0011
  518616  4294711 -0.0130 0.0100 -0.0011
  518617  4294711 0.0010 0.0100 -0.0011
  518619  4294711 -0.0020 0.0100 -0.0011
  518620  4294711 0.0010 0.0100 -0.0011
  518621  4294711 0.0020 0.0100 -0.0011
  518622  4294711 0.0000 0.0100 -0.0011
  518623  4294711 0.0010 0.0100 -0.0011
  518625  4294711 0.0000 0.0100 -0.0011
  518626  4294711 0.0020 0.0100 -0.0011
  518627  4294711 0.0000 0.0100 -0.0011
  518628  4294711 0.0080 0.0100 -0.0011
  518629  4294711 0.0000 0.0100 -0.0010
  518631  4294711 0.0050 0.0100 -0.0010
  518632  4294711 0.0030 0.0100 -0.0010
  518634  4294711 0.0010 0.0100 -0.0010
  518635  4294711 0.0060 0.0100 -0.0010
  518637  4294711 0.0000 0.0100 -0.0010
  518639  4294711 0.0040 0.0100 -0.0010
  518646  4294711 0.0000 0.0100 -0.0010
  518649  4294711 0.0000 0.0100 -0.0010
  518650  4294711 0.0000 0.0100 -0.0010
  518651  4294711 0.0000 0.0100 -0.0010
  518652  4294711 0.0000 0.0100 -0.0010
  518653  4294711 0.0000 0.0100 -0.0010
  518655  4294711 0.0010 0.0100 -0.0010
  518656  4294711 -0.0010 0.0100 -0.0010
  518657  4294711 0.0060 0.0100 -0.0010
  518663  4294711 0.0000 0.0100 -0.0009
  518664  4294711 0.0000 0.0100 -0.0009
  518673  4294711 0.0120 0.0100 -0.0009
  518675  4294711 -0.0020 0.0100 -0.0009
  518676  4294711 -0.0010 0.0100 -0.0009
  518677  4294711 0.0000 0.0100 -0.0009
  518679  4294711 0.0020 0.0100 -0.0009
  518707  4294711 0.0000 0.0100 -0.0008
  518369  4294710 -0.0040 0.0100 -0.0018
  518370  4294710 -0.0130 0.0100 -0.0018
  518371  4294710 0.0040 0.0100 -0.0018
  518388  4294710 0.0010 0.0100 -0.0018
  518389  4294710 0.0000 0.0100 -0.0018
  518393  4294710 0.0010 0.0100 -0.0018
  518394  4294710 0.0040 0.0100 -0.0018
  518397  4294710 -0.0010 0.0100 -0.0018
  518398  4294710 0.0080 0.0100 -0.0018
  518403  4294710 0.0020 0.0100 -0.0018
  518406  4294710 0.0020 0.0100 -0.0018
  518407  4294710 0.0030 0.0100 -0.0018
  518409  4294710 0.0040 0.0100 -0.0018
  518410  4294710 0.0040 0.0100 -0.0018
  518411  4294710 0.0020 0.0100 -0.0017
  518412  4294710 0.0000 0.0100 -0.0017
  518413  4294710 0.0000 0.0100 -0.0017
  518418  4294710 0.0020 0.0100 -0.0017
  518419  4294710 0.0020 0.0100 -0.0017
  518422  4294710 0.0020 0.0100 -0.0017
  518423  4294710 0.0020 0.0100 -0.0017
  518424  4294710 0.0020 0.0100 -0.0017
  518425  4294710 0.0000 0.0100 -0.0017
  518427  4294710 0.0020 0.0100 -0.0017
  518428  4294710 0.0010 0.0100 -0.0017
  518429  4294710 0.0020 0.0100 -0.0017
  518431  4294710 0.0030 0.0100 -0.0017
  518433  4294710 0.0020 0.0100 -0.0017
  518434  4294710 0.0020 0.0100 -0.0017
  518435  4294710 0.0020 0.0100 -0.0017
  518436  4294710 0.0020 0.0100 -0.0017
  518437  4294710 0.0030 0.0100 -0.0017
  518439  4294710 0.0030 0.0100 -0.0017
  518440  4294710 0.0040 0.0100 -0.0017
  518441  4294710 0.0040 0.0100 -0.0017
  518442  4294710 0.0040 0.0100 -0.0017
  518443  4294710 0.0030 0.0100 -0.0017
  518445  4294710 0.0070 0.0100 -0.0017
  518446  4294710 0.0080 0.0100 -0.0017
  518447  4294710 0.0080 0.0100 -0.0017
  518448  4294710 0.0080 0.0100 -0.0017
  518449  4294710 0.0040 0.0100 -0.0016
  518451  4294710 0.0070 0.0100 -0.0016
  518452  4294710 0.0050 0.0100 -0.0016
  518453  4294710 0.0030 0.0100 -0.0016
  518454  4294710 0.0030 0.0100 -0.0016
  518455  4294710 0.0020 0.0100 -0.0016
  518457  4294710 0.0020 0.0100 -0.0016
  518458  4294710 0.0020 0.0100 -0.0016
  518459  4294710 0.0030 0.0100 -0.0016
  518460  4294710 0.0020 0.0100 -0.0016
  518461  4294710 0.0020 0.0100 -0.0016
  518463  4294710 0.0020 0.0100 -0.0016
  518464  4294710 0.0030 0.0100 -0.0016
  518465  4294710 0.0020 0.0100 -0.0016
  518466  4294710 0.0020 0.0100 -0.0016
  518467  4294710 0.0020 0.0100 -0.0016
  518469  4294710 0.0020 0.0100 -0.0016
  518470  4294710 0.0020 0.0100 -0.0016
  518471  4294710 0.0020 0.0100 -0.0016
  518472  4294710 0.0020 0.0100 -0.0016
  518473  4294710 0.0020 0.0100 -0.0016
  518475  4294710 0.0020 0.0100 -0.0016
  518476  4294710 0.0020 0.0100 -0.0016
  518477  4294710 0.0020 0.0100 -0.0016
  518478  4294710 0.0020 0.0100 -0.0016
  518479  4294710 0.0020 0.0100 -0.0016
  518481  4294710 0.0030 0.0100 -0.0016
  518482  4294710 0.0020 0.0100 -0.0015
  518483  4294710 0.0030 0.0100 -0.0015
  518484  4294710 0.0020 0.0100 -0.0015
  518485  4294710 0.0010 0.0100 -0.0015
  518487  4294710 0.0030 0.0100 -0.0015
  518488  4294710 0.0030 0.0100 -0.0015
  518489  4294710 0.0020 0.0100 -0.0015
  518490  4294710 0.0020 0.0100 -0.0015
  518491  4294710 0.0030 0.0100 -0.0015
  518493  4294710 0.0020 0.0100 -0.0015
  518494  4294710 0.0030 0.0100 -0.0015
  518495  4294710 0.0030 0.0100 -0.0015
  518496  4294710 0.0030 0.0100 -0.0015
  518497  4294710 0.0030 0.0100 -0.0015
  518499  4294710 0.0030 0.0100 -0.0015
  518500  4294710 0.0030 0.0100 -0.0015
  518501  4294710 0.0030 0.0100 -0.0015
  518502  4294710 0.0040 0.0100 -0.0015
  518503  4294710 0.0030 0.0100 -0.0015
  518505  4294710 0.0030 0.0100 -0.0015
  518506  4294710 0.0020 0.0100 -0.0015
  518507  4294710 0.0030 0.0100 -0.0015
  518508  4294710 0.0020 0.0100 -0.0015
  518509  4294710 0.0010 0.0100 -0.0015
  518511  4294710 0.0010 0.0100 -0.0015
  518512  4294710 0.0010 0.0100 -0.0014
  518513  4294710 0.0010 0.0100 -0.0014
  518514  4294710 0.0010 0.0100 -0.0014
  518515  4294710 0.0010 0.0100 -0.0014
  518517  4294710 0.0000 0.0100 -0.0014
  518518  4294710 0.0010 0.0100 -0.0014
  518519  4294710 0.0010 0.0100 -0.0014
  518520  4294710 0.0010 0.0100 -0.0014
  518521  4294710 0.0010 0.0100 -0.0014
  518523  4294710 0.0010 0.0100 -0.0014
  518524  4294710 0.0010 0.0100 -0.0014
  518525  4294710 0.0010 0.0100 -0.0014
  518526  4294710 0.0010 0.0100 -0.0014
  518527  4294710 0.0000 0.0100 -0.0014
  518529  4294710 0.0010 0.0100 -0.0014
  518530  4294710 0.0010 0.0100 -0.0014
  518531  4294710 0.0020 0.0100 -0.0014
  518532  4294710 0.0010 0.0100 -0.0014
  518533  4294710 0.0010 0.0100 -0.0014
  518535  4294710 0.0010 0.0100 -0.0014
  518536  4294710 0.0010 0.0100 -0.0014
  518537  4294710 0.0010 0.0100 -0.0014
  518538  4294710 0.0010 0.0100 -0.0014
  518539  4294710 0.0030 0.0100 -0.0014
  518541  4294710 0.0010 0.0100 -0.0013
  518542  4294710 0.0010 0.0100 -0.0013
  518543  4294710 -0.0010 0.0100 -0.0013
  518544  4294710 -0.0010 0.0100 -0.0013
  518545  4294710 0.0010 0.0100 -0.0013
  518547  4294710 0.0000 0.0100 -0.0013
  518548  4294710 0.0010 0.0100 -0.0013
  518549  4294710 0.0000 0.0100 -0.0013
  518550  4294710 0.0010 0.0100 -0.0013
  518556  4294710 0.0020 0.0100 -0.0013
  518559  4294710 0.0010 0.0100 -0.0013
  518560  4294710 0.0050 0.0100 -0.0013
  518561  4294710 0.0010 0.0100 -0.0013
  518562  4294710 0.0020 0.0100 -0.0013
  518567  4294710 0.0050 0.0100 -0.0013
  518568  4294710 0.0030 0.0100 -0.0013
  518581  4294710 0.0030 0.0100 -0.0012
  518583  4294710 0.0020 0.0100 -0.0012
  518586  4294710 -0.0050 0.0100 -0.0012
  518587  4294710 -0.0050 0.0100 -0.0012
  518590  4294710 0.0000 0.0100 -0.0012
  518593  4294710 0.0010 0.0100 -0.0012
  518599  4294710 -0.0040 0.0100 -0.0012
  518607  4294710 0.0000 0.0100 -0.0011
  518608  4294710 -0.0010 0.0100 -0.0011
  518609  4294710 0.0000 0.0100 -0.0011
  518610  4294710 -0.0020 0.0100 -0.0011
  518611  4294710 -0.0020 0.0100 -0.0011
  518613  4294710 0.0000 0.0100 -0.0011
  518614  4294710 0.0020 0.0100 -0.0011
  518615  4294710 0.0120 0.0100 -0.0011
  518616  4294710 -0.0100 0.0100 -0.0011
  518617  4294710 0.0030 0.0100 -0.0011
  518619  4294710 0.0000 0.0100 -0.0011
  518620  4294710 0.0040 0.0100 -0.0011
  518621  4294710 0.0030 0.0100 -0.0011
  518622  4294710 0.0010 0.0100 -0.0011
  518623  4294710 0.0010 0.0100 -0.0011
  518625  4294710 0.0030 0.0100 -0.0011
  518626  4294710 -0.0010 0.0100 -0.0011
  518627  4294710 -0.0010 0.0100 -0.0011
  518628  4294710 0.0030 0.0100 -0.0011
  518629  4294710 0.0100 0.0100 -0.0011
  518631  4294710 -0.0010 0.0100 -0.0010
  518632  4294710 0.0030 0.0100 -0.0010
  518634  4294710 0.0000 0.0100 -0.0010
  518635  4294710 0.0040 0.0100 -0.0010
  518637  4294710 0.0010 0.0100 -0.0010
  518638  4294710 0.0020 0.0100 -0.0010
  518639  4294710 -0.0020 0.0100 -0.0010
  518640  4294710 -0.0070 0.0100 -0.0010
  518643  4294710 0.0020 0.0100 -0.0010
  518644  4294710 0.0000 0.0100 -0.0010
  518645  4294710 0.0050 0.0100 -0.0010
  518646  4294710 0.0060 0.0100 -0.0010
  518647  4294710 0.0000 0.0100 -0.0010
  518649  4294710 0.0000 0.0100 -0.0010
  518650  4294710 0.0000 0.0100 -0.0010
  518651  4294710 0.0000 0.0100 -0.0010
  518652  4294710 0.0000 0.0100 -0.0010
  518655  4294710 -0.0020 0.0100 -0.0010
  518656  4294710 0.0000 0.0100 -0.0010
  518657  4294710 -0.0050 0.0100 -0.0010
  518658  4294710 -0.0060 0.0100 -0.0010
  518659  4294710 0.0000 0.0100 -0.0010
  518662  4294710 0.0000 0.0100 -0.0009
  518663  4294710 0.0000 0.0100 -0.0009
  518670  4294710 -0.0040 0.0100 -0.0009
  518671  4294710 0.0000 0.0100 -0.0009
  518674  4294710 -0.0010 0.0100 -0.0009
  518675  4294710 0.0010 0.0100 -0.0009
  518676  4294710 0.0000 0.0100 -0.0009
  518677  4294710 0.0000 0.0100 -0.0009
  518679  4294710 -0.0030 0.0100 -0.0009
  518680  4294710 0.0030 0.0100 -0.0009
  518707  4294710 0.0000 0.0100 -0.0008
  518369  4294709 -0.0150 0.0100 -0.0018
  518370  4294709 -0.0110 0.0100 -0.0018
  518389  4294709 0.0010 0.0100 -0.0018
  518393  4294709 0.0130 0.0100 -0.0018
  518394  4294709 0.0050 0.0100 -0.0018
  518395  4294709 -0.0020 0.0100 -0.0018
  518397  4294709 0.0000 0.0100 -0.0018
  518398  4294709 0.0040 0.0100 -0.0018
  518399  4294709 0.0010 0.0100 -0.0018
  518406  4294709 -0.0040 0.0100 -0.0018
  518409  4294709 0.0050 0.0100 -0.0018
  518410  4294709 0.0060 0.0100 -0.0018
  518411  4294709 0.0030 0.0100 -0.0018
  518412  4294709 0.0000 0.0100 -0.0018
  518415  4294709 0.0020 0.0100 -0.0017
  518416  4294709 0.0020 0.0100 -0.0017
  518417  4294709 0.0020 0.0100 -0.0017
  518418  4294709 0.0020 0.0100 -0.0017
  518419  4294709 0.0010 0.0100 -0.0017
  518422  4294709 0.0020 0.0100 -0.0017
  518423  4294709 0.0020 0.0100 -0.0017
  518424  4294709 0.0030 0.0100 -0.0017
  518425  4294709 0.0020 0.0100 -0.0017
  518427  4294709 0.0010 0.0100 -0.0017
  518428  4294709 0.0010 0.0100 -0.0017
  518431  4294709 0.0030 0.0100 -0.0017
  518433  4294709 0.0020 0.0100 -0.0017
  518435  4294709 0.0020 0.0100 -0.0017
  518436  4294709 0.0020 0.0100 -0.0017
  518437  4294709 0.0020 0.0100 -0.0017
  518439  4294709 0.0030 0.0100 -0.0017
  518440  4294709 0.0040 0.0100 -0.0017
  518441  4294709 0.0050 0.0100 -0.0017
  518442  4294709 0.0040 0.0100 -0.0017
  518443  4294709 0.0030 0.0100 -0.0017
  518445  4294709 0.0040 0.0100 -0.0017
  518446  4294709 0.0100 0.0100 -0.0017
  518447  4294709 0.0110 0.0100 -0.0017
  518448  4294709 0.0150 0.0100 -0.0017
  518449  4294709 0.0070 0.0100 -0.0017
  518452  4294709 0.0040 0.0100 -0.0016
  518453  4294709 0.0050 0.0100 -0.0016
  518454  4294709 0.0020 0.0100 -0.0016
  518455  4294709 0.0020 0.0100 -0.0016
  518457  4294709 0.0020 0.0100 -0.0016
  518458  4294709 0.0020 0.0100 -0.0016
  518459  4294709 0.0020 0.0100 -0.0016
  518460  4294709 0.0020 0.0100 -0.0016
  518461  4294709 0.0020 0.0100 -0.0016
  518463  4294709 0.0020 0.0100 -0.0016
  518464  4294709 0.0030 0.0100 -0.0016
  518465  4294709 0.0020 0.0100 -0.0016
  518466  4294709 0.0020 0.0100 -0.0016
  518467  4294709 0.0030 0.0100 -0.0016
  518469  4294709 0.0020 0.0100 -0.0016
  518470  4294709 0.0020 0.0100 -0.0016
  518471  4294709 0.0020 0.0100 -0.0016
  518472  4294709 0.0020 0.0100 -0.0016
  518473  4294709 0.0020 0.0100 -0.0016
  518475  4294709 0.0020 0.0100 -0.0016
  518476  4294709 0.0020 0.0100 -0.0016
  518477  4294709 0.0020 0.0100 -0.0016
  518478  4294709 0.0020 0.0100 -0.0016
  518479  4294709 0.0020 0.0100 -0.0016
  518481  4294709 0.0020 0.0100 -0.0016
  518482  4294709 0.0020 0.0100 -0.0016
  518483  4294709 0.0020 0.0100 -0.0015
  518484  4294709 0.0020 0.0100 -0.0015
  518485  4294709 0.0010 0.0100 -0.0015
  518487  4294709 0.0030 0.0100 -0.0015
  518488  4294709 0.0020 0.0100 -0.0015
  518489  4294709 0.0020 0.0100 -0.0015
  518490  4294709 0.0020 0.0100 -0.0015
  518491  4294709 0.0020 0.0100 -0.0015
  518494  4294709 0.0040 0.0100 -0.0015
  518495  4294709 0.0030 0.0100 -0.0015
  518496  4294709 0.0030 0.0100 -0.0015
  518497  4294709 0.0030 0.0100 -0.0015
  518499  4294709 0.0030 0.0100 -0.0015
  518500  4294709 0.0030 0.0100 -0.0015
  518501  4294709 0.0030 0.0100 -0.0015
  518502  4294709 0.0030 0.0100 -0.0015
  518503  4294709 0.0030 0.0100 -0.0015
  518505  4294709 0.0020 0.0100 -0.0015
  518506  4294709 0.0020 0.0100 -0.0015
  518507  4294709 0.0030 0.0100 -0.0015
  518508  4294709 0.0020 0.0100 -0.0015
  518509  4294709 0.0010 0.0100 -0.0015
  518511  4294709 0.0010 0.0100 -0.0015
  518512  4294709 0.0010 0.0100 -0.0015
  518513  4294709 0.0010 0.0100 -0.0014
  518514  4294709 0.0010 0.0100 -0.0014
  518515  4294709 0.0010 0.0100 -0.0014
  518517  4294709 0.0000 0.0100 -0.0014
  518518  4294709 0.0010 0.0100 -0.0014
  518519  4294709 0.0010 0.0100 -0.0014
  518520  4294709 0.0010 0.0100 -0.0014
  518521  4294709 0.0010 0.0100 -0.0014
  518523  4294709 0.0010 0.0100 -0.0014
  518524  4294709 0.0010 0.0100 -0.0014
  518525  4294709 0.0010 0.0100 -0.0014
  518526  4294709 0.0010 0.0100 -0.0014
  518527  4294709 0.0010 0.0100 -0.0014
  518529  4294709 0.0010 0.0100 -0.0014
  518530  4294709 0.0010 0.0100 -0.0014
  518531  4294709 0.0010 0.0100 -0.0014
  518532  4294709 0.0010 0.0100 -0.0014
  518533  4294709 0.0010 0.0100 -0.0014
  518535  4294709 0.0000 0.0100 -0.0014
  518536  4294709 0.0010 0.0100 -0.0014
  518537  4294709 0.0010 0.0100 -0.0014
  518538  4294709 0.0010 0.0100 -0.0014
  518539  4294709 0.0020 0.0100 -0.0014
  518541  4294709 0.0020 0.0100 -0.0014
  518542  4294709 0.0010 0.0100 -0.0013
  518543  4294709 -0.0060 0.0100 -0.0013
  518544  4294709 0.0000 0.0100 -0.0013
  518545  4294709 0.0010 0.0100 -0.0013
  518547  4294709 0.0010 0.0100 -0.0013
  518548  4294709 0.0010 0.0100 -0.0013
  518549  4294709 0.0000 0.0100 -0.0013
  518555  4294709 0.0010 0.0100 -0.0013
  518556  4294709 -0.0020 0.0100 -0.0013
  518559  4294709 0.0020 0.0100 -0.0013
  518560  4294709 0.0000 0.0100 -0.0013
  518561  4294709 0.0040 0.0100 -0.0013
  518562  4294709 0.0010 0.0100 -0.0013
  518569  4294709 0.0050 0.0100 -0.0013
  518585  4294709 -0.0020 0.0100 -0.0012
  518586  4294709 0.0030 0.0100 -0.0012
  518587  4294709 0.0000 0.0100 -0.0012
  518589  4294709 0.0050 0.0100 -0.0012
  518590  4294709 0.0000 0.0100 -0.0012
  518593  4294709 -0.0010 0.0100 -0.0012
  518604  4294709 0.0010 0.0100 -0.0011
  518605  4294709 -0.0020 0.0100 -0.0011
  518607  4294709 -0.0010 0.0100 -0.0011
  518608  4294709 -0.0010 0.0100 -0.0011
  518609  4294709 0.0010 0.0100 -0.0011
  518610  4294709 -0.0010 0.0100 -0.0011
  518611  4294709 -0.0010 0.0100 -0.0011
  518613  4294709 0.0010 0.0100 -0.0011
  518614  4294709 0.0020 0.0100 -0.0011
  518615  4294709 0.0060 0.0100 -0.0011
  518616  4294709 0.0020 0.0100 -0.0011
  518617  4294709 0.0040 0.0100 -0.0011
  518619  4294709 0.0030 0.0100 -0.0011
  518620  4294709 0.0040 0.0100 -0.0011
  518621  4294709 0.0050 0.0100 -0.0011
  518622  4294709 0.0040 0.0100 -0.0011
  518623  4294709 0.0010 0.0100 -0.0011
  518625  4294709 0.0010 0.0100 -0.0011
  518626  4294709 -0.0010 0.0100 -0.0011
  518627  4294709 0.0000 0.0100 -0.0011
  518628  4294709 0.0010 0.0100 -0.0011
  518629  4294709 0.0100 0.0100 -0.0011
  518631  4294709 0.0160 0.0100 -0.0010
  518632  4294709 0.0040 0.0100 -0.0010
  518633  4294709 0.0000 0.0100 -0.0010
  518634  4294709 0.0000 0.0100 -0.0010
  518635  4294709 0.0030 0.0100 -0.0010
  518637  4294709 0.0020 0.0100 -0.0010
  518638  4294709 0.0010 0.0100 -0.0010
  518639  4294709 0.0010 0.0100 -0.0010
  518640  4294709 -0.0020 0.0100 -0.0010
  518641  4294709 0.0030 0.0100 -0.0010
  518643  4294709 0.0010 0.0100 -0.0010
  518644  4294709 0.0010 0.0100 -0.0010
  518646  4294709 0.0030 0.0100 -0.0010
  518647  4294709 0.0010 0.0100 -0.0010
  518649  4294709 0.0000 0.0100 -0.0010
  518650  4294709 0.0000 0.0100 -0.0010
  518651  4294709 0.0000 0.0100 -0.0010
  518652  4294709 0.0000 0.0100 -0.0010
  518653  4294709 0.0010 0.0100 -0.0010
  518657  4294709 -0.0090 0.0100 -0.0010
  518658  4294709 -0.0070 0.0100 -0.0010
  518659  4294709 0.0000 0.0100 -0.0010
  518661  4294709 0.0000 0.0100 -0.0010
  518665  4294709 0.0000 0.0100 -0.0009
  518667  4294709 0.0000 0.0100 -0.0009
  518670  4294709 -0.0030 0.0100 -0.0009
  518671  4294709 0.0050 0.0100 -0.0009
  518673  4294709 0.0110 0.0100 -0.0009
  518674  4294709 0.0040 0.0100 -0.0009
  518675  4294709 0.0000 0.0100 -0.0009
  518676  4294709 0.0000 0.0100 -0.0009
  518677  4294709 -0.0080 0.0100 -0.0009
  518679  4294709 -0.0050 0.0100 -0.0009
  518680  4294709 -0.0010 0.0100 -0.0009
  518681  4294709 -0.0020 0.0100 -0.0009
  518369  4294707 0.0020 0.0100 -0.0019
  518371  4294707 0.0030 0.0100 -0.0019
  518373  4294707 0.0020 0.0100 -0.0018
  518374  4294707 0.0010 0.0100 -0.0018
  518375  4294707 -0.0020 0.0100 -0.0018
  518381  4294707 0.0040 0.0100 -0.0018
  518389  4294707 0.0020 0.0100 -0.0018
  518394  4294707 0.0020 0.0100 -0.0018
  518395  4294707 0.0000 0.0100 -0.0018
  518398  4294707 0.0030 0.0100 -0.0018
  518405  4294707 0.0010 0.0100 -0.0018
  518410  4294707 0.0040 0.0100 -0.0018
  518411  4294707 0.0010 0.0100 -0.0018
  518412  4294707 0.0000 0.0100 -0.0018
  518415  4294707 0.0020 0.0100 -0.0018
  518416  4294707 0.0030 0.0100 -0.0018
  518417  4294707 0.0010 0.0100 -0.0018
  518418  4294707 0.0010 0.0100 -0.0017
  518419  4294707 0.0010 0.0100 -0.0017
  518421  4294707 0.0010 0.0100 -0.0017
  518422  4294707 0.0010 0.0100 -0.0017
  518423  4294707 0.0020 0.0100 -0.0017
  518424  4294707 0.0020 0.0100 -0.0017
  518425  4294707 0.0010 0.0100 -0.0017
  518427  4294707 0.0010 0.0100 -0.0017
  518431  4294707 0.0020 0.0100 -0.0017
  518434  4294707 0.0020 0.0100 -0.0017
  518435  4294707 0.0020 0.0100 -0.0017
  518436  4294707 0.0020 0.0100 -0.0017
  518437  4294707 0.0030 0.0100 -0.0017
  518439  4294707 0.0030 0.0100 -0.0017
  518440  4294707 0.0050 0.0100 -0.0017
  518441  4294707 0.0050 0.0100 -0.0017
  518442  4294707 0.0050 0.0100 -0.0017
  518443  4294707 0.0040 0.0100 -0.0017
  518445  4294707 0.0030 0.0100 -0.0017
  518446  4294707 0.0110 0.0100 -0.0017
  518449  4294707 0.0130 0.0100 -0.0017
  518451  4294707 0.0040 0.0100 -0.0017
  518452  4294707 0.0040 0.0100 -0.0017
  518454  4294707 0.0020 0.0100 -0.0016
  518455  4294707 0.0020 0.0100 -0.0016
  518457  4294707 0.0020 0.0100 -0.0016
  518458  4294707 0.0020 0.0100 -0.0016
  518459  4294707 0.0020 0.0100 -0.0016
  518460  4294707 0.0020 0.0100 -0.0016
  518461  4294707 0.0020 0.0100 -0.0016
  518463  4294707 0.0020 0.0100 -0.0016
  518464  4294707 0.0020 0.0100 -0.0016
  518466  4294707 0.0040 0.0100 -0.0016
  518467  4294707 0.0030 0.0100 -0.0016
  518469  4294707 0.0020 0.0100 -0.0016
  518470  4294707 0.0030 0.0100 -0.0016
  518471  4294707 0.0020 0.0100 -0.0016
  518472  4294707 0.0020 0.0100 -0.0016
  518473  4294707 0.0020 0.0100 -0.0016
  518475  4294707 0.0020 0.0100 -0.0016
  518476  4294707 0.0020 0.0100 -0.0016
  518477  4294707 0.0020 0.0100 -0.0016
  518478  4294707 0.0020 0.0100 -0.0016
  518479  4294707 0.0030 0.0100 -0.0016
  518481  4294707 0.0020 0.0100 -0.0016
  518482  4294707 0.0020 0.0100 -0.0016
  518483  4294707 0.0020 0.0100 -0.0016
  518484  4294707 0.0020 0.0100 -0.0016
  518485  4294707 0.0020 0.0100 -0.0015
  518487  4294707 0.0020 0.0100 -0.0015
  518489  4294707 0.0020 0.0100 -0.0015
  518490  4294707 0.0020 0.0100 -0.0015
  518491  4294707 0.0020 0.0100 -0.0015
  518493  4294707 0.0030 0.0100 -0.0015
  518494  4294707 0.0030 0.0100 -0.0015
  518495  4294707 0.0030 0.0100 -0.0015
  518496  4294707 0.0030 0.0100 -0.0015
  518497  4294707 0.0030 0.0100 -0.0015
  518499  4294707 0.0030 0.0100 -0.0015
  518500  4294707 0.0040 0.0100 -0.0015
  518501  4294707 0.0040 0.0100 -0.0015
  518502  4294707 0.0030 0.0100 -0.0015
  518503  4294707 0.0030 0.0100 -0.0015
  518505  4294707 0.0010 0.0100 -0.0015
  518506  4294707 0.0030 0.0100 -0.0015
  518507  4294707 0.0030 0.0100 -0.0015
  518508  4294707 0.0020 0.0100 -0.0015
  518509  4294707 0.0010 0.0100 -0.0015
  518511  4294707 0.0010 0.0100 -0.0015
  518512  4294707 0.0010 0.0100 -0.0015
  518513  4294707 0.0010 0.0100 -0.0015
  518514  4294707 0.0010 0.0100 -0.0015
  518515  4294707 0.0010 0.0100 -0.0014
  518517  4294707 0.0010 0.0100 -0.0014
  518518  4294707 0.0010 0.0100 -0.0014
  518519  4294707 0.0000 0.0100 -0.0014
  518520  4294707 0.0010 0.0100 -0.0014
  518521  4294707 0.0010 0.0100 -0.0014
  518523  4294707 0.0010 0.0100 -0.0014
  518524  4294707 0.0020 0.0100 -0.0014
  518525  4294707 0.0020 0.0100 -0.0014
  518526  4294707 0.0010 0.0100 -0.0014
  518527  4294707 0.0010 0.0100 -0.0014
  518529  4294707 0.0010 0.0100 -0.0014
  518530  4294707 0.0010 0.0100 -0.0014
  518531  4294707 0.0000 0.0100 -0.0014
  518532  4294707 0.0010 0.0100 -0.0014
  518533  4294707 0.0010 0.0100 -0.0014
  518535  4294707 0.0010 0.0100 -0.0014
  518536  4294707 0.0010 0.0100 -0.0014
  518537  4294707 0.0000 0.0100 -0.0014
  518538  4294707 0.0000 0.0100 -0.0014
  518539  4294707 0.0020 0.0100 -0.0014
  518541  4294707 0.0020 0.0100 -0.0014
  518542  4294707 0.0020 0.0100 -0.0014
  518543  4294707 -0.0040 0.0100 -0.0014
  518544  4294707 0.0010 0.0100 -0.0013
  518545  4294707 0.0020 0.0100 -0.0013
  518547  4294707 0.0020 0.0100 -0.0013
  518548  4294707 0.0020 0.0100 -0.0013
  518555  4294707 0.0010 0.0100 -0.0013
  518556  4294707 -0.0020 0.0100 -0.0013
  518557  4294707 0.0010 0.0100 -0.0013
  518559  4294707 0.0010 0.0100 -0.0013
  518560  4294707 -0.0010 0.0100 -0.0013
  518561  4294707 0.0000 0.0100 -0.0013
  518562  4294707 0.0010 0.0100 -0.0013
  518574  4294707 -0.0010 0.0100 -0.0012
  518585  4294707 0.0000 0.0100 -0.0012
  518586  4294707 -0.0010 0.0100 -0.0012
  518587  4294707 0.0020 0.0100 -0.0012
  518590  4294707 -0.0010 0.0100 -0.0012
  518592  4294707 0.0000 0.0100 -0.0012
  518593  4294707 -0.0010 0.0100 -0.0012
  518595  4294707 0.0020 0.0100 -0.0012
  518605  4294707 -0.0020 0.0100 -0.0011
  518607  4294707 0.0000 0.0100 -0.0011
  518608  4294707 -0.0010 0.0100 -0.0011
  518609  4294707 0.0010 0.0100 -0.0011
  518610  4294707 0.0000 0.0100 -0.0011
  518611  4294707 0.0000 0.0100 -0.0011
  518613  4294707 0.0030 0.0100 -0.0011
  518614  4294707 0.0050 0.0100 -0.0011
  518616  4294707 0.0020 0.0100 -0.0011
  518617  4294707 0.0010 0.0100 -0.0011
  518619  4294707 0.0010 0.0100 -0.0011
  518620  4294707 0.0030 0.0100 -0.0011
  518621  4294707 0.0040 0.0100 -0.0011
  518622  4294707 0.0020 0.0100 -0.0011
  518623  4294707 0.0010 0.0100 -0.0011
  518625  4294707 0.0020 0.0100 -0.0011
  518626  4294707 0.0060 0.0100 -0.0011
  518627  4294707 0.0000 0.0100 -0.0011
  518628  4294707 0.0080 0.0100 -0.0011
  518629  4294707 0.0000 0.0100 -0.0011
  518631  4294707 0.0120 0.0100 -0.0010
  518632  4294707 0.0050 0.0100 -0.0010
  518633  4294707 0.0000 0.0100 -0.0010
  518634  4294707 0.0010 0.0100 -0.0010
  518635  4294707 0.0010 0.0100 -0.0010
  518637  4294707 0.0020 0.0100 -0.0010
  518638  4294707 0.0010 0.0100 -0.0010
  518639  4294707 0.0010 0.0100 -0.0010
  518640  4294707 0.0030 0.0100 -0.0010
  518641  4294707 0.0030 0.0100 -0.0010
  518643  4294707 0.0000 0.0100 -0.0010
  518644  4294707 0.0020 0.0100 -0.0010
  518647  4294707 0.0030 0.0100 -0.0010
  518649  4294707 0.0010 0.0100 -0.0010
  518650  4294707 0.0000 0.0100 -0.0010
  518651  4294707 0.0000 0.0100 -0.0010
  518652  4294707 0.0000 0.0100 -0.0010
  518653  4294707 0.0010 0.0100 -0.0010
  518658  4294707 0.0000 0.0100 -0.0010
  518659  4294707 0.0000 0.0100 -0.0010
  518662  4294707 -0.0020 0.0100 -0.0010
  518664  4294707 0.0000 0.0100 -0.0009
  518665  4294707 0.0000 0.0100 -0.0009
  518667  4294707 0.0000 0.0100 -0.0009
  518670  4294707 -0.0050 0.0100 -0.0009
  518671  4294707 0.0070 0.0100 -0.0009
  518673  4294707 0.0000 0.0100 -0.0009
  518674  4294707 0.0010 0.0100 -0.0009
  518675  4294707 0.0020 0.0100 -0.0009
  518676  4294707 -0.0030 0.0100 -0.0009
  518677  4294707 0.0060 0.0100 -0.0009
  518679  4294707 -0.0030 0.0100 -0.0009
  518680  4294707 -0.0010 0.0100 -0.0009
  518681  4294707 0.0010 0.0100 -0.0009
  518682  4294707 0.0010 0.0100 -0.0009
  518685  4294707 -0.0060 0.0100 -0.0009
  518698  4294707 -0.0040 0.0100 -0.0008
  518710  4294707 0.0000 0.0100 -0.0008
  518711  4294707 0.0000 0.0100 -0.0008
  518712  4294707 0.0000 0.0100 -0.0008
  518715  4294707 0.0000 0.0100 -0.0008
  518716  4294707 0.0000 0.0100 -0.0008
  518717  4294707 0.0000 0.0100 -0.0008
  518370  4294706 0.0030 0.0100 -0.0019
  518371  4294706 0.0020 0.0100 -0.0019
  518373  4294706 0.0010 0.0100 -0.0019
  518398  4294706 0.0020 0.0100 -0.0018
  518405  4294706 0.0010 0.0100 -0.0018
  518406  4294706 0.0000 0.0100 -0.0018
  518409  4294706 0.0050 0.0100 -0.0018
  518410  4294706 0.0040 0.0100 -0.0018
  518411  4294706 0.0010 0.0100 -0.0018
  518413  4294706 0.0030 0.0100 -0.0018
  518415  4294706 0.0030 0.0100 -0.0018
  518416  4294706 0.0020 0.0100 -0.0018
  518417  4294706 0.0010 0.0100 -0.0018
  518418  4294706 0.0010 0.0100 -0.0018
  518419  4294706 0.0010 0.0100 -0.0018
  518423  4294706 0.0010 0.0100 -0.0017
  518424  4294706 0.0010 0.0100 -0.0017
  518425  4294706 0.0010 0.0100 -0.0017
  518427  4294706 0.0010 0.0100 -0.0017
  518428  4294706 0.0020 0.0100 -0.0017
  518429  4294706 0.0050 0.0100 -0.0017
  518430  4294706 0.0050 0.0100 -0.0017
  518431  4294706 0.0020 0.0100 -0.0017
  518433  4294706 0.0020 0.0100 -0.0017
  518434  4294706 0.0020 0.0100 -0.0017
  518435  4294706 0.0020 0.0100 -0.0017
  518436  4294706 0.0020 0.0100 -0.0017
  518437  4294706 0.0020 0.0100 -0.0017
  518440  4294706 0.0040 0.0100 -0.0017
  518441  4294706 0.0040 0.0100 -0.0017
  518442  4294706 0.0050 0.0100 -0.0017
  518443  4294706 0.0030 0.0100 -0.0017
  518445  4294706 0.0040 0.0100 -0.0017
  518446  4294706 0.0110 0.0100 -0.0017
  518447  4294706 0.0040 0.0100 -0.0017
  518449  4294706 0.0030 0.0100 -0.0017
  518451  4294706 0.0050 0.0100 -0.0017
  518452  4294706 0.0040 0.0100 -0.0017
  518453  4294706 0.0030 0.0100 -0.0017
  518454  4294706 0.0020 0.0100 -0.0017
  518455  4294706 0.0020 0.0100 -0.0016
  518457  4294706 0.0020 0.0100 -0.0016
  518458  4294706 0.0030 0.0100 -0.0016
  518459  4294706 0.0030 0.0100 -0.0016
  518460  4294706 0.0030 0.0100 -0.0016
  518461  4294706 0.0020 0.0100 -0.0016
  518463  4294706 0.0020 0.0100 -0.0016
  518464  4294706 0.0030 0.0100 -0.0016
  518465  4294706 0.0070 0.0100 -0.0016
  518467  4294706 0.0020 0.0100 -0.0016
  518469  4294706 0.0020 0.0100 -0.0016
  518470  4294706 0.0020 0.0100 -0.0016
  518471  4294706 0.0020 0.0100 -0.0016
  518472  4294706 0.0020 0.0100 -0.0016
  518473  4294706 0.0020 0.0100 -0.0016
  518475  4294706 0.0020 0.0100 -0.0016
  518476  4294706 0.0020 0.0100 -0.0016
  518477  4294706 0.0020 0.0100 -0.0016
  518478  4294706 0.0030 0.0100 -0.0016
  518479  4294706 0.0020 0.0100 -0.0016
  518481  4294706 0.0020 0.0100 -0.0016
  518482  4294706 0.0020 0.0100 -0.0016
  518483  4294706 0.0020 0.0100 -0.0016
  518484  4294706 0.0030 0.0100 -0.0016
  518485  4294706 0.0020 0.0100 -0.0016
  518487  4294706 0.0010 0.0100 -0.0015
  518489  4294706 0.0020 0.0100 -0.0015
  518490  4294706 0.0020 0.0100 -0.0015
  518491  4294706 0.0020 0.0100 -0.0015
  518493  4294706 0.0030 0.0100 -0.0015
  518494  4294706 0.0020 0.0100 -0.0015
  518495  4294706 0.0020 0.0100 -0.0015
  518496  4294706 0.0030 0.0100 -0.0015
  518497  4294706 0.0030 0.0100 -0.0015
  518499  4294706 0.0030 0.0100 -0.0015
  518500  4294706 0.0020 0.0100 -0.0015
  518501  4294706 0.0030 0.0100 -0.0015
  518502  4294706 0.0030 0.0100 -0.0015
  518503  4294706 0.0020 0.0100 -0.0015
  518505  4294706 0.0020 0.0100 -0.0015
  518506  4294706 0.0030 0.0100 -0.0015
  518507  4294706 0.0020 0.0100 -0.0015
  518508  4294706 0.0020 0.0100 -0.0015
  518509  4294706 0.0020 0.0100 -0.0015
  518511  4294706 0.0020 0.0100 -0.0015
  518512  4294706 0.0020 0.0100 -0.0015
  518513  4294706 0.0010 0.0100 -0.0015
  518514  4294706 0.0010 0.0100 -0.0015
  518515  4294706 0.0010 0.0100 -0.0015
  518517  4294706 0.0010 0.0100 -0.0014
  518518  4294706 0.0010 0.0100 -0.0014
  518519  4294706 0.0000 0.0100 -0.0014
  518520  4294706 0.0010 0.0100 -0.0014
  518521  4294706 0.0010 0.0100 -0.0014
  518523  4294706 0.0010 0.0100 -0.0014
  518524  4294706 0.0020 0.0100 -0.0014
  518525  4294706 0.0020 0.0100 -0.0014
  518526  4294706 -0.0010 0.0100 -0.0014
  518527  4294706 0.0000 0.0100 -0.0014
  518529  4294706 0.0010 0.0100 -0.0014
  518530  4294706 0.0000 0.0100 -0.0014
  518531  4294706 0.0000 0.0100 -0.0014
  518532  4294706 0.0010 0.0100 -0.0014
  518533  4294706 0.0010 0.0100 -0.0014
  518535  4294706 0.0010 0.0100 -0.0014
  518536  4294706 0.0010 0.0100 -0.0014
  518537  4294706 0.0000 0.0100 -0.0014
  518538  4294706 0.0010 0.0100 -0.0014
  518539  4294706 0.0010 0.0100 -0.0014
  518541  4294706 0.0030 0.0100 -0.0014
  518542  4294706 0.0000 0.0100 -0.0014
  518543  4294706 -0.0020 0.0100 -0.0014
  518544  4294706 0.0020 0.0100 -0.0014
  518548  4294706 0.0010 0.0100 -0.0013
  518549  4294706 0.0010 0.0100 -0.0013
  518551  4294706 0.0000 0.0100 -0.0013
  518553  4294706 0.0020 0.0100 -0.0013
  518554  4294706 0.0040 0.0100 -0.0013
  518557  4294706 0.0000 0.0100 -0.0013
  518559  4294706 0.0010 0.0100 -0.0013
  518560  4294706 -0.0010 0.0100 -0.0013
  518561  4294706 0.0010 0.0100 -0.0013
  518562  4294706 0.0010 0.0100 -0.0013
  518566  4294706 0.0010 0.0100 -0.0013
  518574  4294706 -0.0050 0.0100 -0.0012
  518577  4294706 -0.0070 0.0100 -0.0012
  518580  4294706 0.0020 0.0100 -0.0012
  518581  4294706 0.0010 0.0100 -0.0012
  518585  4294706 0.0040 0.0100 -0.0012
  518586  4294706 0.0010 0.0100 -0.0012
  518587  4294706 0.0030 0.0100 -0.0012
  518590  4294706 -0.0020 0.0100 -0.0012
  518591  4294706 0.0000 0.0100 -0.0012
  518592  4294706 -0.0010 0.0100 -0.0012
  518593  4294706 -0.0030 0.0100 -0.0012
  518605  4294706 -0.0070 0.0100 -0.0011
  518607  4294706 -0.0010 0.0100 -0.0011
  518610  4294706 0.0000 0.0100 -0.0011
  518611  4294706 0.0000 0.0100 -0.0011
  518613  4294706 0.0010 0.0100 -0.0011
  518616  4294706 0.0020 0.0100 -0.0011
  518617  4294706 0.0010 0.0100 -0.0011
  518619  4294706 0.0020 0.0100 -0.0011
  518620  4294706 0.0020 0.0100 -0.0011
  518621  4294706 0.0020 0.0100 -0.0011
  518622  4294706 -0.0010 0.0100 -0.0011
  518623  4294706 0.0020 0.0100 -0.0011
  518625  4294706 0.0010 0.0100 -0.0011
  518626  4294706 0.0070 0.0100 -0.0011
  518627  4294706 0.0060 0.0100 -0.0011
  518629  4294706 0.0000 0.0100 -0.0011
  518631  4294706 0.0050 0.0100 -0.0011
  518632  4294706 0.0000 0.0100 -0.0010
  518633  4294706 0.0000 0.0100 -0.0010
  518634  4294706 0.0010 0.0100 -0.0010
  518635  4294706 0.0010 0.0100 -0.0010
  518637  4294706 0.0000 0.0100 -0.0010
  518638  4294706 0.0010 0.0100 -0.0010
  518639  4294706 0.0020 0.0100 -0.0010
  518640  4294706 0.0020 0.0100 -0.0010
  518641  4294706 0.0020 0.0100 -0.0010
  518643  4294706 0.0010 0.0100 -0.0010
  518644  4294706 0.0020 0.0100 -0.0010
  518646  4294706 -0.0010 0.0100 -0.0010
  518647  4294706 0.0000 0.0100 -0.0010
  518649  4294706 0.0030 0.0100 -0.0010
  518650  4294706 0.0010 0.0100 -0.0010
  518651  4294706 0.0000 0.0100 -0.0010
  518652  4294706 0.0000 0.0100 -0.0010
  518653  4294706 0.0030 0.0100 -0.0010
  518656  4294706 0.0100 0.0100 -0.0010
  518659  4294706 0.0000 0.0100 -0.0010
  518662  4294706 -0.0020 0.0100 -0.0010
  518667  4294706 -0.0020 0.0100 -0.0009
  518668  4294706 -0.0010 0.0100 -0.0009
  518671  4294706 -0.0060 0.0100 -0.0009
  518673  4294706 -0.0040 0.0100 -0.0009
  518674  4294706 -0.0030 0.0100 -0.0009
  518675  4294706 0.0010 0.0100 -0.0009
  518676  4294706 0.0020 0.0100 -0.0009
  518677  4294706 -0.0040 0.0100 -0.0009
  518680  4294706 -0.0110 0.0100 -0.0009
  518681  4294706 0.0000 0.0100 -0.0009
  518685  4294706 -0.0010 0.0100 -0.0009
  518686  4294706 0.0080 0.0100 -0.0009
  518710  4294706 0.0000 0.0100 -0.0008
  518711  4294706 0.0000 0.0100 -0.0008
  518712  4294706 0.0000 0.0100 -0.0008
  518713  4294706 0.0000 0.0100 -0.0008
  518715  4294706 0.0000 0.0100 -0.0008
  518716  4294706 0.0000 0.0100 -0.0008
  518404  4294705 0.0010 0.0100 -0.0018
  518405  4294705 0.0000 0.0100 -0.0018
  518406  4294705 0.0000 0.0100 -0.0018
  518410  4294705 0.0000 0.0100 -0.0018
  518413  4294705 0.0040 0.0100 -0.0018
  518415  4294705 0.0030 0.0100 -0.0018
  518418  4294705 0.0020 0.0100 -0.0018
  518419  4294705 0.0020 0.0100 -0.0018
  518421  4294705 0.0010 0.0100 -0.0018
  518422  4294705 0.0010 0.0100 -0.0017
  518423  4294705 0.0000 0.0100 -0.0017
  518424  4294705 0.0010 0.0100 -0.0017
  518425  4294705 0.0010 0.0100 -0.0017
  518428  4294705 0.0010 0.0100 -0.0017
  518429  4294705 0.0050 0.0100 -0.0017
  518433  4294705 0.0020 0.0100 -0.0017
  518434  4294705 0.0020 0.0100 -0.0017
  518435  4294705 0.0020 0.0100 -0.0017
  518437  4294705 0.0020 0.0100 -0.0017
  518440  4294705 0.0040 0.0100 -0.0017
  518441  4294705 0.0070 0.0100 -0.0017
  518442  4294705 0.0030 0.0100 -0.0017
  518443  4294705 0.0020 0.0100 -0.0017
  518445  4294705 0.0030 0.0100 -0.0017
  518446  4294705 0.0040 0.0100 -0.0017
  518449  4294705 0.0040 0.0100 -0.0017
  518451  4294705 0.0070 0.0100 -0.0017
  518452  4294705 0.0020 0.0100 -0.0017
  518453  4294705 0.0020 0.0100 -0.0017
  518454  4294705 0.0020 0.0100 -0.0017
  518455  4294705 0.0020 0.0100 -0.0017
  518457  4294705 0.0020 0.0100 -0.0016
  518458  4294705 0.0020 0.0100 -0.0016
  518459  4294705 0.0030 0.0100 -0.0016
  518460  4294705 0.0030 0.0100 -0.0016
  518461  4294705 0.0030 0.0100 -0.0016
  518463  4294705 0.0020 0.0100 -0.0016
  518464  4294705 0.0020 0.0100 -0.0016
  518465  4294705 0.0040 0.0100 -0.0016
  518466  4294705 0.0020 0.0100 -0.0016
  518467  4294705 0.0020 0.0100 -0.0016
  518469  4294705 0.0020 0.0100 -0.0016
  518470  4294705 0.0030 0.0100 -0.0016
  518471  4294705 0.0020 0.0100 -0.0016
  518472  4294705 0.0020 0.0100 -0.0016
  518473  4294705 0.0020 0.0100 -0.0016
  518475  4294705 0.0020 0.0100 -0.0016
  518476  4294705 0.0020 0.0100 -0.0016
  518477  4294705 0.0020 0.0100 -0.0016
  518478  4294705 0.0020 0.0100 -0.0016
  518479  4294705 0.0020 0.0100 -0.0016
  518481  4294705 0.0020 0.0100 -0.0016
  518482  4294705 0.0020 0.0100 -0.0016
  518483  4294705 0.0020 0.0100 -0.0016
  518484  4294705 0.0020 0.0100 -0.0016
  518485  4294705 0.0020 0.0100 -0.0016
  518487  4294705 0.0020 0.0100 -0.0016
  518488  4294705 0.0020 0.0100 -0.0015
  518489  4294705 0.0010 0.0100 -0.0015
  518490  4294705 0.0020 0.0100 -0.0015
  518491  4294705 0.0030 0.0100 -0.0015
  518493  4294705 0.0030 0.0100 -0.0015
  518494  4294705 0.0020 0.0100 -0.0015
  518495  4294705 0.0020 0.0100 -0.0015
  518496  4294705 0.0030 0.0100 -0.0015
  518497  4294705 0.0020 0.0100 -0.0015
  518499  4294705 0.0030 0.0100 -0.0015
  518500  4294705 0.0020 0.0100 -0.0015
  518501  4294705 0.0020 0.0100 -0.0015
  518502  4294705 0.0030 0.0100 -0.0015
  518503  4294705 0.0020 0.0100 -0.0015
  518505  4294705 0.0030 0.0100 -0.0015
  518506  4294705 0.0040 0.0100 -0.0015
  518507  4294705 0.0030 0.0100 -0.0015
  518508  4294705 0.0040 0.0100 -0.0015
  518509  4294705 0.0020 0.0100 -0.0015
  518511  4294705 0.0020 0.0100 -0.0015
  518512  4294705 0.0010 0.0100 -0.0015
  518513  4294705 0.0010 0.0100 -0.0015
  518514  4294705 0.0010 0.0100 -0.0015
  518515  4294705 0.0010 0.0100 -0.0015
  518517  4294705 0.0010 0.0100 -0.0014
  518518  4294705 0.0020 0.0100 -0.0014
  518519  4294705 0.0010 0.0100 -0.0014
  518520  4294705 0.0010 0.0100 -0.0014
  518521  4294705 0.0010 0.0100 -0.0014
  518523  4294705 0.0000 0.0100 -0.0014
  518524  4294705 0.0000 0.0100 -0.0014
  518525  4294705 0.0010 0.0100 -0.0014
  518526  4294705 -0.0010 0.0100 -0.0014
  518527  4294705 0.0000 0.0100 -0.0014
  518529  4294705 0.0010 0.0100 -0.0014
  518530  4294705 0.0010 0.0100 -0.0014
  518531  4294705 0.0000 0.0100 -0.0014
  518532  4294705 0.0010 0.0100 -0.0014
  518533  4294705 0.0000 0.0100 -0.0014
  518535  4294705 0.0000 0.0100 -0.0014
  518537  4294705 0.0000 0.0100 -0.0014
  518538  4294705 0.0000 0.0100 -0.0014
  518539  4294705 0.0010 0.0100 -0.0014
  518541  4294705 0.0010 0.0100 -0.0014
  518542  4294705 -0.0010 0.0100 -0.0014
  518543  4294705 -0.0010 0.0100 -0.0014
  518544  4294705 0.0020 0.0100 -0.0014
  518545  4294705 0.0060 0.0100 -0.0014
  518547  4294705 0.0020 0.0100 -0.0013
  518548  4294705 0.0010 0.0100 -0.0013
  518549  4294705 0.0010 0.0100 -0.0013
  518550  4294705 -0.0010 0.0100 -0.0013
  518551  4294705 -0.0020 0.0100 -0.0013
  518553  4294705 0.0020 0.0100 -0.0013
  518554  4294705 0.0030 0.0100 -0.0013
  518556  4294705 0.0010 0.0100 -0.0013
  518557  4294705 0.0000 0.0100 -0.0013
  518559  4294705 0.0010 0.0100 -0.0013
  518560  4294705 -0.0010 0.0100 -0.0013
  518561  4294705 0.0010 0.0100 -0.0013
  518563  4294705 0.0050 0.0100 -0.0013
  518566  4294705 0.0010 0.0100 -0.0013
  518571  4294705 -0.0010 0.0100 -0.0013
  518572  4294705 -0.0020 0.0100 -0.0013
  518577  4294705 -0.0040 0.0100 -0.0012
  518578  4294705 -0.0030 0.0100 -0.0012
  518579  4294705 0.0020 0.0100 -0.0012
  518580  4294705 0.0020 0.0100 -0.0012
  518581  4294705 0.0000 0.0100 -0.0012
  518583  4294705 0.0040 0.0100 -0.0012
  518585  4294705 0.0010 0.0100 -0.0012
  518586  4294705 0.0020 0.0100 -0.0012
  518587  4294705 0.0010 0.0100 -0.0012
  518589  4294705 0.0020 0.0100 -0.0012
  518590  4294705 -0.0020 0.0100 -0.0012
  518591  4294705 0.0030 0.0100 -0.0012
  518592  4294705 0.0000 0.0100 -0.0012
  518593  4294705 0.0020 0.0100 -0.0012
  518596  4294705 0.0010 0.0100 -0.0012
  518597  4294705 0.0000 0.0100 -0.0012
  518598  4294705 0.0040 0.0100 -0.0012
  518599  4294705 0.0010 0.0100 -0.0012
  518601  4294705 0.0030 0.0100 -0.0012
  518603  4294705 0.0030 0.0100 -0.0011
  518605  4294705 0.0000 0.0100 -0.0011
  518607  4294705 -0.0030 0.0100 -0.0011
  518610  4294705 0.0050 0.0100 -0.0011
  518611  4294705 0.0000 0.0100 -0.0011
  518613  4294705 0.0010 0.0100 -0.0011
  518616  4294705 0.0020 0.0100 -0.0011
  518617  4294705 0.0000 0.0100 -0.0011
  518619  4294705 0.0010 0.0100 -0.0011
  518620  4294705 0.0030 0.0100 -0.0011
  518621  4294705 0.0020 0.0100 -0.0011
  518622  4294705 0.0010 0.0100 -0.0011
  518623  4294705 0.0010 0.0100 -0.0011
  518625  4294705 0.0020 0.0100 -0.0011
  518626  4294705 0.0050 0.0100 -0.0011
  518627  4294705 0.0040 0.0100 -0.0011
  518628  4294705 -0.0020 0.0100 -0.0011
  518629  4294705 0.0000 0.0100 -0.0011
  518631  4294705 0.0000 0.0100 -0.0011
  518632  4294705 -0.0020 0.0100 -0.0010
  518633  4294705 -0.0010 0.0100 -0.0010
  518634  4294705 0.0000 0.0100 -0.0010
  518635  4294705 0.0000 0.0100 -0.0010
  518637  4294705 0.0000 0.0100 -0.0010
  518638  4294705 0.0020 0.0100 -0.0010
  518639  4294705 0.0020 0.0100 -0.0010
  518640  4294705 0.0020 0.0100 -0.0010
  518641  4294705 0.0010 0.0100 -0.0010
  518643  4294705 0.0000 0.0100 -0.0010
  518645  4294705 0.0000 0.0100 -0.0010
  518646  4294705 0.0000 0.0100 -0.0010
  518647  4294705 0.0010 0.0100 -0.0010
  518649  4294705 0.0020 0.0100 -0.0010
  518650  4294705 0.0040 0.0100 -0.0010
  518651  4294705 0.0000 0.0100 -0.0010
  518652  4294705 0.0000 0.0100 -0.0010
  518653  4294705 -0.0050 0.0100 -0.0010
  518659  4294705 -0.0070 0.0100 -0.0010
  518661  4294705 -0.0040 0.0100 -0.0010
  518662  4294705 -0.0040 0.0100 -0.0010
  518663  4294705 0.0000 0.0100 -0.0009
  518667  4294705 0.0030 0.0100 -0.0009
  518668  4294705 -0.0020 0.0100 -0.0009
  518669  4294705 0.0020 0.0100 -0.0009
  518671  4294705 0.0110 0.0100 -0.0009
  518673  4294705 -0.0020 0.0100 -0.0009
  518675  4294705 -0.0030 0.0100 -0.0009
  518676  4294705 -0.0040 0.0100 -0.0009
  518677  4294705 -0.0070 0.0100 -0.0009
  518683  4294705 0.0090 0.0100 -0.0009
  518685  4294705 0.0050 0.0100 -0.0009
  518686  4294705 0.0150 0.0100 -0.0009
  518688  4294705 0.0070 0.0100 -0.0009
  518711  4294705 0.0000 0.0100 -0.0008
  518712  4294705 0.0000 0.0100 -0.0008
  518713  4294705 0.0000 0.0100 -0.0008
  518715  4294705 0.0000 0.0100 -0.0008
  518716  4294705 0.0000 0.0100 -0.0008
  518380  4294704 0.0010 0.0100 -0.0019
  518381  4294704 0.0090 0.0100 -0.0018
  518403  4294704 0.0000 0.0100 -0.0018
  518404  4294704 0.0000 0.0100 -0.0018
  518405  4294704 -0.0010 0.0100 -0.0018
  518406  4294704 0.0000 0.0100 -0.0018
  518418  4294704 0.0020 0.0100 -0.0018
  518419  4294704 0.0020 0.0100 -0.0018
  518421  4294704 0.0010 0.0100 -0.0018
  518422  4294704 0.0010 0.0100 -0.0018
  518423  4294704 0.0010 0.0100 -0.0018
  518424  4294704 0.0010 0.0100 -0.0017
  518425  4294704 0.0000 0.0100 -0.0017
  518427  4294704 0.0010 0.0100 -0.0017
  518428  4294704 0.0020 0.0100 -0.0017
  518429  4294704 0.0040 0.0100 -0.0017
  518430  4294704 0.0030 0.0100 -0.0017
  518431  4294704 0.0020 0.0100 -0.0017
  518433  4294704 0.0020 0.0100 -0.0017
  518436  4294704 0.0020 0.0100 -0.0017
  518437  4294704 0.0020 0.0100 -0.0017
  518439  4294704 0.0020 0.0100 -0.0017
  518440  4294704 0.0040 0.0100 -0.0017
  518441  4294704 0.0070 0.0100 -0.0017
  518442  4294704 0.0030 0.0100 -0.0017
  518445  4294704 0.0040 0.0100 -0.0017
  518448  4294704 0.0030 0.0100 -0.0017
  518449  4294704 0.0050 0.0100 -0.0017
  518452  4294704 0.0020 0.0100 -0.0017
  518453  4294704 0.0020 0.0100 -0.0017
  518454  4294704 0.0020 0.0100 -0.0017
  518455  4294704 0.0020 0.0100 -0.0017
  518457  4294704 0.0020 0.0100 -0.0017
  518458  4294704 0.0030 0.0100 -0.0016
  518459  4294704 0.0030 0.0100 -0.0016
  518460  4294704 0.0030 0.0100 -0.0016
  518461  4294704 0.0020 0.0100 -0.0016
  518464  4294704 0.0030 0.0100 -0.0016
  518465  4294704 0.0020 0.0100 -0.0016
  518466  4294704 0.0020 0.0100 -0.0016
  518467  4294704 0.0020 0.0100 -0.0016
  518469  4294704 0.0020 0.0100 -0.0016
  518470  4294704 0.0020 0.0100 -0.0016
  518471  4294704 0.0020 0.0100 -0.0016
  518472  4294704 0.0020 0.0100 -0.0016
  518473  4294704 0.0020 0.0100 -0.0016
  518475  4294704 0.0020 0.0100 -0.0016
  518476  4294704 0.0020 0.0100 -0.0016
  518477  4294704 0.0020 0.0100 -0.0016
  518478  4294704 0.0020 0.0100 -0.0016
  518479  4294704 0.0020 0.0100 -0.0016
  518481  4294704 0.0020 0.0100 -0.0016
  518482  4294704 0.0020 0.0100 -0.0016
  518483  4294704 0.0020 0.0100 -0.0016
  518484  4294704 0.0020 0.0100 -0.0016
  518485  4294704 0.0020 0.0100 -0.0016
  518487  4294704 0.0020 0.0100 -0.0016
  518488  4294704 0.0020 0.0100 -0.0016
  518489  4294704 0.0020 0.0100 -0.0015
  518490  4294704 0.0020 0.0100 -0.0015
  518491  4294704 0.0030 0.0100 -0.0015
  518493  4294704 0.0030 0.0100 -0.0015
  518494  4294704 0.0020 0.0100 -0.0015
  518495  4294704 0.0020 0.0100 -0.0015
  518496  4294704 0.0020 0.0100 -0.0015
  518497  4294704 0.0030 0.0100 -0.0015
  518499  4294704 0.0020 0.0100 -0.0015
  518500  4294704 0.0020 0.0100 -0.0015
  518501  4294704 0.0020 0.0100 -0.0015
  518502  4294704 0.0010 0.0100 -0.0015
  518503  4294704 0.0020 0.0100 -0.0015
  518505  4294704 0.0030 0.0100 -0.0015
  518506  4294704 0.0050 0.0100 -0.0015
  518507  4294704 0.0040 0.0100 -0.0015
  518508  4294704 0.0040 0.0100 -0.0015
  518509  4294704 0.0020 0.0100 -0.0015
  518511  4294704 0.0010 0.0100 -0.0015
  518512  4294704 0.0010 0.0100 -0.0015
  518513  4294704 0.0010 0.0100 -0.0015
  518514  4294704 0.0010 0.0100 -0.0015
  518515  4294704 0.0010 0.0100 -0.0015
  518517  4294704 0.0010 0.0100 -0.0015
  518518  4294704 0.0010 0.0100 -0.0014
  518519  4294704 0.0010 0.0100 -0.0014
  518520  4294704 0.0000 0.0100 -0.0014
  518521  4294704 0.0010 0.0100 -0.0014
  518523  4294704 0.0000 0.0100 -0.0014
  518524  4294704 0.0000 0.0100 -0.0014
  518525  4294704 0.0000 0.0100 -0.0014
  518526  4294704 -0.0020 0.0100 -0.0014
  518527  4294704 0.0000 0.0100 -0.0014
  518529  4294704 0.0010 0.0100 -0.0014
  518530  4294704 0.0010 0.0100 -0.0014
  518531  4294704 -0.0010 0.0100 -0.0014
  518532  4294704 0.0020 0.0100 -0.0014
  518533  4294704 -0.0010 0.0100 -0.0014
  518535  4294704 -0.0010 0.0100 -0.0014
  518536  4294704 -0.0010 0.0100 -0.0014
  518537  4294704 0.0000 0.0100 -0.0014
  518538  4294704 0.0000 0.0100 -0.0014
  518539  4294704 0.0010 0.0100 -0.0014
  518541  4294704 0.0000 0.0100 -0.0014
  518542  4294704 -0.0010 0.0100 -0.0014
  518543  4294704 0.0000 0.0100 -0.0014
  518544  4294704 0.0020 0.0100 -0.0014
  518545  4294704 0.0060 0.0100 -0.0014
  518547  4294704 0.0020 0.0100 -0.0013
  518548  4294704 -0.0020 0.0100 -0.0013
  518550  4294704 -0.0010 0.0100 -0.0013
  518551  4294704 -0.0010 0.0100 -0.0013
  518553  4294704 0.0010 0.0100 -0.0013
  518557  4294704 0.0000 0.0100 -0.0013
  518560  4294704 0.0000 0.0100 -0.0013
  518561  4294704 0.0000 0.0100 -0.0013
  518571  4294704 -0.0020 0.0100 -0.0013
  518572  4294704 -0.0010 0.0100 -0.0013
  518577  4294704 0.0040 0.0100 -0.0012
  518578  4294704 -0.0030 0.0100 -0.0012
  518579  4294704 0.0020 0.0100 -0.0012
  518580  4294704 -0.0010 0.0100 -0.0012
  518581  4294704 -0.0030 0.0100 -0.0012
  518583  4294704 0.0030 0.0100 -0.0012
  518585  4294704 0.0010 0.0100 -0.0012
  518586  4294704 0.0030 0.0100 -0.0012
  518587  4294704 -0.0040 0.0100 -0.0012
  518589  4294704 0.0060 0.0100 -0.0012
  518590  4294704 0.0010 0.0100 -0.0012
  518592  4294704 0.0000 0.0100 -0.0012
  518595  4294704 0.0050 0.0100 -0.0012
  518596  4294704 0.0010 0.0100 -0.0012
  518597  4294704 -0.0010 0.0100 -0.0012
  518598  4294704 0.0050 0.0100 -0.0012
  518599  4294704 0.0020 0.0100 -0.0012
  518601  4294704 0.0080 0.0100 -0.0012
  518604  4294704 0.0000 0.0100 -0.0011
  518605  4294704 0.0000 0.0100 -0.0011
  518607  4294704 -0.0060 0.0100 -0.0011
  518608  4294704 -0.0010 0.0100 -0.0011
  518609  4294704 0.0020 0.0100 -0.0011
  518610  4294704 0.0060 0.0100 -0.0011
  518611  4294704 -0.0030 0.0100 -0.0011
  518613  4294704 -0.0020 0.0100 -0.0011
  518614  4294704 0.0010 0.0100 -0.0011
  518616  4294704 0.0010 0.0100 -0.0011
  518617  4294704 0.0000 0.0100 -0.0011
  518619  4294704 0.0010 0.0100 -0.0011
  518620  4294704 0.0030 0.0100 -0.0011
  518621  4294704 0.0010 0.0100 -0.0011
  518622  4294704 0.0020 0.0100 -0.0011
  518623  4294704 0.0000 0.0100 -0.0011
  518625  4294704 0.0020 0.0100 -0.0011
  518626  4294704 0.0030 0.0100 -0.0011
  518627  4294704 0.0050 0.0100 -0.0011
  518628  4294704 0.0080 0.0100 -0.0011
  518629  4294704 0.0000 0.0100 -0.0011
  518631  4294704 0.0000 0.0100 -0.0011
  518632  4294704 0.0000 0.0100 -0.0011
  518633  4294704 0.0000 0.0100 -0.0010
  518634  4294704 0.0020 0.0100 -0.0010
  518635  4294704 0.0000 0.0100 -0.0010
  518637  4294704 0.0000 0.0100 -0.0010
  518638  4294704 0.0020 0.0100 -0.0010
  518639  4294704 0.0030 0.0100 -0.0010
  518640  4294704 0.0040 0.0100 -0.0010
  518641  4294704 0.0020 0.0100 -0.0010
  518643  4294704 0.0000 0.0100 -0.0010
  518644  4294704 -0.0010 0.0100 -0.0010
  518645  4294704 -0.0010 0.0100 -0.0010
  518646  4294704 -0.0010 0.0100 -0.0010
  518647  4294704 0.0010 0.0100 -0.0010
  518649  4294704 0.0010 0.0100 -0.0010
  518650  4294704 0.0020 0.0100 -0.0010
  518651  4294704 0.0000 0.0100 -0.0010
  518652  4294704 -0.0010 0.0100 -0.0010
  518653  4294704 -0.0040 0.0100 -0.0010
  518661  4294704 -0.0030 0.0100 -0.0010
  518662  4294704 0.0000 0.0100 -0.0010
  518663  4294704 0.0000 0.0100 -0.0010
  518668  4294704 0.0000 0.0100 -0.0009
  518669  4294704 0.0020 0.0100 -0.0009
  518673  4294704 0.0000 0.0100 -0.0009
  518674  4294704 0.0040 0.0100 -0.0009
  518675  4294704 -0.0050 0.0100 -0.0009
  518676  4294704 -0.0020 0.0100 -0.0009
  518677  4294704 -0.0190 0.0100 -0.0009
  518685  4294704 0.0140 0.0100 -0.0009
  518686  4294704 0.0160 0.0100 -0.0009
  518687  4294704 0.0240 0.0100 -0.0009
  518711  4294704 0.0000 0.0100 -0.0008
  518712  4294704 0.0000 0.0100 -0.0008
  518395  4294703 0.0060 0.0100 -0.0018
  518397  4294703 0.0040 0.0100 -0.0018
  518400  4294703 0.0030 0.0100 -0.0018
  518403  4294703 0.0000 0.0100 -0.0018
  518404  4294703 0.0000 0.0100 -0.0018
  518405  4294703 0.0000 0.0100 -0.0018
  518406  4294703 0.0000 0.0100 -0.0018
  518407  4294703 -0.0020 0.0100 -0.0018
  518409  4294703 -0.0060 0.0100 -0.0018
  518417  4294703 0.0020 0.0100 -0.0018
  518419  4294703 0.0010 0.0100 -0.0018
  518421  4294703 0.0010 0.0100 -0.0018
  518424  4294703 0.0020 0.0100 -0.0018
  518425  4294703 0.0010 0.0100 -0.0018
  518427  4294703 0.0010 0.0100 -0.0017
  518428  4294703 0.0030 0.0100 -0.0017
  518429  4294703 0.0040 0.0100 -0.0017
  518430  4294703 0.0020 0.0100 -0.0017
  518431  4294703 0.0010 0.0100 -0.0017
  518433  4294703 0.0020 0.0100 -0.0017
  518434  4294703 0.0020 0.0100 -0.0017
  518435  4294703 0.0020 0.0100 -0.0017
  518436  4294703 0.0030 0.0100 -0.0017
  518437  4294703 0.0020 0.0100 -0.0017
  518439  4294703 0.0030 0.0100 -0.0017
  518440  4294703 0.0030 0.0100 -0.0017
  518441  4294703 0.0040 0.0100 -0.0017
  518442  4294703 -0.0010 0.0100 -0.0017
  518443  4294703 0.0040 0.0100 -0.0017
  518445  4294703 0.0030 0.0100 -0.0017
  518446  4294703 0.0030 0.0100 -0.0017
  518447  4294703 0.0030 0.0100 -0.0017
  518448  4294703 0.0020 0.0100 -0.0017
  518451  4294703 0.0020 0.0100 -0.0017
  518453  4294703 0.0020 0.0100 -0.0017
  518454  4294703 0.0020 0.0100 -0.0017
  518455  4294703 0.0020 0.0100 -0.0017
  518457  4294703 0.0030 0.0100 -0.0017
  518458  4294703 0.0030 0.0100 -0.0017
  518459  4294703 0.0030 0.0100 -0.0017
  518460  4294703 0.0030 0.0100 -0.0016
  518461  4294703 0.0030 0.0100 -0.0016
  518463  4294703 0.0010 0.0100 -0.0016
  518464  4294703 0.0020 0.0100 -0.0016
  518465  4294703 0.0020 0.0100 -0.0016
  518466  4294703 0.0020 0.0100 -0.0016
  518467  4294703 0.0020 0.0100 -0.0016
  518469  4294703 0.0020 0.0100 -0.0016
  518470  4294703 0.0020 0.0100 -0.0016
  518471  4294703 0.0020 0.0100 -0.0016
  518472  4294703 0.0020 0.0100 -0.0016
  518473  4294703 0.0020 0.0100 -0.0016
  518475  4294703 0.0020 0.0100 -0.0016
  518476  4294703 0.0020 0.0100 -0.0016
  518477  4294703 0.0020 0.0100 -0.0016
  518478  4294703 0.0020 0.0100 -0.0016
  518479  4294703 0.0020 0.0100 -0.0016
  518481  4294703 0.0020 0.0100 -0.0016
  518482  4294703 0.0020 0.0100 -0.0016
  518483  4294703 0.0020 0.0100 -0.0016
  518484  4294703 0.0020 0.0100 -0.0016
  518485  4294703 0.0020 0.0100 -0.0016
  518487  4294703 0.0020 0.0100 -0.0016
  518488  4294703 0.0020 0.0100 -0.0016
  518489  4294703 0.0020 0.0100 -0.0016
  518490  4294703 0.0030 0.0100 -0.0015
  518491  4294703 0.0030 0.0100 -0.0015
  518493  4294703 0.0020 0.0100 -0.0015
  518494  4294703 0.0010 0.0100 -0.0015
  518495  4294703 0.0010 0.0100 -0.0015
  518496  4294703 0.0020 0.0100 -0.0015
  518497  4294703 0.0020 0.0100 -0.0015
  518499  4294703 0.0020 0.0100 -0.0015
  518500  4294703 0.0010 0.0100 -0.0015
  518501  4294703 0.0010 0.0100 -0.0015
  518502  4294703 0.0010 0.0100 -0.0015
  518503  4294703 0.0020 0.0100 -0.0015
  518505  4294703 0.0050 0.0100 -0.0015
  518506  4294703 0.0050 0.0100 -0.0015
  518507  4294703 0.0040 0.0100 -0.0015
  518508  4294703 0.0030 0.0100 -0.0015
  518509  4294703 0.0020 0.0100 -0.0015
  518511  4294703 0.0020 0.0100 -0.0015
  518512  4294703 0.0010 0.0100 -0.0015
  518513  4294703 0.0010 0.0100 -0.0015
  518514  4294703 0.0010 0.0100 -0.0015
  518515  4294703 0.0010 0.0100 -0.0015
  518517  4294703 0.0000 0.0100 -0.0015
  518518  4294703 0.0000 0.0100 -0.0015
  518519  4294703 0.0000 0.0100 -0.0014
  518520  4294703 0.0000 0.0100 -0.0014
  518521  4294703 0.0000 0.0100 -0.0014
  518523  4294703 0.0010 0.0100 -0.0014
  518524  4294703 0.0010 0.0100 -0.0014
  518525  4294703 0.0000 0.0100 -0.0014
  518526  4294703 -0.0020 0.0100 -0.0014
  518529  4294703 0.0010 0.0100 -0.0014
  518530  4294703 0.0000 0.0100 -0.0014
  518531  4294703 0.0000 0.0100 -0.0014
  518532  4294703 0.0000 0.0100 -0.0014
  518533  4294703 0.0010 0.0100 -0.0014
  518535  4294703 -0.0010 0.0100 -0.0014
  518536  4294703 -0.0010 0.0100 -0.0014
  518537  4294703 0.0000 0.0100 -0.0014
  518538  4294703 0.0000 0.0100 -0.0014
  518539  4294703 0.0020 0.0100 -0.0014
  518541  4294703 0.0010 0.0100 -0.0014
  518542  4294703 0.0000 0.0100 -0.0014
  518543  4294703 0.0000 0.0100 -0.0014
  518544  4294703 0.0010 0.0100 -0.0014
  518545  4294703 0.0040 0.0100 -0.0014
  518547  4294703 0.0000 0.0100 -0.0013
  518548  4294703 -0.0020 0.0100 -0.0013
  518550  4294703 0.0040 0.0100 -0.0013
  518551  4294703 -0.0020 0.0100 -0.0013
  518557  4294703 0.0010 0.0100 -0.0013
  518559  4294703 0.0050 0.0100 -0.0013
  518561  4294703 0.0000 0.0100 -0.0013
  518563  4294703 0.0010 0.0100 -0.0013
  518571  4294703 -0.0010 0.0100 -0.0013
  518577  4294703 0.0030 0.0100 -0.0012
  518578  4294703 0.0070 0.0100 -0.0012
  518579  4294703 0.0000 0.0100 -0.0012
  518581  4294703 -0.0030 0.0100 -0.0012
  518583  4294703 -0.0010 0.0100 -0.0012
  518585  4294703 0.0030 0.0100 -0.0012
  518587  4294703 0.0040 0.0100 -0.0012
  518589  4294703 0.0040 0.0100 -0.0012
  518590  4294703 0.0040 0.0100 -0.0012
  518595  4294703 0.0000 0.0100 -0.0012
  518597  4294703 -0.0010 0.0100 -0.0012
  518598  4294703 0.0020 0.0100 -0.0012
  518599  4294703 0.0020 0.0100 -0.0012
  518602  4294703 -0.0020 0.0100 -0.0012
  518604  4294703 0.0000 0.0100 -0.0011
  518605  4294703 0.0000 0.0100 -0.0011
  518607  4294703 -0.0010 0.0100 -0.0011
  518608  4294703 0.0020 0.0100 -0.0011
  518609  4294703 0.0000 0.0100 -0.0011
  518610  4294703 0.0020 0.0100 -0.0011
  518611  4294703 -0.0040 0.0100 -0.0011
  518613  4294703 -0.0020 0.0100 -0.0011
  518614  4294703 -0.0030 0.0100 -0.0011
  518615  4294703 0.0020 0.0100 -0.0011
  518616  4294703 0.0010 0.0100 -0.0011
  518617  4294703 -0.0010 0.0100 -0.0011
  518619  4294703 0.0000 0.0100 -0.0011
  518620  4294703 0.0010 0.0100 -0.0011
  518621  4294703 0.0020 0.0100 -0.0011
  518622  4294703 0.0020 0.0100 -0.0011
  518623  4294703 0.0030 0.0100 -0.0011
  518625  4294703 -0.0010 0.0100 -0.0011
  518626  4294703 0.0010 0.0100 -0.0011
  518627  4294703 0.0040 0.0100 -0.0011
  518628  4294703 0.0020 0.0100 -0.0011
  518629  4294703 0.0020 0.0100 -0.0011
  518631  4294703 0.0000 0.0100 -0.0011
  518632  4294703 0.0000 0.0100 -0.0011
  518633  4294703 0.0010 0.0100 -0.0010
  518634  4294703 0.0050 0.0100 -0.0010
  518635  4294703 0.0010 0.0100 -0.0010
  518637  4294703 0.0000 0.0100 -0.0010
  518638  4294703 0.0080 0.0100 -0.0010
  518639  4294703 0.0010 0.0100 -0.0010
  518640  4294703 0.0080 0.0100 -0.0010
  518641  4294703 0.0040 0.0100 -0.0010
  518643  4294703 0.0000 0.0100 -0.0010
  518644  4294703 0.0000 0.0100 -0.0010
  518645  4294703 -0.0010 0.0100 -0.0010
  518646  4294703 -0.0010 0.0100 -0.0010
  518647  4294703 0.0000 0.0100 -0.0010
  518650  4294703 0.0000 0.0100 -0.0010
  518651  4294703 -0.0010 0.0100 -0.0010
  518653  4294703 0.0040 0.0100 -0.0010
  518655  4294703 0.0070 0.0100 -0.0010
  518661  4294703 -0.0020 0.0100 -0.0010
  518662  4294703 -0.0070 0.0100 -0.0010
  518663  4294703 0.0020 0.0100 -0.0010
  518665  4294703 -0.0140 0.0100 -0.0009
  518669  4294703 -0.0040 0.0100 -0.0009
  518673  4294703 0.0020 0.0100 -0.0009
  518674  4294703 -0.0010 0.0100 -0.0009
  518675  4294703 -0.0040 0.0100 -0.0009
  518676  4294703 -0.0040 0.0100 -0.0009
  518677  4294703 -0.0060 0.0100 -0.0009
  518691  4294703 0.0080 0.0100 -0.0009
  518711  4294703 0.0000 0.0100 -0.0008
  518718  4294703 0.0000 0.0100 -0.0008
  518371  4294701 0.0030 0.0100 -0.0019
  518373  4294701 0.0000 0.0100 -0.0019
  518376  4294701 -0.0060 0.0100 -0.0019
  518380  4294701 0.0020 0.0100 -0.0019
  518381  4294701 0.0040 0.0100 -0.0019
  518394  4294701 0.0070 0.0100 -0.0018
  518399  4294701 0.0130 0.0100 -0.0018
  518400  4294701 0.0120 0.0100 -0.0018
  518401  4294701 0.0020 0.0100 -0.0018
  518403  4294701 0.0030 0.0100 -0.0018
  518404  4294701 0.0000 0.0100 -0.0018
  518405  4294701 0.0000 0.0100 -0.0018
  518406  4294701 0.0000 0.0100 -0.0018
  518407  4294701 -0.0030 0.0100 -0.0018
  518409  4294701 -0.0010 0.0100 -0.0018
  518419  4294701 0.0010 0.0100 -0.0018
  518421  4294701 0.0010 0.0100 -0.0018
  518422  4294701 0.0010 0.0100 -0.0018
  518423  4294701 0.0030 0.0100 -0.0018
  518424  4294701 0.0030 0.0100 -0.0018
  518425  4294701 0.0020 0.0100 -0.0018
  518427  4294701 0.0010 0.0100 -0.0018
  518429  4294701 0.0040 0.0100 -0.0017
  518430  4294701 0.0020 0.0100 -0.0017
  518431  4294701 0.0020 0.0100 -0.0017
  518433  4294701 0.0020 0.0100 -0.0017
  518434  4294701 0.0020 0.0100 -0.0017
  518435  4294701 0.0030 0.0100 -0.0017
  518436  4294701 0.0030 0.0100 -0.0017
  518437  4294701 0.0020 0.0100 -0.0017
  518439  4294701 0.0030 0.0100 -0.0017
  518440  4294701 0.0020 0.0100 -0.0017
  518442  4294701 -0.0010 0.0100 -0.0017
  518443  4294701 0.0040 0.0100 -0.0017
  518445  4294701 0.0030 0.0100 -0.0017
  518446  4294701 0.0030 0.0100 -0.0017
  518447  4294701 0.0020 0.0100 -0.0017
  518449  4294701 0.0020 0.0100 -0.0017
  518451  4294701 0.0020 0.0100 -0.0017
  518452  4294701 0.0020 0.0100 -0.0017
  518453  4294701 0.0020 0.0100 -0.0017
  518454  4294701 0.0020 0.0100 -0.0017
  518455  4294701 0.0030 0.0100 -0.0017
  518457  4294701 0.0030 0.0100 -0.0017
  518458  4294701 0.0030 0.0100 -0.0017
  518459  4294701 0.0030 0.0100 -0.0017
  518460  4294701 0.0020 0.0100 -0.0017
  518461  4294701 0.0020 0.0100 -0.0017
  518463  4294701 0.0020 0.0100 -0.0016
  518464  4294701 0.0020 0.0100 -0.0016
  518465  4294701 0.0020 0.0100 -0.0016
  518466  4294701 0.0020 0.0100 -0.0016
  518467  4294701 0.0020 0.0100 -0.0016
  518469  4294701 0.0020 0.0100 -0.0016
  518470  4294701 0.0030 0.0100 -0.0016
  518471  4294701 0.0030 0.0100 -0.0016
  518472  4294701 0.0020 0.0100 -0.0016
  518473  4294701 0.0020 0.0100 -0.0016
  518475  4294701 0.0020 0.0100 -0.0016
  518476  4294701 0.0020 0.0100 -0.0016
  518477  4294701 0.0030 0.0100 -0.0016
  518478  4294701 0.0020 0.0100 -0.0016
  518479  4294701 0.0030 0.0100 -0.0016
  518481  4294701 0.0020 0.0100 -0.0016
  518482  4294701 0.0020 0.0100 -0.0016
  518483  4294701 0.0020 0.0100 -0.0016
  518484  4294701 0.0020 0.0100 -0.0016
  518485  4294701 0.0020 0.0100 -0.0016
  518487  4294701 0.0020 0.0100 -0.0016
  518488  4294701 0.0020 0.0100 -0.0016
  518489  4294701 0.0020 0.0100 -0.0016
  518490  4294701 0.0030 0.0100 -0.0016
  518491  4294701 0.0030 0.0100 -0.0016
  518493  4294701 0.0020 0.0100 -0.0015
  518494  4294701 0.0020 0.0100 -0.0015
  518495  4294701 0.0010 0.0100 -0.0015
  518496  4294701 0.0020 0.0100 -0.0015
  518497  4294701 0.0020 0.0100 -0.0015
  518499  4294701 0.0020 0.0100 -0.0015
  518500  4294701 0.0020 0.0100 -0.0015
  518501  4294701 0.0030 0.0100 -0.0015
  518502  4294701 0.0020 0.0100 -0.0015
  518503  4294701 0.0030 0.0100 -0.0015
  518505  4294701 0.0050 0.0100 -0.0015
  518506  4294701 0.0060 0.0100 -0.0015
  518507  4294701 0.0030 0.0100 -0.0015
  518508  4294701 0.0020 0.0100 -0.0015
  518509  4294701 0.0020 0.0100 -0.0015
  518511  4294701 0.0010 0.0100 -0.0015
  518512  4294701 0.0000 0.0100 -0.0015
  518513  4294701 0.0000 0.0100 -0.0015
  518514  4294701 0.0010 0.0100 -0.0015
  518515  4294701 0.0000 0.0100 -0.0015
  518517  4294701 0.0000 0.0100 -0.0015
  518518  4294701 0.0000 0.0100 -0.0015
  518519  4294701 0.0010 0.0100 -0.0015
  518520  4294701 0.0000 0.0100 -0.0015
  518521  4294701 0.0010 0.0100 -0.0014
  518523  4294701 0.0010 0.0100 -0.0014
  518524  4294701 0.0010 0.0100 -0.0014
  518525  4294701 0.0000 0.0100 -0.0014
  518526  4294701 -0.0010 0.0100 -0.0014
  518529  4294701 0.0010 0.0100 -0.0014
  518530  4294701 0.0010 0.0100 -0.0014
  518531  4294701 0.0000 0.0100 -0.0014
  518532  4294701 0.0000 0.0100 -0.0014
  518533  4294701 0.0010 0.0100 -0.0014
  518535  4294701 -0.0010 0.0100 -0.0014
  518536  4294701 0.0000 0.0100 -0.0014
  518537  4294701 0.0010 0.0100 -0.0014
  518538  4294701 0.0030 0.0100 -0.0014
  518539  4294701 0.0010 0.0100 -0.0014
  518541  4294701 0.0000 0.0100 -0.0014
  518542  4294701 0.0000 0.0100 -0.0014
  518543  4294701 0.0010 0.0100 -0.0014
  518544  4294701 0.0010 0.0100 -0.0014
  518545  4294701 0.0010 0.0100 -0.0014
  518547  4294701 -0.0030 0.0100 -0.0014
  518548  4294701 -0.0020 0.0100 -0.0014
  518549  4294701 0.0020 0.0100 -0.0013
  518557  4294701 0.0000 0.0100 -0.0013
  518559  4294701 0.0020 0.0100 -0.0013
  518561  4294701 0.0000 0.0100 -0.0013
  518562  4294701 0.0020 0.0100 -0.0013
  518563  4294701 0.0000 0.0100 -0.0013
  518574  4294701 0.0020 0.0100 -0.0013
  518575  4294701 0.0100 0.0100 -0.0013
  518583  4294701 -0.0020 0.0100 -0.0012
  518584  4294701 -0.0010 0.0100 -0.0012
  518587  4294701 -0.0030 0.0100 -0.0012
  518589  4294701 0.0000 0.0100 -0.0012
  518597  4294701 0.0020 0.0100 -0.0012
  518598  4294701 0.0070 0.0100 -0.0012
  518604  4294701 0.0000 0.0100 -0.0012
  518605  4294701 0.0000 0.0100 -0.0011
  518607  4294701 0.0000 0.0100 -0.0011
  518608  4294701 0.0020 0.0100 -0.0011
  518609  4294701 0.0000 0.0100 -0.0011
  518610  4294701 0.0030 0.0100 -0.0011
  518611  4294701 0.0040 0.0100 -0.0011
  518613  4294701 -0.0040 0.0100 -0.0011
  518614  4294701 -0.0020 0.0100 -0.0011
  518617  4294701 -0.0010 0.0100 -0.0011
  518619  4294701 0.0000 0.0100 -0.0011
  518620  4294701 0.0000 0.0100 -0.0011
  518621  4294701 0.0010 0.0100 -0.0011
  518622  4294701 0.0020 0.0100 -0.0011
  518623  4294701 0.0030 0.0100 -0.0011
  518625  4294701 0.0000 0.0100 -0.0011
  518626  4294701 0.0010 0.0100 -0.0011
  518627  4294701 0.0020 0.0100 -0.0011
  518628  4294701 0.0010 0.0100 -0.0011
  518629  4294701 0.0000 0.0100 -0.0011
  518631  4294701 0.0000 0.0100 -0.0011
  518632  4294701 0.0000 0.0100 -0.0011
  518633  4294701 0.0000 0.0100 -0.0011
  518634  4294701 0.0030 0.0100 -0.0010
  518635  4294701 0.0010 0.0100 -0.0010
  518637  4294701 0.0080 0.0100 -0.0010
  518638  4294701 0.0100 0.0100 -0.0010
  518639  4294701 0.0040 0.0100 -0.0010
  518640  4294701 0.0120 0.0100 -0.0010
  518641  4294701 0.0060 0.0100 -0.0010
  518643  4294701 0.0050 0.0100 -0.0010
  518645  4294701 -0.0010 0.0100 -0.0010
  518646  4294701 -0.0010 0.0100 -0.0010
  518647  4294701 0.0000 0.0100 -0.0010
  518653  4294701 0.0110 0.0100 -0.0010
  518655  4294701 0.0050 0.0100 -0.0010
  518661  4294701 0.0000 0.0100 -0.0010
  518662  4294701 -0.0070 0.0100 -0.0010
  518663  4294701 -0.0060 0.0100 -0.0010
  518664  4294701 -0.0050 0.0100 -0.0010
  518665  4294701 -0.0070 0.0100 -0.0009
  518667  4294701 0.0070 0.0100 -0.0009
  518668  4294701 0.0030 0.0100 -0.0009
  518669  4294701 -0.0050 0.0100 -0.0009
  518674  4294701 -0.0010 0.0100 -0.0009
  518675  4294701 -0.0070 0.0100 -0.0009
  518676  4294701 0.0070 0.0100 -0.0009
  518677  4294701 -0.0020 0.0100 -0.0009
  518689  4294701 -0.0020 0.0100 -0.0009
  518713  4294701 0.0000 0.0100 -0.0008
  518715  4294701 0.0000 0.0100 -0.0008
  518717  4294701 0.0000 0.0100 -0.0008
  518718  4294701 0.0000 0.0100 -0.0008
  518719  4294701 0.0000 0.0100 -0.0008
  518724  4294701 0.0000 0.0100 -0.0008
  518725  4294701 0.0000 0.0100 -0.0008
  518730  4294701 0.0000 0.0100 -0.0008
  518376  4294700 -0.0100 0.0100 -0.0019
  518379  4294700 -0.0030 0.0100 -0.0019
  518401  4294700 0.0030 0.0100 -0.0018
  518403  4294700 0.0030 0.0100 -0.0018
  518404  4294700 0.0010 0.0100 -0.0018
  518405  4294700 0.0010 0.0100 -0.0018
  518406  4294700 -0.0010 0.0100 -0.0018
  518407  4294700 -0.0010 0.0100 -0.0018
  518409  4294700 -0.0010 0.0100 -0.0018
  518419  4294700 0.0000 0.0100 -0.0018
  518421  4294700 0.0000 0.0100 -0.0018
  518422  4294700 0.0010 0.0100 -0.0018
  518424  4294700 0.0040 0.0100 -0.0018
  518425  4294700 0.0020 0.0100 -0.0018
  518427  4294700 0.0020 0.0100 -0.0018
  518429  4294700 0.0040 0.0100 -0.0018
  518430  4294700 0.0020 0.0100 -0.0018
  518431  4294700 0.0020 0.0100 -0.0017
  518434  4294700 0.0030 0.0100 -0.0017
  518435  4294700 0.0030 0.0100 -0.0017
  518436  4294700 0.0030 0.0100 -0.0017
  518437  4294700 0.0030 0.0100 -0.0017
  518439  4294700 0.0020 0.0100 -0.0017
  518440  4294700 0.0050 0.0100 -0.0017
  518442  4294700 0.0080 0.0100 -0.0017
  518443  4294700 0.0040 0.0100 -0.0017
  518445  4294700 0.0030 0.0100 -0.0017
  518446  4294700 0.0030 0.0100 -0.0017
  518447  4294700 0.0040 0.0100 -0.0017
  518448  4294700 0.0060 0.0100 -0.0017
  518451  4294700 0.0020 0.0100 -0.0017
  518452  4294700 0.0020 0.0100 -0.0017
  518453  4294700 0.0020 0.0100 -0.0017
  518454  4294700 0.0020 0.0100 -0.0017
  518455  4294700 0.0020 0.0100 -0.0017
  518457  4294700 0.0020 0.0100 -0.0017
  518458  4294700 0.0020 0.0100 -0.0017
  518459  4294700 0.0040 0.0100 -0.0017
  518460  4294700 0.0010 0.0100 -0.0017
  518461  4294700 0.0020 0.0100 -0.0017
  518463  4294700 0.0020 0.0100 -0.0017
  518464  4294700 0.0020 0.0100 -0.0016
  518465  4294700 0.0020 0.0100 -0.0016
  518466  4294700 0.0020 0.0100 -0.0016
  518467  4294700 0.0020 0.0100 -0.0016
  518469  4294700 0.0020 0.0100 -0.0016
  518470  4294700 0.0020 0.0100 -0.0016
  518471  4294700 0.0030 0.0100 -0.0016
  518472  4294700 0.0020 0.0100 -0.0016
  518473  4294700 0.0020 0.0100 -0.0016
  518475  4294700 0.0020 0.0100 -0.0016
  518476  4294700 0.0020 0.0100 -0.0016
  518477  4294700 0.0020 0.0100 -0.0016
  518478  4294700 0.0020 0.0100 -0.0016
  518479  4294700 0.0030 0.0100 -0.0016
  518481  4294700 0.0020 0.0100 -0.0016
  518482  4294700 0.0030 0.0100 -0.0016
  518483  4294700 0.0020 0.0100 -0.0016
  518484  4294700 0.0020 0.0100 -0.0016
  518485  4294700 0.0020 0.0100 -0.0016
  518487  4294700 0.0020 0.0100 -0.0016
  518488  4294700 0.0030 0.0100 -0.0016
  518489  4294700 0.0030 0.0100 -0.0016
  518490  4294700 0.0030 0.0100 -0.0016
  518491  4294700 0.0020 0.0100 -0.0016
  518493  4294700 0.0030 0.0100 -0.0016
  518494  4294700 0.0020 0.0100 -0.0015
  518495  4294700 0.0020 0.0100 -0.0015
  518496  4294700 0.0020 0.0100 -0.0015
  518497  4294700 0.0030 0.0100 -0.0015
  518499  4294700 0.0020 0.0100 -0.0015
  518500  4294700 0.0030 0.0100 -0.0015
  518501  4294700 0.0030 0.0100 -0.0015
  518502  4294700 0.0030 0.0100 -0.0015
  518503  4294700 0.0050 0.0100 -0.0015
  518505  4294700 0.0060 0.0100 -0.0015
  518506  4294700 0.0050 0.0100 -0.0015
  518507  4294700 0.0030 0.0100 -0.0015
  518508  4294700 0.0020 0.0100 -0.0015
  518509  4294700 0.0010 0.0100 -0.0015
  518511  4294700 0.0000 0.0100 -0.0015
  518512  4294700 -0.0010 0.0100 -0.0015
  518513  4294700 0.0000 0.0100 -0.0015
  518514  4294700 0.0000 0.0100 -0.0015
  518515  4294700 0.0000 0.0100 -0.0015
  518517  4294700 0.0000 0.0100 -0.0015
  518518  4294700 0.0010 0.0100 -0.0015
  518519  4294700 0.0010 0.0100 -0.0015
  518520  4294700 0.0000 0.0100 -0.0015
  518521  4294700 0.0010 0.0100 -0.0015
  518523  4294700 0.0010 0.0100 -0.0014
  518524  4294700 0.0000 0.0100 -0.0014
  518525  4294700 0.0000 0.0100 -0.0014
  518526  4294700 -0.0010 0.0100 -0.0014
  518527  4294700 -0.0010 0.0100 -0.0014
  518529  4294700 0.0010 0.0100 -0.0014
  518530  4294700 0.0000 0.0100 -0.0014
  518531  4294700 0.0000 0.0100 -0.0014
  518532  4294700 0.0000 0.0100 -0.0014
  518533  4294700 -0.0010 0.0100 -0.0014
  518535  4294700 -0.0010 0.0100 -0.0014
  518536  4294700 0.0000 0.0100 -0.0014
  518537  4294700 0.0010 0.0100 -0.0014
  518538  4294700 0.0040 0.0100 -0.0014
  518539  4294700 0.0010 0.0100 -0.0014
  518541  4294700 0.0000 0.0100 -0.0014
  518542  4294700 0.0010 0.0100 -0.0014
  518543  4294700 0.0020 0.0100 -0.0014
  518544  4294700 0.0010 0.0100 -0.0014
  518545  4294700 -0.0020 0.0100 -0.0014
  518547  4294700 -0.0020 0.0100 -0.0014
  518548  4294700 0.0000 0.0100 -0.0014
  518549  4294700 0.0000 0.0100 -0.0014
  518560  4294700 0.0000 0.0100 -0.0013
  518561  4294700 -0.0010 0.0100 -0.0013
  518562  4294700 0.0010 0.0100 -0.0013
  518563  4294700 0.0000 0.0100 -0.0013
  518573  4294700 0.0050 0.0100 -0.0013
  518574  4294700 0.0140 0.0100 -0.0013
  518583  4294700 0.0020 0.0100 -0.0012
  518584  4294700 0.0000 0.0100 -0.0012
  518585  4294700 0.0000 0.0100 -0.0012
  518587  4294700 -0.0010 0.0100 -0.0012
  518589  4294700 0.0010 0.0100 -0.0012
  518590  4294700 0.0010 0.0100 -0.0012
  518592  4294700 0.0000 0.0100 -0.0012
  518595  4294700 0.0010 0.0100 -0.0012
  518598  4294700 0.0010 0.0100 -0.0012
  518599  4294700 0.0020 0.0100 -0.0012
  518605  4294700 -0.0010 0.0100 -0.0011
  518607  4294700 -0.0010 0.0100 -0.0011
  518608  4294700 0.0010 0.0100 -0.0011
  518609  4294700 0.0010 0.0100 -0.0011
  518610  4294700 -0.0010 0.0100 -0.0011
  518611  4294700 0.0020 0.0100 -0.0011
  518614  4294700 0.0000 0.0100 -0.0011
  518617  4294700 0.0000 0.0100 -0.0011
  518619  4294700 0.0000 0.0100 -0.0011
  518620  4294700 0.0000 0.0100 -0.0011
  518621  4294700 0.0020 0.0100 -0.0011
  518622  4294700 0.0010 0.0100 -0.0011
  518623  4294700 0.0000 0.0100 -0.0011
  518625  4294700 0.0000 0.0100 -0.0011
  518626  4294700 0.0000 0.0100 -0.0011
  518627  4294700 0.0010 0.0100 -0.0011
  518628  4294700 0.0000 0.0100 -0.0011
  518629  4294700 0.0000 0.0100 -0.0011
  518631  4294700 0.0000 0.0100 -0.0011
  518632  4294700 0.0000 0.0100 -0.0011
  518633  4294700 0.0000 0.0100 -0.0011
  518635  4294700 0.0030 0.0100 -0.0010
  518637  4294700 0.0100 0.0100 -0.0010
  518638  4294700 0.0090 0.0100 -0.0010
  518639  4294700 0.0110 0.0100 -0.0010
  518640  4294700 0.0130 0.0100 -0.0010
  518643  4294700 0.0080 0.0100 -0.0010
  518644  4294700 0.0020 0.0100 -0.0010
  518645  4294700 -0.0010 0.0100 -0.0010
  518646  4294700 -0.0010 0.0100 -0.0010
  518647  4294700 0.0000 0.0100 -0.0010
  518649  4294700 0.0000 0.0100 -0.0010
  518650  4294700 -0.0020 0.0100 -0.0010
  518653  4294700 0.0130 0.0100 -0.0010
  518655  4294700 0.0080 0.0100 -0.0010
  518659  4294700 0.0000 0.0100 -0.0010
  518661  4294700 0.0030 0.0100 -0.0010
  518662  4294700 -0.0120 0.0100 -0.0010
  518663  4294700 0.0000 0.0100 -0.0010
  518664  4294700 -0.0070 0.0100 -0.0010
  518665  4294700 -0.0090 0.0100 -0.0009
  518667  4294700 -0.0050 0.0100 -0.0009
  518669  4294700 0.0130 0.0100 -0.0009
  518674  4294700 0.0010 0.0100 -0.0009
  518675  4294700 0.0020 0.0100 -0.0009
  518676  4294700 -0.0010 0.0100 -0.0009
  518700  4294700 -0.0120 0.0100 -0.0008
  518705  4294700 0.0000 0.0100 -0.0008
  518713  4294700 0.0000 0.0100 -0.0008
  518715  4294700 0.0000 0.0100 -0.0008
  518716  4294700 0.0000 0.0100 -0.0008
  518717  4294700 0.0000 0.0100 -0.0008
  518718  4294700 0.0000 0.0100 -0.0008
  518719  4294700 0.0000 0.0100 -0.0008
  518724  4294700 0.0000 0.0100 -0.0008
  518725  4294700 0.0000 0.0100 -0.0008
  518727  4294700 0.0000 0.0100 -0.0008
  518729  4294700 0.0000 0.0100 -0.0008
  518730  4294700 0.0000 0.0100 -0.0008
  518379  4294699 0.0020 0.0100 -0.0019
  518397  4294699 0.0080 0.0100 -0.0018
  518403  4294699 0.0020 0.0100 -0.0018
  518405  4294699 0.0000 0.0100 -0.0018
  518406  4294699 -0.0010 0.0100 -0.0018
  518407  4294699 0.0010 0.0100 -0.0018
  518409  4294699 0.0000 0.0100 -0.0018
  518411  4294699 -0.0020 0.0100 -0.0018
  518412  4294699 0.0000 0.0100 -0.0018
  518413  4294699 0.0020 0.0100 -0.0018
  518418  4294699 0.0000 0.0100 -0.0018
  518419  4294699 0.0000 0.0100 -0.0018
  518421  4294699 0.0010 0.0100 -0.0018
  518422  4294699 0.0030 0.0100 -0.0018
  518423  4294699 0.0020 0.0100 -0.0018
  518424  4294699 0.0020 0.0100 -0.0018
  518425  4294699 0.0010 0.0100 -0.0018
  518427  4294699 0.0050 0.0100 -0.0018
  518428  4294699 0.0030 0.0100 -0.0018
  518429  4294699 0.0030 0.0100 -0.0018
  518431  4294699 0.0030 0.0100 -0.0018
  518433  4294699 0.0030 0.0100 -0.0017
  518434  4294699 0.0020 0.0100 -0.0017
  518435  4294699 0.0020 0.0100 -0.0017
  518436  4294699 0.0030 0.0100 -0.0017
  518437  4294699 0.0030 0.0100 -0.0017
  518439  4294699 0.0030 0.0100 -0.0017
  518440  4294699 0.0020 0.0100 -0.0017
  518441  4294699 0.0070 0.0100 -0.0017
  518442  4294699 0.0070 0.0100 -0.0017
  518443  4294699 0.0030 0.0100 -0.0017
  518445  4294699 0.0030 0.0100 -0.0017
  518446  4294699 0.0030 0.0100 -0.0017
  518447  4294699 0.0060 0.0100 -0.0017
  518448  4294699 0.0070 0.0100 -0.0017
  518449  4294699 0.0010 0.0100 -0.0017
  518451  4294699 0.0020 0.0100 -0.0017
  518452  4294699 0.0030 0.0100 -0.0017
  518453  4294699 0.0030 0.0100 -0.0017
  518454  4294699 0.0020 0.0100 -0.0017
  518455  4294699 0.0020 0.0100 -0.0017
  518457  4294699 0.0020 0.0100 -0.0017
  518458  4294699 0.0020 0.0100 -0.0017
  518459  4294699 0.0030 0.0100 -0.0017
  518460  4294699 0.0030 0.0100 -0.0017
  518461  4294699 0.0030 0.0100 -0.0017
  518463  4294699 0.0020 0.0100 -0.0017
  518464  4294699 0.0020 0.0100 -0.0017
  518465  4294699 0.0020 0.0100 -0.0016
  518466  4294699 0.0020 0.0100 -0.0016
  518467  4294699 0.0020 0.0100 -0.0016
  518469  4294699 0.0030 0.0100 -0.0016
  518470  4294699 0.0030 0.0100 -0.0016
  518471  4294699 0.0020 0.0100 -0.0016
  518472  4294699 0.0020 0.0100 -0.0016
  518473  4294699 0.0020 0.0100 -0.0016
  518475  4294699 0.0020 0.0100 -0.0016
  518477  4294699 0.0010 0.0100 -0.0016
  518478  4294699 0.0020 0.0100 -0.0016
  518479  4294699 0.0020 0.0100 -0.0016
  518481  4294699 0.0030 0.0100 -0.0016
  518482  4294699 0.0030 0.0100 -0.0016
  518483  4294699 0.0030 0.0100 -0.0016
  518484  4294699 0.0020 0.0100 -0.0016
  518485  4294699 0.0020 0.0100 -0.0016
  518487  4294699 0.0030 0.0100 -0.0016
  518488  4294699 0.0030 0.0100 -0.0016
  518489  4294699 0.0030 0.0100 -0.0016
  518490  4294699 0.0020 0.0100 -0.0016
  518491  4294699 0.0020 0.0100 -0.0016
  518493  4294699 0.0030 0.0100 -0.0016
  518494  4294699 0.0030 0.0100 -0.0016
  518495  4294699 0.0020 0.0100 -0.0015
  518496  4294699 0.0020 0.0100 -0.0015
  518497  4294699 0.0030 0.0100 -0.0015
  518499  4294699 0.0030 0.0100 -0.0015
  518500  4294699 0.0030 0.0100 -0.0015
  518501  4294699 0.0030 0.0100 -0.0015
  518502  4294699 0.0050 0.0100 -0.0015
  518503  4294699 0.0050 0.0100 -0.0015
  518505  4294699 0.0050 0.0100 -0.0015
  518506  4294699 0.0030 0.0100 -0.0015
  518507  4294699 0.0020 0.0100 -0.0015
  518508  4294699 0.0010 0.0100 -0.0015
  518509  4294699 0.0000 0.0100 -0.0015
  518511  4294699 -0.0010 0.0100 -0.0015
  518512  4294699 -0.0010 0.0100 -0.0015
  518513  4294699 0.0000 0.0100 -0.0015
  518514  4294699 0.0000 0.0100 -0.0015
  518515  4294699 0.0000 0.0100 -0.0015
  518517  4294699 0.0000 0.0100 -0.0015
  518518  4294699 0.0010 0.0100 -0.0015
  518519  4294699 0.0020 0.0100 -0.0015
  518520  4294699 0.0000 0.0100 -0.0015
  518521  4294699 0.0010 0.0100 -0.0015
  518523  4294699 0.0010 0.0100 -0.0014
  518524  4294699 0.0000 0.0100 -0.0014
  518525  4294699 -0.0010 0.0100 -0.0014
  518526  4294699 -0.0010 0.0100 -0.0014
  518527  4294699 0.0000 0.0100 -0.0014
  518529  4294699 0.0010 0.0100 -0.0014
  518530  4294699 0.0000 0.0100 -0.0014
  518531  4294699 0.0000 0.0100 -0.0014
  518532  4294699 0.0000 0.0100 -0.0014
  518533  4294699 -0.0010 0.0100 -0.0014
  518535  4294699 -0.0010 0.0100 -0.0014
  518536  4294699 0.0010 0.0100 -0.0014
  518537  4294699 0.0010 0.0100 -0.0014
  518538  4294699 0.0010 0.0100 -0.0014
  518539  4294699 0.0010 0.0100 -0.0014
  518541  4294699 0.0000 0.0100 -0.0014
  518542  4294699 0.0000 0.0100 -0.0014
  518543  4294699 0.0010 0.0100 -0.0014
  518544  4294699 0.0010 0.0100 -0.0014
  518545  4294699 -0.0010 0.0100 -0.0014
  518547  4294699 -0.0020 0.0100 -0.0014
  518548  4294699 0.0000 0.0100 -0.0014
  518549  4294699 0.0000 0.0100 -0.0014
  518550  4294699 0.0000 0.0100 -0.0013
  518561  4294699 -0.0020 0.0100 -0.0013
  518562  4294699 0.0020 0.0100 -0.0013
  518563  4294699 -0.0050 0.0100 -0.0013
  518566  4294699 0.0000 0.0100 -0.0013
  518573  4294699 0.0050 0.0100 -0.0013
  518577  4294699 0.0180 0.0100 -0.0013
  518583  4294699 0.0030 0.0100 -0.0012
  518584  4294699 0.0110 0.0100 -0.0012
  518585  4294699 -0.0010 0.0100 -0.0012
  518589  4294699 0.0020 0.0100 -0.0012
  518592  4294699 0.0000 0.0100 -0.0012
  518593  4294699 0.0010 0.0100 -0.0012
  518595  4294699 0.0000 0.0100 -0.0012
  518596  4294699 0.0030 0.0100 -0.0012
  518597  4294699 -0.0010 0.0100 -0.0012
  518599  4294699 -0.0020 0.0100 -0.0012
  518605  4294699 0.0000 0.0100 -0.0012
  518607  4294699 -0.0010 0.0100 -0.0011
  518608  4294699 0.0010 0.0100 -0.0011
  518609  4294699 0.0010 0.0100 -0.0011
  518610  4294699 -0.0010 0.0100 -0.0011
  518611  4294699 0.0000 0.0100 -0.0011
  518613  4294699 0.0000 0.0100 -0.0011
  518614  4294699 0.0000 0.0100 -0.0011
  518615  4294699 0.0000 0.0100 -0.0011
  518616  4294699 0.0000 0.0100 -0.0011
  518617  4294699 0.0000 0.0100 -0.0011
  518619  4294699 -0.0020 0.0100 -0.0011
  518620  4294699 0.0000 0.0100 -0.0011
  518621  4294699 0.0020 0.0100 -0.0011
  518622  4294699 0.0010 0.0100 -0.0011
  518623  4294699 0.0000 0.0100 -0.0011
  518625  4294699 0.0000 0.0100 -0.0011
  518626  4294699 0.0000 0.0100 -0.0011
  518627  4294699 0.0000 0.0100 -0.0011
  518628  4294699 0.0000 0.0100 -0.0011
  518629  4294699 0.0000 0.0100 -0.0011
  518631  4294699 0.0000 0.0100 -0.0011
  518632  4294699 0.0000 0.0100 -0.0011
  518633  4294699 0.0000 0.0100 -0.0011
  518635  4294699 0.0030 0.0100 -0.0010
  518637  4294699 -0.0040 0.0100 -0.0010
  518638  4294699 0.0080 0.0100 -0.0010
  518639  4294699 0.0130 0.0100 -0.0010
  518640  4294699 0.0140 0.0100 -0.0010
  518641  4294699 0.0190 0.0100 -0.0010
  518643  4294699 0.0170 0.0100 -0.0010
  518644  4294699 0.0030 0.0100 -0.0010
  518645  4294699 -0.0010 0.0100 -0.0010
  518646  4294699 -0.0010 0.0100 -0.0010
  518647  4294699 0.0000 0.0100 -0.0010
  518649  4294699 -0.0010 0.0100 -0.0010
  518650  4294699 0.0000 0.0100 -0.0010
  518655  4294699 0.0010 0.0100 -0.0010
  518658  4294699 0.0090 0.0100 -0.0010
  518659  4294699 0.0000 0.0100 -0.0010
  518661  4294699 0.0000 0.0100 -0.0010
  518662  4294699 -0.0090 0.0100 -0.0010
  518663  4294699 0.0000 0.0100 -0.0010
  518664  4294699 0.0030 0.0100 -0.0010
  518665  4294699 -0.0100 0.0100 -0.0010
  518667  4294699 -0.0080 0.0100 -0.0009
  518668  4294699 -0.0020 0.0100 -0.0009
  518669  4294699 0.0150 0.0100 -0.0009
  518675  4294699 -0.0060 0.0100 -0.0009
  518688  4294699 -0.0030 0.0100 -0.0009
  518689  4294699 0.0020 0.0100 -0.0009
  518691  4294699 -0.0080 0.0100 -0.0009
  518692  4294699 0.0100 0.0100 -0.0009
  518701  4294699 0.0070 0.0100 -0.0008
  518705  4294699 -0.0020 0.0100 -0.0008
  518706  4294699 0.0000 0.0100 -0.0008
  518711  4294699 0.0000 0.0100 -0.0008
  518712  4294699 0.0000 0.0100 -0.0008
  518717  4294699 0.0000 0.0100 -0.0008
  518719  4294699 0.0000 0.0100 -0.0008
  518723  4294699 0.0000 0.0100 -0.0008
  518725  4294699 0.0000 0.0100 -0.0008
  518727  4294699 0.0000 0.0100 -0.0008
  518728  4294699 0.0000 0.0100 -0.0008
  518729  4294699 0.0000 0.0100 -0.0008
  518730  4294699 0.0000 0.0100 -0.0008
  518377  4294698 -0.0060 0.0100 -0.0019
  518379  4294698 0.0080 0.0100 -0.0019
  518406  4294698 0.0000 0.0100 -0.0018
  518407  4294698 0.0030 0.0100 -0.0018
  518409  4294698 0.0040 0.0100 -0.0018
  518411  4294698 -0.0010 0.0100 -0.0018
  518412  4294698 0.0010 0.0100 -0.0018
  518416  4294698 -0.0060 0.0100 -0.0018
  518417  4294698 -0.0070 0.0100 -0.0018
  518421  4294698 0.0020 0.0100 -0.0018
  518422  4294698 0.0030 0.0100 -0.0018
  518423  4294698 0.0020 0.0100 -0.0018
  518424  4294698 0.0020 0.0100 -0.0018
  518425  4294698 0.0020 0.0100 -0.0018
  518427  4294698 0.0040 0.0100 -0.0018
  518428  4294698 0.0020 0.0100 -0.0018
  518429  4294698 0.0020 0.0100 -0.0018
  518430  4294698 0.0030 0.0100 -0.0018
  518431  4294698 0.0030 0.0100 -0.0018
  518433  4294698 0.0020 0.0100 -0.0018
  518434  4294698 0.0020 0.0100 -0.0018
  518435  4294698 0.0020 0.0100 -0.0017
  518436  4294698 0.0030 0.0100 -0.0017
  518437  4294698 0.0040 0.0100 -0.0017
  518439  4294698 0.0030 0.0100 -0.0017
  518440  4294698 0.0040 0.0100 -0.0017
  518441  4294698 0.0060 0.0100 -0.0017
  518442  4294698 0.0060 0.0100 -0.0017
  518445  4294698 0.0030 0.0100 -0.0017
  518446  4294698 0.0040 0.0100 -0.0017
  518447  4294698 0.0050 0.0100 -0.0017
  518448  4294698 0.0010 0.0100 -0.0017
  518449  4294698 0.0010 0.0100 -0.0017
  518451  4294698 0.0030 0.0100 -0.0017
  518452  4294698 0.0050 0.0100 -0.0017
  518454  4294698 0.0020 0.0100 -0.0017
  518455  4294698 0.0020 0.0100 -0.0017
  518457  4294698 0.0020 0.0100 -0.0017
  518458  4294698 0.0020 0.0100 -0.0017
  518459  4294698 0.0020 0.0100 -0.0017
  518460  4294698 0.0030 0.0100 -0.0017
  518461  4294698 0.0020 0.0100 -0.0017
  518463  4294698 0.0020 0.0100 -0.0017
  518464  4294698 0.0020 0.0100 -0.0017
  518465  4294698 0.0020 0.0100 -0.0017
  518466  4294698 0.0020 0.0100 -0.0017
  518467  4294698 0.0030 0.0100 -0.0016
  518469  4294698 0.0030 0.0100 -0.0016
  518470  4294698 0.0030 0.0100 -0.0016
  518471  4294698 0.0020 0.0100 -0.0016
  518472  4294698 0.0020 0.0100 -0.0016
  518473  4294698 0.0020 0.0100 -0.0016
  518475  4294698 0.0020 0.0100 -0.0016
  518476  4294698 0.0020 0.0100 -0.0016
  518477  4294698 0.0020 0.0100 -0.0016
  518478  4294698 0.0020 0.0100 -0.0016
  518479  4294698 0.0020 0.0100 -0.0016
  518481  4294698 0.0030 0.0100 -0.0016
  518482  4294698 0.0030 0.0100 -0.0016
  518483  4294698 0.0020 0.0100 -0.0016
  518484  4294698 0.0020 0.0100 -0.0016
  518485  4294698 0.0030 0.0100 -0.0016
  518487  4294698 0.0030 0.0100 -0.0016
  518488  4294698 0.0020 0.0100 -0.0016
  518489  4294698 0.0020 0.0100 -0.0016
  518490  4294698 0.0020 0.0100 -0.0016
  518491  4294698 0.0020 0.0100 -0.0016
  518493  4294698 0.0030 0.0100 -0.0016
  518494  4294698 0.0030 0.0100 -0.0016
  518495  4294698 0.0020 0.0100 -0.0016
  518496  4294698 0.0020 0.0100 -0.0015
  518497  4294698 0.0030 0.0100 -0.0015
  518499  4294698 0.0030 0.0100 -0.0015
  518500  4294698 0.0030 0.0100 -0.0015
  518501  4294698 0.0030 0.0100 -0.0015
  518502  4294698 0.0050 0.0100 -0.0015
  518503  4294698 0.0050 0.0100 -0.0015
  518505  4294698 0.0050 0.0100 -0.0015
  518506  4294698 0.0020 0.0100 -0.0015
  518507  4294698 0.0010 0.0100 -0.0015
  518508  4294698 0.0000 0.0100 -0.0015
  518509  4294698 0.0000 0.0100 -0.0015
  518511  4294698 -0.0010 0.0100 -0.0015
  518512  4294698 0.0000 0.0100 -0.0015
  518513  4294698 0.0000 0.0100 -0.0015
  518514  4294698 0.0000 0.0100 -0.0015
  518515  4294698 0.0000 0.0100 -0.0015
  518517  4294698 0.0000 0.0100 -0.0015
  518518  4294698 0.0020 0.0100 -0.0015
  518519  4294698 0.0020 0.0100 -0.0015
  518520  4294698 -0.0010 0.0100 -0.0015
  518521  4294698 0.0010 0.0100 -0.0015
  518523  4294698 0.0010 0.0100 -0.0015
  518524  4294698 0.0000 0.0100 -0.0014
  518525  4294698 -0.0010 0.0100 -0.0014
  518526  4294698 -0.0010 0.0100 -0.0014
  518527  4294698 0.0000 0.0100 -0.0014
  518529  4294698 0.0000 0.0100 -0.0014
  518530  4294698 -0.0010 0.0100 -0.0014
  518531  4294698 0.0000 0.0100 -0.0014
  518532  4294698 0.0000 0.0100 -0.0014
  518533  4294698 0.0000 0.0100 -0.0014
  518535  4294698 0.0000 0.0100 -0.0014
  518536  4294698 0.0010 0.0100 -0.0014
  518537  4294698 0.0000 0.0100 -0.0014
  518538  4294698 0.0010 0.0100 -0.0014
  518539  4294698 0.0010 0.0100 -0.0014
  518541  4294698 0.0000 0.0100 -0.0014
  518542  4294698 0.0000 0.0100 -0.0014
  518543  4294698 0.0000 0.0100 -0.0014
  518544  4294698 0.0000 0.0100 -0.0014
  518545  4294698 0.0000 0.0100 -0.0014
  518547  4294698 -0.0010 0.0100 -0.0014
  518548  4294698 -0.0010 0.0100 -0.0014
  518549  4294698 0.0010 0.0100 -0.0014
  518550  4294698 0.0000 0.0100 -0.0014
  518556  4294698 -0.0020 0.0100 -0.0013
  518562  4294698 0.0010 0.0100 -0.0013
  518563  4294698 -0.0070 0.0100 -0.0013
  518566  4294698 -0.0010 0.0100 -0.0013
  518567  4294698 0.0020 0.0100 -0.0013
  518574  4294698 0.0030 0.0100 -0.0013
  518575  4294698 0.0070 0.0100 -0.0013
  518577  4294698 0.0000 0.0100 -0.0013
  518578  4294698 0.0130 0.0100 -0.0013
  518589  4294698 0.0070 0.0100 -0.0012
  518592  4294698 0.0000 0.0100 -0.0012
  518597  4294698 0.0050 0.0100 -0.0012
  518599  4294698 0.0000 0.0100 -0.0012
  518604  4294698 0.0000 0.0100 -0.0012
  518605  4294698 -0.0010 0.0100 -0.0012
  518607  4294698 0.0000 0.0100 -0.0011
  518608  4294698 0.0010 0.0100 -0.0011
  518609  4294698 0.0010 0.0100 -0.0011
  518610  4294698 0.0020 0.0100 -0.0011
  518611  4294698 -0.0020 0.0100 -0.0011
  518613  4294698 0.0010 0.0100 -0.0011
  518614  4294698 0.0000 0.0100 -0.0011
  518615  4294698 -0.0020 0.0100 -0.0011
  518616  4294698 -0.0020 0.0100 -0.0011
  518617  4294698 0.0000 0.0100 -0.0011
  518619  4294698 -0.0010 0.0100 -0.0011
  518620  4294698 0.0020 0.0100 -0.0011
  518621  4294698 0.0010 0.0100 -0.0011
  518622  4294698 0.0000 0.0100 -0.0011
  518623  4294698 0.0000 0.0100 -0.0011
  518625  4294698 0.0000 0.0100 -0.0011
  518626  4294698 0.0000 0.0100 -0.0011
  518627  4294698 0.0000 0.0100 -0.0011
  518628  4294698 0.0000 0.0100 -0.0011
  518629  4294698 0.0000 0.0100 -0.0011
  518631  4294698 0.0000 0.0100 -0.0011
  518632  4294698 0.0000 0.0100 -0.0011
  518633  4294698 0.0000 0.0100 -0.0011
  518634  4294698 0.0000 0.0100 -0.0011
  518635  4294698 0.0040 0.0100 -0.0010
  518637  4294698 0.0060 0.0100 -0.0010
  518638  4294698 -0.0010 0.0100 -0.0010
  518639  4294698 0.0080 0.0100 -0.0010
  518640  4294698 0.0180 0.0100 -0.0010
  518641  4294698 0.0120 0.0100 -0.0010
  518643  4294698 0.0050 0.0100 -0.0010
  518644  4294698 0.0060 0.0100 -0.0010
  518645  4294698 0.0010 0.0100 -0.0010
  518646  4294698 0.0010 0.0100 -0.0010
  518647  4294698 0.0000 0.0100 -0.0010
  518649  4294698 0.0030 0.0100 -0.0010
  518651  4294698 0.0080 0.0100 -0.0010
  518658  4294698 0.0090 0.0100 -0.0010
  518659  4294698 0.0010 0.0100 -0.0010
  518661  4294698 0.0000 0.0100 -0.0010
  518662  4294698 0.0000 0.0100 -0.0010
  518664  4294698 -0.0070 0.0100 -0.0010
  518665  4294698 -0.0140 0.0100 -0.0010
  518667  4294698 -0.0080 0.0100 -0.0009
  518668  4294698 -0.0080 0.0100 -0.0009
  518669  4294698 -0.0030 0.0100 -0.0009
  518670  4294698 0.0000 0.0100 -0.0009
  518671  4294698 0.0060 0.0100 -0.0009
  518673  4294698 0.0080 0.0100 -0.0009
  518674  4294698 0.0050 0.0100 -0.0009
  518681  4294698 0.0020 0.0100 -0.0009
  518682  4294698 0.0020 0.0100 -0.0009
  518686  4294698 0.0000 0.0100 -0.0009
  518687  4294698 0.0000 0.0100 -0.0009
  518689  4294698 -0.0090 0.0100 -0.0009
  518691  4294698 -0.0010 0.0100 -0.0009
  518701  4294698 0.0020 0.0100 -0.0008
  518703  4294698 0.0070 0.0100 -0.0008
  518705  4294698 0.0100 0.0100 -0.0008
  518706  4294698 0.0000 0.0100 -0.0008
  518711  4294698 0.0000 0.0100 -0.0008
  518712  4294698 0.0000 0.0100 -0.0008
  518715  4294698 0.0000 0.0100 -0.0008
  518716  4294698 0.0000 0.0100 -0.0008
  518717  4294698 0.0000 0.0100 -0.0008
  518718  4294698 0.0000 0.0100 -0.0008
  518721  4294698 0.0000 0.0100 -0.0008
  518722  4294698 0.0000 0.0100 -0.0008
  518724  4294698 0.0000 0.0100 -0.0008
  518727  4294698 0.0000 0.0100 -0.0008
  518728  4294698 0.0000 0.0100 -0.0008
  518379  4294697 0.0040 0.0100 -0.0019
  518398  4294697 0.0030 0.0100 -0.0019
  518403  4294697 -0.0010 0.0100 -0.0018
  518404  4294697 0.0050 0.0100 -0.0018
  518406  4294697 0.0000 0.0100 -0.0018
  518407  4294697 0.0030 0.0100 -0.0018
  518409  4294697 0.0040 0.0100 -0.0018
  518416  4294697 0.0020 0.0100 -0.0018
  518417  4294697 0.0000 0.0100 -0.0018
  518421  4294697 0.0010 0.0100 -0.0018
  518422  4294697 0.0000 0.0100 -0.0018
  518423  4294697 0.0020 0.0100 -0.0018
  518425  4294697 0.0020 0.0100 -0.0018
  518427  4294697 0.0010 0.0100 -0.0018
  518428  4294697 0.0010 0.0100 -0.0018
  518429  4294697 0.0030 0.0100 -0.0018
  518430  4294697 0.0030 0.0100 -0.0018
  518431  4294697 0.0020 0.0100 -0.0018
  518433  4294697 0.0020 0.0100 -0.0018
  518434  4294697 0.0020 0.0100 -0.0018
  518436  4294697 0.0030 0.0100 -0.0017
  518437  4294697 0.0030 0.0100 -0.0017
  518439  4294697 0.0020 0.0100 -0.0017
  518440  4294697 0.0050 0.0100 -0.0017
  518441  4294697 0.0060 0.0100 -0.0017
  518442  4294697 0.0060 0.0100 -0.0017
  518443  4294697 0.0020 0.0100 -0.0017
  518445  4294697 0.0020 0.0100 -0.0017
  518446  4294697 0.0040 0.0100 -0.0017
  518447  4294697 0.0020 0.0100 -0.0017
  518448  4294697 0.0020 0.0100 -0.0017
  518449  4294697 0.0020 0.0100 -0.0017
  518451  4294697 0.0070 0.0100 -0.0017
  518453  4294697 0.0040 0.0100 -0.0017
  518454  4294697 0.0020 0.0100 -0.0017
  518455  4294697 0.0020 0.0100 -0.0017
  518457  4294697 0.0020 0.0100 -0.0017
  518458  4294697 0.0020 0.0100 -0.0017
  518459  4294697 0.0030 0.0100 -0.0017
  518460  4294697 0.0030 0.0100 -0.0017
  518461  4294697 0.0020 0.0100 -0.0017
  518463  4294697 0.0020 0.0100 -0.0017
  518464  4294697 0.0020 0.0100 -0.0017
  518465  4294697 0.0020 0.0100 -0.0017
  518466  4294697 0.0020 0.0100 -0.0017
  518467  4294697 0.0030 0.0100 -0.0017
  518469  4294697 0.0030 0.0100 -0.0016
  518470  4294697 0.0030 0.0100 -0.0016
  518471  4294697 0.0020 0.0100 -0.0016
  518472  4294697 0.0020 0.0100 -0.0016
  518473  4294697 0.0020 0.0100 -0.0016
  518475  4294697 0.0020 0.0100 -0.0016
  518476  4294697 0.0030 0.0100 -0.0016
  518477  4294697 0.0020 0.0100 -0.0016
  518478  4294697 0.0020 0.0100 -0.0016
  518479  4294697 0.0020 0.0100 -0.0016
  518481  4294697 0.0020 0.0100 -0.0016
  518482  4294697 0.0020 0.0100 -0.0016
  518483  4294697 0.0020 0.0100 -0.0016
  518484  4294697 0.0030 0.0100 -0.0016
  518485  4294697 0.0030 0.0100 -0.0016
  518487  4294697 0.0020 0.0100 -0.0016
  518488  4294697 0.0010 0.0100 -0.0016
  518489  4294697 0.0020 0.0100 -0.0016
  518490  4294697 0.0020 0.0100 -0.0016
  518491  4294697 0.0020 0.0100 -0.0016
  518493  4294697 0.0030 0.0100 -0.0016
  518494  4294697 0.0030 0.0100 -0.0016
  518495  4294697 0.0030 0.0100 -0.0016
  518496  4294697 0.0030 0.0100 -0.0016
  518497  4294697 0.0030 0.0100 -0.0015
  518499  4294697 0.0030 0.0100 -0.0015
  518500  4294697 0.0030 0.0100 -0.0015
  518501  4294697 0.0050 0.0100 -0.0015
  518502  4294697 0.0060 0.0100 -0.0015
  518503  4294697 0.0070 0.0100 -0.0015
  518505  4294697 0.0040 0.0100 -0.0015
  518506  4294697 0.0010 0.0100 -0.0015
  518507  4294697 0.0000 0.0100 -0.0015
  518508  4294697 0.0000 0.0100 -0.0015
  518509  4294697 -0.0010 0.0100 -0.0015
  518511  4294697 -0.0010 0.0100 -0.0015
  518512  4294697 0.0000 0.0100 -0.0015
  518513  4294697 0.0000 0.0100 -0.0015
  518514  4294697 0.0010 0.0100 -0.0015
  518515  4294697 0.0000 0.0100 -0.0015
  518517  4294697 0.0000 0.0100 -0.0015
  518518  4294697 0.0020 0.0100 -0.0015
  518519  4294697 0.0030 0.0100 -0.0015
  518520  4294697 -0.0010 0.0100 -0.0015
  518521  4294697 0.0000 0.0100 -0.0015
  518523  4294697 0.0010 0.0100 -0.0015
  518524  4294697 0.0000 0.0100 -0.0015
  518525  4294697 -0.0010 0.0100 -0.0014
  518526  4294697 -0.0010 0.0100 -0.0014
  518527  4294697 0.0000 0.0100 -0.0014
  518529  4294697 0.0000 0.0100 -0.0014
  518530  4294697 -0.0040 0.0100 -0.0014
  518531  4294697 0.0000 0.0100 -0.0014
  518532  4294697 0.0000 0.0100 -0.0014
  518533  4294697 0.0000 0.0100 -0.0014
  518535  4294697 0.0030 0.0100 -0.0014
  518536  4294697 0.0020 0.0100 -0.0014
  518537  4294697 0.0010 0.0100 -0.0014
  518538  4294697 0.0010 0.0100 -0.0014
  518539  4294697 0.0000 0.0100 -0.0014
  518541  4294697 0.0000 0.0100 -0.0014
  518542  4294697 0.0000 0.0100 -0.0014
  518543  4294697 0.0000 0.0100 -0.0014
  518544  4294697 0.0000 0.0100 -0.0014
  518545  4294697 0.0000 0.0100 -0.0014
  518547  4294697 0.0000 0.0100 -0.0014
  518548  4294697 0.0000 0.0100 -0.0014
  518549  4294697 0.0010 0.0100 -0.0014
  518550  4294697 0.0010 0.0100 -0.0014
  518551  4294697 0.0000 0.0100 -0.0014
  518553  4294697 0.0000 0.0100 -0.0013
  518554  4294697 0.0010 0.0100 -0.0013
  518555  4294697 0.0000 0.0100 -0.0013
  518556  4294697 -0.0020 0.0100 -0.0013
  518561  4294697 0.0000 0.0100 -0.0013
  518562  4294697 -0.0070 0.0100 -0.0013
  518563  4294697 0.0010 0.0100 -0.0013
  518566  4294697 -0.0010 0.0100 -0.0013
  518567  4294697 0.0050 0.0100 -0.0013
  518568  4294697 -0.0020 0.0100 -0.0013
  518572  4294697 -0.0020 0.0100 -0.0013
  518574  4294697 0.0050 0.0100 -0.0013
  518575  4294697 0.0050 0.0100 -0.0013
  518577  4294697 0.0100 0.0100 -0.0013
  518578  4294697 0.0070 0.0100 -0.0013
  518579  4294697 -0.0020 0.0100 -0.0012
  518584  4294697 -0.0040 0.0100 -0.0012
  518585  4294697 0.0060 0.0100 -0.0012
  518590  4294697 0.0000 0.0100 -0.0012
  518591  4294697 0.0000 0.0100 -0.0012
  518596  4294697 0.0020 0.0100 -0.0012
  518597  4294697 0.0030 0.0100 -0.0012
  518603  4294697 0.0000 0.0100 -0.0012
  518604  4294697 0.0010 0.0100 -0.0012
  518605  4294697 -0.0010 0.0100 -0.0012
  518607  4294697 -0.0010 0.0100 -0.0011
  518608  4294697 0.0010 0.0100 -0.0011
  518609  4294697 0.0010 0.0100 -0.0011
  518610  4294697 0.0050 0.0100 -0.0011
  518611  4294697 0.0020 0.0100 -0.0011
  518613  4294697 0.0020 0.0100 -0.0011
  518614  4294697 0.0000 0.0100 -0.0011
  518615  4294697 -0.0020 0.0100 -0.0011
  518616  4294697 -0.0010 0.0100 -0.0011
  518617  4294697 -0.0010 0.0100 -0.0011
  518619  4294697 0.0010 0.0100 -0.0011
  518620  4294697 0.0030 0.0100 -0.0011
  518621  4294697 0.0020 0.0100 -0.0011
  518622  4294697 0.0000 0.0100 -0.0011
  518623  4294697 0.0010 0.0100 -0.0011
  518625  4294697 0.0000 0.0100 -0.0011
  518626  4294697 0.0000 0.0100 -0.0011
  518627  4294697 0.0000 0.0100 -0.0011
  518628  4294697 0.0000 0.0100 -0.0011
  518629  4294697 0.0000 0.0100 -0.0011
  518631  4294697 0.0000 0.0100 -0.0011
  518632  4294697 0.0000 0.0100 -0.0011
  518633  4294697 0.0000 0.0100 -0.0011
  518634  4294697 0.0010 0.0100 -0.0011
  518635  4294697 0.0010 0.0100 -0.0011
  518637  4294697 0.0050 0.0100 -0.0010
  518638  4294697 0.0140 0.0100 -0.0010
  518639  4294697 0.0070 0.0100 -0.0010
  518640  4294697 0.0100 0.0100 -0.0010
  518641  4294697 0.0120 0.0100 -0.0010
  518643  4294697 0.0050 0.0100 -0.0010
  518644  4294697 0.0030 0.0100 -0.0010
  518645  4294697 0.0000 0.0100 -0.0010
  518646  4294697 0.0010 0.0100 -0.0010
  518647  4294697 0.0010 0.0100 -0.0010
  518649  4294697 -0.0010 0.0100 -0.0010
  518650  4294697 0.0020 0.0100 -0.0010
  518651  4294697 0.0070 0.0100 -0.0010
  518658  4294697 0.0120 0.0100 -0.0010
  518659  4294697 0.0020 0.0100 -0.0010
  518661  4294697 0.0000 0.0100 -0.0010
  518662  4294697 0.0000 0.0100 -0.0010
  518663  4294697 0.0040 0.0100 -0.0010
  518664  4294697 -0.0100 0.0100 -0.0010
  518665  4294697 -0.0120 0.0100 -0.0010
  518667  4294697 -0.0030 0.0100 -0.0009
  518668  4294697 -0.0070 0.0100 -0.0009
  518669  4294697 0.0050 0.0100 -0.0009
  518670  4294697 0.0000 0.0100 -0.0009
  518671  4294697 0.0040 0.0100 -0.0009
  518673  4294697 0.0110 0.0100 -0.0009
  518674  4294697 0.0090 0.0100 -0.0009
  518680  4294697 -0.0030 0.0100 -0.0009
  518681  4294697 -0.0020 0.0100 -0.0009
  518682  4294697 0.0010 0.0100 -0.0009
  518689  4294697 0.0040 0.0100 -0.0009
  518691  4294697 0.0100 0.0100 -0.0009
  518693  4294697 0.0130 0.0100 -0.0009
  518699  4294697 0.0010 0.0100 -0.0008
  518700  4294697 0.0010 0.0100 -0.0008
  518701  4294697 0.0030 0.0100 -0.0008
  518703  4294697 -0.0030 0.0100 -0.0008
  518707  4294697 0.0000 0.0100 -0.0008
  518709  4294697 0.0000 0.0100 -0.0008
  518711  4294697 0.0000 0.0100 -0.0008
  518713  4294697 0.0000 0.0100 -0.0008
  518715  4294697 0.0000 0.0100 -0.0008
  518716  4294697 0.0000 0.0100 -0.0008
  518717  4294697 0.0000 0.0100 -0.0008
  518722  4294697 0.0000 0.0100 -0.0008
  518723  4294697 0.0000 0.0100 -0.0008
  518724  4294697 0.0000 0.0100 -0.0008
  518727  4294697 0.0000 0.0100 -0.0008
  518728  4294697 0.0000 0.0100 -0.0008
  518731  4294697 0.0000 0.0100 -0.0008
  518733  4294697 0.0000 0.0100 -0.0008
  518346  4294695 -0.0040 0.0100 -0.0020
  518364  4294695 0.0030 0.0100 -0.0019
  518386  4294695 0.0010 0.0100 -0.0019
  518397  4294695 0.0000 0.0100 -0.0019
  518398  4294695 0.0070 0.0100 -0.0019
  518403  4294695 0.0050 0.0100 -0.0019
  518404  4294695 0.0040 0.0100 -0.0018
  518405  4294695 0.0020 0.0100 -0.0018
  518407  4294695 0.0030 0.0100 -0.0018
  518410  4294695 0.0010 0.0100 -0.0018
  518411  4294695 0.0020 0.0100 -0.0018
[truncated: 2,828,279 more chars]
