# Supplementary material for: Shifts in the eruptive styles at Stromboli in 2010–2014 revealed by ground-based InSAR data
Source: Sci Rep. 2015 Sep 1;5:13569. doi: 10.1038/srep13569 (PMC4642561; doi:10.1038/srep13569)
Supplement: Supplementary Information [file srep13569-s1.zip › Supplementary information/Inversion results/13_July_11_24_Aug_11/13_July_11_24_Aug_11_vari.rsl]

X
Data statistics and variogram

Average and standard deviation
    	 data model misfit
mean 0.0044 0.0011 0.0033
stde 0.0101 0.0057 0.0096

Variograms (dimensionless) for data, model and misfit - h: dimensionless lag distance
h data h model h misfit 
0.0000 0.0066 0.0000 0.0000 0.0000 0.0068
0.0001 0.0072 0.0001 0.0001 0.0001 0.0076
0.0001 0.0075 0.0001 0.0001 0.0001 0.0078
0.0002 0.0075 0.0002 0.0002 0.0002 0.0077
0.0002 0.0074 0.0002 0.0003 0.0002 0.0073
0.0003 0.0069 0.0003 0.0003 0.0003 0.0069
0.0003 0.0063 0.0003 0.0004 0.0003 0.0063
0.0004 0.0055 0.0004 0.0004 0.0004 0.0056
0.0004 0.0051 0.0004 0.0005 0.0004 0.0054
0.0005 0.0052 0.0005 0.0006 0.0005 0.0057
0.0005 0.0058 0.0005 0.0010 0.0005 0.0062
0.0006 0.0079 0.0006 0.0024 0.0006 0.0076
0.0006 0.0133 0.0006 0.0052 0.0006 0.0113
0.0007 0.0194 0.0007 0.0089 0.0007 0.0170
0.0007 0.0236 0.0007 0.0118 0.0007 0.0213
0.0008 0.0257 0.0008 0.0129 0.0008 0.0225
0.0009 0.0266 0.0009 0.0127 0.0009 0.0232
0.0009 0.0263 0.0009 0.0122 0.0009 0.0227
0.0010 0.0258 0.0010 0.0118 0.0010 0.0223
0.0010 0.0256 0.0010 0.0114 0.0010 0.0219
