# Supplementary material for: Shifts in the eruptive styles at Stromboli in 2010–2014 revealed by ground-based InSAR data
Source: Sci Rep. 2015 Sep 1;5:13569. doi: 10.1038/srep13569 (PMC4642561; doi:10.1038/srep13569)
Supplement: Supplementary Information [file srep13569-s1.zip › Supplementary information/Inversion results/24_Aug_11_8_Aug_12/24_Aug_11_8_Aug_12_hist.rsl]

X
Inversion statistics histograms

Table 1. Variables
bf_ex      : best fit exit flag (local minimum solution)
bf_chi     : best fit chi square per degrees of freedom  (local minimum solution)
x0,y0      : random search - initial search point for source location
z0         : random search - initial search point for source depth
bf_P_G     : best fit dimensionless pressure  (local minimum solution)
bf_dV      : best fit volume  (local minimum solution)
bf_x0,bf_y0: best fit source location (local minimum solution) 
bf_z0      : best fit source depth (local minimum solution) 

bf_ex bin bf_chi bin x0 bin y0 bin z0 bin bf_P_G bin bf_dV bin bf_x0 bin bf_y0 bin bf_z0 bin
35 1.050000e+00 5 1.936 1   488137 2  4261689 14   650 67 3.7501e-02 67 3.8605e+03 0   488137 0  4261689 18   650
0 1.150000e+00 0 2.501 3   494734 1  4268086 38  3681 0 1.1250e-01 0 1.1581e+04 0   494734 0  4268086 36  3681
0 1.250000e+00 0 3.067 16   501331 10  4274484 44  6711 0 1.8750e-01 0 1.9302e+04 0   501331 0  4274484 43  6711
0 1.350000e+00 0 3.632 44   507928 27  4280882 62  9742 5 2.6250e-01 5 2.7023e+04 0   507928 0  4280882 64  9742
0 1.450000e+00 0 4.197 59   514525 43  4287280 54 12772 0 3.3750e-01 0 3.4743e+04 123   514525 63  4287280 50 12772
0 1.550000e+00 0 4.763 75   521122 62  4293678 28 15802 0 4.1250e-01 0 4.2464e+04 133   521122 71  4293678 31 15802
0 1.650000e+00 0 5.328 38   527718 65  4300076 12 18833 0 4.8750e-01 0 5.0185e+04 0   527718 122  4300076 10 18833
0 1.750000e+00 0 5.893 12   534315 33  4306473 2 21863 0 5.6250e-01 0 5.7906e+04 0   534315 0  4306473 2 21863
0 1.850000e+00 0 6.459 4   540912 11  4312871 1 24894 0 6.3750e-01 0 6.5627e+04 0   540912 0  4312871 1 24894
221 1.950000e+00 251 7.024 4   547509 2  4319269 1 27924 184 7.1250e-01 184 7.3347e+04 0   547509 0  4319269 1 27924
