# Supplementary material for: Shifts in the eruptive styles at Stromboli in 2010–2014 revealed by ground-based InSAR data
Source: Sci Rep. 2015 Sep 1;5:13569. doi: 10.1038/srep13569 (PMC4642561; doi:10.1038/srep13569)
Supplement: Supplementary Information [file srep13569-s1.zip › Supplementary information/Inversion results/25_May_14_6_Aug_14/25_May_14_6_Aug_14_anls.rsl]

SILL_LIKE SOURCE

number of data pixels:  80892
all pixels: percentage of data pixels with misfit < 1 StDev: 91%
all pixels: percentage of data pixels with misfit < 2 StDev: 98%
nugget model: 0.009 � 0.006
Coefficient of determination for residuals R2: 0.748
variogram NRMSE: 0.094

number of data pixels in data box:  19624
data box: percentage of data pixels with misfit < 1 StDev: 66%
data box: percentage of data pixels with misfit < 2 StDev: 94%
