# Supplementary material for: Shifts in the eruptive styles at Stromboli in 2010–2014 revealed by ground-based InSAR data
Source: Sci Rep. 2015 Sep 1;5:13569. doi: 10.1038/srep13569 (PMC4642561; doi:10.1038/srep13569)
Supplement: Supplementary Information [file srep13569-s1.zip › Supplementary information/Inversion results/25_May_14_6_Aug_14/25_May_14_6_Aug_14_hist.rsl]

X
Inversion statistics histograms

Table 1. Variables
bf_ex      : best fit exit flag (local minimum solution)
bf_chi     : best fit chi square per degrees of freedom  (local minimum solution)
x0,y0      : random search - initial search point for source location
z0         : random search - initial search point for source depth
bf_P_G     : best fit dimensionless pressure  (local minimum solution)
bf_dV      : best fit volume  (local minimum solution)
bf_x0,bf_y0: best fit source location (local minimum solution) 
bf_z0      : best fit source depth (local minimum solution) 

bf_ex bin bf_chi bin x0 bin y0 bin z0 bin bf_P_G bin bf_dV bin bf_x0 bin bf_y0 bin bf_z0 bin
34 1.050000e+00 11 1.321 3   488957 1  4260288 8    50 65 3.7501e-02 65 3.8613e+03 0   488957 0  4260288 17    50
0 1.150000e+00 0 1.708 7   495637 2  4266990 25  3059 0 1.1250e-01 0 1.1584e+04 0   495637 0  4266990 22  3059
0 1.250000e+00 0 2.094 22   502317 9  4273691 44  6069 0 1.8750e-01 0 1.9306e+04 0   502317 0  4273691 42  6069
0 1.350000e+00 0 2.481 49   508996 39  4280393 69  9078 11 2.6250e-01 11 2.7028e+04 0   508996 0  4280393 67  9078
0 1.450000e+00 0 2.868 62   515676 35  4287094 46 12087 0 3.3750e-01 0 3.4751e+04 145   515676 69  4287094 47 12087
0 1.550000e+00 0 3.254 57   522356 73  4293795 38 15096 0 4.1250e-01 0 4.2473e+04 111   522356 76  4293795 34 15096
0 1.650000e+00 0 3.641 33   529035 57  4300497 16 18106 0 4.8750e-01 0 5.0196e+04 0   529035 111  4300497 17 18106
0 1.750000e+00 0 4.028 14   535715 25  4307198 8 21115 0 5.6250e-01 0 5.7918e+04 0   535715 0  4307198 8 21115
0 1.850000e+00 0 4.414 8   542395 12  4313900 1 24124 0 6.3750e-01 0 6.5640e+04 0   542395 0  4313900 1 24124
222 1.950000e+00 245 4.801 1   549075 3  4320601 1 27133 180 7.1250e-01 180 7.3363e+04 0   549075 0  4320601 1 27133
