# Supplementary material for: Shifts in the eruptive styles at Stromboli in 2010–2014 revealed by ground-based InSAR data
Source: Sci Rep. 2015 Sep 1;5:13569. doi: 10.1038/srep13569 (PMC4642561; doi:10.1038/srep13569)
Supplement: Supplementary Information [file srep13569-s1.zip › Supplementary information/Inversion results/8_Aug_12_8_Mar_13/8_Aug_12_8_Mar_13_anls.rsl]

SILL_LIKE SOURCE

number of data pixels:  80892
all pixels: percentage of data pixels with misfit < 1 StDev: 89%
all pixels: percentage of data pixels with misfit < 2 StDev: 98%
nugget model: 0.008 � 0.006
Coefficient of determination for residuals R2: 0.769
variogram NRMSE: 0.149

number of data pixels in data box:  19624
data box: percentage of data pixels with misfit < 1 StDev: 65%
data box: percentage of data pixels with misfit < 2 StDev: 90%
