# Supplementary material for: Shifts in the eruptive styles at Stromboli in 2010–2014 revealed by ground-based InSAR data
Source: Sci Rep. 2015 Sep 1;5:13569. doi: 10.1038/srep13569 (PMC4642561; doi:10.1038/srep13569)
Supplement: Supplementary Information [file srep13569-s1.zip › Supplementary information/Inversion results/8_Aug_12_8_Mar_13/8_Aug_12_8_Mar_13_hist.rsl]

X
Inversion statistics histograms

Table 1. Variables
bf_ex      : best fit exit flag (local minimum solution)
bf_chi     : best fit chi square per degrees of freedom  (local minimum solution)
x0,y0      : random search - initial search point for source location
z0         : random search - initial search point for source depth
bf_P_G     : best fit dimensionless pressure  (local minimum solution)
bf_dV      : best fit volume  (local minimum solution)
bf_x0,bf_y0: best fit source location (local minimum solution) 
bf_z0      : best fit source depth (local minimum solution) 

bf_ex bin bf_chi bin x0 bin y0 bin z0 bin bf_P_G bin bf_dV bin bf_x0 bin bf_y0 bin bf_z0 bin
35 1.050000e+00 12 1.640 1   491222 6  4270819 11   504 65 3.7501e-02 65 3.8605e+03 0   491222 0  4270819 19   504
0 1.150000e+00 0 2.007 8   497223 11  4276856 30  3168 0 1.1250e-01 0 1.1581e+04 0   497223 0  4276856 27  3168
0 1.250000e+00 0 2.374 17   503223 33  4282893 38  5831 0 1.8750e-01 0 1.9302e+04 0   503223 0  4282893 38  5831
0 1.350000e+00 0 2.741 39   509224 54  4288930 55  8495 0 2.6250e-01 0 2.7023e+04 0   509224 83  4288930 56  8495
0 1.450000e+00 0 3.108 54   515224 52  4294967 47 11159 12 3.3750e-01 12 3.4744e+04 116   515224 60  4294967 45 11159
0 1.550000e+00 0 3.475 62   521225 51  4301004 38 13822 0 4.1250e-01 0 4.2464e+04 140   521225 113  4301004 35 13822
0 1.650000e+00 0 3.842 42   527225 32  4307041 23 16486 0 4.8750e-01 0 5.0185e+04 0   527225 0  4307041 23 16486
0 1.750000e+00 0 4.209 20   533226 13  4313077 11 19150 0 5.6250e-01 0 5.7906e+04 0   533226 0  4313077 10 19150
0 1.850000e+00 0 4.576 11   539226 3  4319114 2 21813 0 6.3750e-01 0 6.5627e+04 0   539226 0  4319114 2 21813
221 1.950000e+00 244 4.943 2   545227 1  4325151 1 24477 179 7.1250e-01 179 7.3347e+04 0   545227 0  4325151 1 24477
