# Supplementary material for: Shifts in the eruptive styles at Stromboli in 2010–2014 revealed by ground-based InSAR data
Source: Sci Rep. 2015 Sep 1;5:13569. doi: 10.1038/srep13569 (PMC4642561; doi:10.1038/srep13569)
Supplement: Supplementary Information [file srep13569-s1.zip › Supplementary information/Inversion results/8_Mar_13_25_May_14/8_Mar_13_25_May_14_hist.rsl]

X
Inversion statistics histograms

Table 1. Variables
bf_ex      : best fit exit flag (local minimum solution)
bf_chi     : best fit chi square per degrees of freedom  (local minimum solution)
x0,y0      : random search - initial search point for source location
z0         : random search - initial search point for source depth
bf_P_G     : best fit dimensionless pressure  (local minimum solution)
bf_dV      : best fit volume  (local minimum solution)
bf_x0,bf_y0: best fit source location (local minimum solution) 
bf_z0      : best fit source depth (local minimum solution) 

bf_ex bin bf_chi bin x0 bin y0 bin z0 bin bf_P_G bin bf_dV bin bf_x0 bin bf_y0 bin bf_z0 bin
40 1.050000e+00 6 0.839 1   487884 1  4266958 10   380 61 3.7501e-02 61 3.8605e+03 0   487884 0  4266958 15   380
0 1.150000e+00 0 1.328 9   494486 8  4272959 23  3180 0 1.1250e-01 0 1.1581e+04 0   494486 0  4272959 22  3180
0 1.250000e+00 0 1.818 13   501088 17  4278959 42  5979 6 1.8750e-01 6 1.9302e+04 0   501088 0  4278959 41  5979
0 1.350000e+00 0 2.308 45   507691 39  4284960 48  8779 0 2.6250e-01 0 2.7023e+04 0   507691 0  4284960 48  8779
0 1.450000e+00 0 2.798 61   514293 55  4290960 53 11578 0 3.3750e-01 0 3.4743e+04 127   514293 88  4290960 53 11578
0 1.550000e+00 0 3.287 61   520895 61  4296961 45 14377 0 4.1250e-01 0 4.2464e+04 129   520895 168  4296961 41 14377
0 1.650000e+00 0 3.777 39   527497 42  4302961 25 17177 0 4.8750e-01 0 5.0185e+04 0   527497 0  4302961 26 17177
0 1.750000e+00 0 4.267 21   534099 20  4308962 7 19976 0 5.6250e-01 0 5.7906e+04 0   534099 0  4308962 7 19976
0 1.850000e+00 0 4.757 5   540701 11  4314962 2 22776 0 6.3750e-01 0 6.5626e+04 0   540701 0  4314962 2 22776
216 1.950000e+00 250 5.247 1   547303 2  4320963 1 25575 189 7.1250e-01 189 7.3347e+04 0   547303 0  4320963 1 25575
