# Supplementary material for: Shifts in the eruptive styles at Stromboli in 2010–2014 revealed by ground-based InSAR data
Source: Sci Rep. 2015 Sep 1;5:13569. doi: 10.1038/srep13569 (PMC4642561; doi:10.1038/srep13569)
Supplement: Supplementary Information [file srep13569-s1.zip › Supplementary information/Time_series_crater_terrace.txt]

X:518360.0000
Y:4294077.0000
01/01/2010	-0.1
02/01/2010	-0.2
03/01/2010	-0.4
04/01/2010	-0.5
05/01/2010	-0.6
06/01/2010	-0.8
07/01/2010	-0.8
08/01/2010	-0.7
09/01/2010	-0.6
10/01/2010	-0.6
11/01/2010	-0.8
12/01/2010	-0.8
13/01/2010	-0.5
14/01/2010	-0.5
15/01/2010	-0.6
16/01/2010	-0.6
17/01/2010	-0.5
18/01/2010	-0.3
19/01/2010	-0.2
21/01/2010	-0.3
22/01/2010	-0.4
23/01/2010	-0.3
24/01/2010	-0.3
25/01/2010	-0.2
26/01/2010	-0.3
27/01/2010	-0.4
28/01/2010	-0.4
29/01/2010	-0.4
30/01/2010	-0.5
31/01/2010	-0.6
01/02/2010	-0.6
02/02/2010	-0.5
03/02/2010	-0.6
04/02/2010	-0.5
05/02/2010	-0.4
06/02/2010	-0.4
08/02/2010	-0.4
09/02/2010	-0.5
10/02/2010	-0.5
11/02/2010	-0.5
12/02/2010	-0.6
13/02/2010	-0.6
14/02/2010	-0.7
15/02/2010	-0.6
16/02/2010	-0.6
17/02/2010	-0.7
18/02/2010	-0.7
19/02/2010	-0.8
21/02/2010	-0.9
22/02/2010	-0.8
23/02/2010	-0.8
24/02/2010	-0.8
25/02/2010	-0.6
26/02/2010	-0.8
27/02/2010	-0.5
28/02/2010	-0.5
01/03/2010	-0.3
02/03/2010	-0.4
03/03/2010	-0.6
04/03/2010	-0.3
05/03/2010	-0.4
06/03/2010	-0.5
07/03/2010	-0.5
08/03/2010	-0.7
09/03/2010	-0.7
10/03/2010	-0.6
11/03/2010	-0.6
12/03/2010	-0.6
13/03/2010	-0.7
14/03/2010	-0.7
15/03/2010	-0.5
16/03/2010	-0.4
17/03/2010	-0.5
18/03/2010	-0.5
19/03/2010	-0.5
20/03/2010	-0.2
21/03/2010	-0.1
22/03/2010	-0.3
23/03/2010	-0.4
24/03/2010	-0.2
25/03/2010	-0.3
26/03/2010	-0.3
27/03/2010	-0.4
28/03/2010	-0.4
29/03/2010	-0.3
30/03/2010	-0.3
31/03/2010	-0.2
01/04/2010	-0.1
02/04/2010	-0.4
03/04/2010	-0.4
04/04/2010	-0.2
05/04/2010	-0.3
06/04/2010	-0.4
07/04/2010	-0.3
08/04/2010	-0.5
09/04/2010	-0.2
10/04/2010	-0.3
11/04/2010	-0.5
12/04/2010	-0.3
13/04/2010	-0.2
14/04/2010	-0.4
15/04/2010	-0.2
16/04/2010	-0.4
17/04/2010	-0.4
18/04/2010	-0.2
19/04/2010	-0.3
20/04/2010	-0.3
21/04/2010	-0.2
22/04/2010	-0.3
23/04/2010	0.1
24/04/2010	-0.1
25/04/2010	-0.2
26/04/2010	-0.1
27/04/2010	-0.3
28/04/2010	-0.1
29/04/2010	-0.1
30/04/2010	-0.3
01/05/2010	0
02/05/2010	0
03/05/2010	-0.2
04/05/2010	0.1
05/05/2010	-0.1
06/05/2010	-0.2
07/05/2010	0
08/05/2010	-0.4
09/05/2010	-0.2
10/05/2010	-0.2
11/05/2010	-0.2
12/05/2010	-0.1
13/05/2010	-0.3
14/05/2010	-0.2
15/05/2010	0
16/05/2010	0.1
17/05/2010	-0.1
18/05/2010	0.1
19/05/2010	-0.1
20/05/2010	0
21/05/2010	0.1
22/05/2010	-0.1
23/05/2010	-0.1
24/05/2010	-0.1
25/05/2010	-0.2
26/05/2010	-0.3
27/05/2010	-0.1
28/05/2010	-0.1
29/05/2010	-0.2
30/05/2010	-0.3
31/05/2010	-0.2
01/06/2010	0
02/06/2010	0
03/06/2010	-0.2
04/06/2010	-0.2
05/06/2010	-0.1
06/06/2010	-0.2
07/06/2010	0.1
08/06/2010	0.2
09/06/2010	-0.1
10/06/2010	0.1
11/06/2010	0.1
12/06/2010	0.1
13/06/2010	0.3
14/06/2010	-0.1
15/06/2010	-0.2
16/06/2010	0
17/06/2010	-0.1
18/06/2010	-0.1
19/06/2010	-0.1
20/06/2010	-0.1
21/06/2010	0.1
22/06/2010	0.2
23/06/2010	0.3
24/06/2010	0.2
25/06/2010	0.2
26/06/2010	0
27/06/2010	0.1
28/06/2010	0
29/06/2010	-0.2
30/06/2010	-0.2
01/07/2010	-0.3
02/07/2010	-0.2
03/07/2010	-0.2
04/07/2010	-0.5
06/07/2010	-0.3
07/07/2010	-0.3
08/07/2010	-0.3
09/07/2010	0
10/07/2010	0
11/07/2010	0.1
12/07/2010	0.2
13/07/2010	-0.2
14/07/2010	0.1
15/07/2010	-0.1
16/07/2010	0
17/07/2010	-0.5
18/07/2010	-0.6
19/07/2010	0
20/07/2010	0.2
21/07/2010	0.1
22/07/2010	0.1
23/07/2010	-0.1
24/07/2010	0.6
25/07/2010	0.5
26/07/2010	0
27/07/2010	0
28/07/2010	0.1
29/07/2010	0
30/07/2010	-0.1
31/07/2010	0
01/08/2010	0
02/08/2010	0
03/08/2010	0
04/08/2010	0
05/08/2010	0
06/08/2010	0.1
07/08/2010	-0.1
08/08/2010	0
09/08/2010	0
10/08/2010	-0.2
11/08/2010	-0.2
12/08/2010	-0.1
13/08/2010	-0.3
14/08/2010	-0.1
15/08/2010	-0.1
16/08/2010	-0.1
17/08/2010	0
18/08/2010	0.1
19/08/2010	0
20/08/2010	0.1
22/08/2010	0.2
23/08/2010	-0.1
24/08/2010	0
25/08/2010	0.1
26/08/2010	-0.4
27/08/2010	-0.3
28/08/2010	0
29/08/2010	-0.5
30/08/2010	0.1
31/08/2010	0.1
01/09/2010	0
02/09/2010	0.3
03/09/2010	0.5
04/09/2010	0.2
05/09/2010	0.6
06/09/2010	0.2
07/09/2010	0.1
08/09/2010	0.1
09/09/2010	0.1
10/09/2010	0
11/09/2010	-0.1
12/09/2010	-0.1
13/09/2010	-0.1
15/09/2010	-0.2
16/09/2010	-0.2
17/09/2010	0
18/09/2010	-0.1
19/09/2010	-0.1
20/09/2010	-0.2
21/09/2010	-0.2
22/09/2010	-0.2
23/09/2010	-0.2
24/09/2010	-0.3
25/09/2010	-0.3
26/09/2010	-0.2
27/09/2010	-0.1
28/09/2010	-0.2
29/09/2010	-0.2
30/09/2010	0
01/10/2010	-0.1
02/10/2010	-0.3
03/10/2010	-0.2
04/10/2010	-0.3
05/10/2010	-0.4
06/10/2010	-0.4
07/10/2010	-0.7
08/10/2010	-0.4
09/10/2010	-0.4
10/10/2010	-0.3
11/10/2010	-0.4
12/10/2010	-0.3
13/10/2010	-0.3
15/10/2010	0
16/10/2010	-0.2
17/10/2010	-0.3
18/10/2010	-0.4
19/10/2010	-0.4
20/10/2010	-0.5
21/10/2010	-0.4
22/10/2010	-0.5
23/10/2010	-0.3
24/10/2010	-0.3
25/10/2010	-0.1
26/10/2010	-0.2
27/10/2010	0
28/10/2010	0
29/10/2010	0
30/10/2010	-0.2
31/10/2010	-0.3
01/11/2010	-0.4
02/11/2010	-0.3
03/11/2010	-0.5
04/11/2010	-0.6
05/11/2010	-0.7
06/11/2010	-0.3
07/11/2010	-0.5
08/11/2010	-0.3
09/11/2010	-0.3
10/11/2010	-0.2
11/11/2010	-0.2
12/11/2010	-0.2
13/11/2010	-0.7
14/11/2010	-0.5
15/11/2010	-0.7
17/11/2010	-0.7
18/11/2010	-0.8
19/11/2010	-0.8
20/11/2010	-0.8
21/11/2010	-0.6
22/11/2010	-0.5
23/11/2010	-0.6
03/12/2010	-0.6
04/12/2010	-0.7
05/12/2010	-0.7
06/12/2010	-0.7
07/12/2010	-0.7
08/12/2010	-0.8
09/12/2010	-0.6
10/12/2010	-0.8
11/12/2010	-0.6
12/12/2010	-0.6
13/12/2010	-0.5
14/12/2010	-0.4
15/12/2010	-0.4
17/12/2010	-0.4
18/12/2010	-0.4
19/12/2010	-0.4
20/12/2010	-0.1
21/12/2010	-0.2
22/12/2010	-0.3
23/12/2010	0.1
24/12/2010	-0.2
25/12/2010	-0.4
26/12/2010	-0.4
27/12/2010	-0.9
28/12/2010	-0.7
29/12/2010	-0.8
30/12/2010	-1.1
31/12/2010	-1
01/01/2011	-0.7
02/01/2011	-0.6
03/01/2011	-0.6
05/01/2011	-0.8
06/01/2011	-0.7
07/01/2011	-0.6
08/01/2011	-0.6
09/01/2011	-0.7
10/01/2011	-0.7
11/01/2011	-0.7
12/01/2011	-0.7
13/01/2011	-0.8
14/01/2011	-0.7
15/01/2011	-0.9
16/01/2011	-0.8
17/01/2011	-0.9
18/01/2011	-0.8
19/01/2011	-0.7
20/01/2011	-0.6
21/01/2011	-0.6
22/01/2011	-0.6
23/01/2011	-0.6
24/01/2011	-0.4
25/01/2011	-0.5
26/01/2011	-0.6
27/01/2011	-0.6
28/01/2011	-0.6
29/01/2011	-0.4
30/01/2011	-0.6
31/01/2011	-0.7
01/02/2011	-0.5
02/02/2011	-0.7
03/02/2011	-0.7
04/02/2011	-0.7
05/02/2011	-0.7
06/02/2011	-0.7
07/02/2011	-0.8
08/02/2011	-0.6
09/02/2011	-0.4
10/02/2011	-0.4
11/02/2011	-0.4
12/02/2011	-0.4
13/02/2011	-0.2
14/02/2011	-0.1
15/02/2011	-0.4
16/02/2011	-0.3
17/02/2011	-0.4
18/02/2011	-0.5
19/02/2011	-0.4
20/02/2011	-0.5
21/02/2011	-0.6
22/02/2011	-0.6
23/02/2011	-0.7
24/02/2011	-0.8
26/02/2011	-0.6
27/02/2011	-0.7
28/02/2011	-0.5
01/03/2011	-0.7
02/03/2011	-0.8
03/03/2011	-0.8
04/03/2011	-0.7
05/03/2011	-1
06/03/2011	-1.2
07/03/2011	-1.3
08/03/2011	-1.4
09/03/2011	-1.2
10/03/2011	-1.5
11/03/2011	-1.5
12/03/2011	-1.4
13/03/2011	-1.3
14/03/2011	-1.2
15/03/2011	-1
16/03/2011	-0.9
17/03/2011	-0.9
18/03/2011	-0.8
19/03/2011	-0.9
20/03/2011	-0.9
21/03/2011	-0.8
22/03/2011	-0.8
23/03/2011	-0.9
24/03/2011	-0.6
25/03/2011	-0.5
26/03/2011	-0.4
27/03/2011	-0.2
28/03/2011	-0.3
29/03/2011	-0.3
30/03/2011	-0.5
31/03/2011	-0.5
01/04/2011	-0.6
02/04/2011	-0.4
03/04/2011	-0.5
04/04/2011	-0.6
05/04/2011	-0.5
06/04/2011	-0.4
07/04/2011	-0.1
08/04/2011	0.1
09/04/2011	-0.1
10/04/2011	0.1
11/04/2011	0.1
12/04/2011	-0.1
13/04/2011	0.2
14/04/2011	-0.1
15/04/2011	-0.3
16/04/2011	-0.3
17/04/2011	-0.4
18/04/2011	-0.1
19/04/2011	-0.3
20/04/2011	-0.5
21/04/2011	-0.3
22/04/2011	-0.3
23/04/2011	-0.3
24/04/2011	-0.1
25/04/2011	-0.3
26/04/2011	-0.2
27/04/2011	0
28/04/2011	-0.1
29/04/2011	-0.4
30/04/2011	-0.4
01/05/2011	-0.5
02/05/2011	-0.5
03/05/2011	-0.3
04/05/2011	-0.4
05/05/2011	-0.7
06/05/2011	-0.4
07/05/2011	-0.1
08/05/2011	-0.3
09/05/2011	-0.3
10/05/2011	-0.2
11/05/2011	-0.1
12/05/2011	-0.2
13/05/2011	-0.4
14/05/2011	-0.3
15/05/2011	-0.4
16/05/2011	0.1
17/05/2011	-0.1
18/05/2011	-0.4
19/05/2011	-0.5
20/05/2011	-0.5
21/05/2011	-0.3
22/05/2011	-0.1
23/05/2011	-0.3
24/05/2011	-0.1
25/05/2011	-0.1
26/05/2011	-0.7
27/05/2011	-0.3
28/05/2011	0
29/05/2011	-0.3
30/05/2011	0.5
31/05/2011	-0.2
01/06/2011	0.3
02/06/2011	0
03/06/2011	-0.6
04/06/2011	-0.8
05/06/2011	-0.3
06/06/2011	-0.1
07/06/2011	0.4
08/06/2011	0
09/06/2011	0
10/06/2011	-0.2
11/06/2011	-0.1
12/06/2011	-0.3
13/06/2011	-0.3
14/06/2011	-0.3
15/06/2011	-0.4
16/06/2011	-0.6
17/06/2011	-0.4
18/06/2011	-0.5
19/06/2011	-0.2
20/06/2011	-0.2
21/06/2011	-1
22/06/2011	-0.4
23/06/2011	-0.7
24/06/2011	-1.1
25/06/2011	0
26/06/2011	-0.3
27/06/2011	-0.2
28/06/2011	-0.6
29/06/2011	-0.5
30/06/2011	-0.5
01/07/2011	-0.3
02/07/2011	0.1
03/07/2011	0.1
04/07/2011	-0.2
05/07/2011	0
06/07/2011	-1.1
07/07/2011	-0.5
08/07/2011	-1.4
09/07/2011	-0.3
10/07/2011	-1
11/07/2011	-2.4
12/07/2011	-1.1
13/07/2011	-2.3
15/07/2011	-0.8
16/07/2011	-1.6
17/07/2011	-0.8
18/07/2011	-0.6
19/07/2011	-0.4
20/07/2011	-0.7
21/07/2011	-1.3
22/07/2011	-0.9
23/07/2011	-1.2
24/07/2011	-0.7
25/07/2011	-0.6
26/07/2011	-0.2
27/07/2011	-1.2
28/07/2011	-1.1
29/07/2011	-1
30/07/2011	-0.5
31/07/2011	-0.8
01/08/2011	-1
02/08/2011	-0.1
03/08/2011	-0.6
04/08/2011	-0.3
05/08/2011	-0.3
06/08/2011	-1.6
07/08/2011	-0.3
08/08/2011	-1.7
09/08/2011	-0.6
10/08/2011	0.6
11/08/2011	0.2
12/08/2011	0
13/08/2011	-1.5
14/08/2011	-0.9
16/08/2011	-0.5
17/08/2011	-1.1
18/08/2011	-0.6
19/08/2011	-0.8
20/08/2011	-1.1
21/08/2011	-2.9
22/08/2011	-3.5
23/08/2011	-3.2
24/08/2011	-2.1
25/08/2011	-1
26/08/2011	0.3
27/08/2011	0.4
28/08/2011	0
29/08/2011	-0.5
30/08/2011	-1.3
31/08/2011	-1.4
01/09/2011	-2.8
02/09/2011	-0.6
03/09/2011	-0.3
04/09/2011	0
05/09/2011	-0.5
06/09/2011	-1.6
07/09/2011	-2.9
08/09/2011	-2.2
09/09/2011	-2.1
10/09/2011	-0.7
11/09/2011	0.1
12/09/2011	0.6
13/09/2011	0.2
14/09/2011	-0.7
15/09/2011	-1.1
16/09/2011	-1
17/09/2011	-1.6
18/09/2011	-1.9
29/09/2011	-0.7
30/09/2011	0
01/10/2011	0.7
02/10/2011	-0.5
03/10/2011	-0.2
04/10/2011	-0.7
05/10/2011	-0.2
06/10/2011	-0.4
07/10/2011	-0.3
08/10/2011	-0.7
10/10/2011	-0.7
11/10/2011	-0.8
12/10/2011	-1.3
13/10/2011	-1
14/10/2011	-0.7
16/10/2011	-0.3
17/10/2011	-0.9
18/10/2011	-0.9
19/10/2011	-0.9
20/10/2011	-0.7
21/10/2011	-0.6
22/10/2011	-0.7
23/10/2011	-0.7
24/10/2011	-1
25/10/2011	-0.8
26/10/2011	-0.4
27/10/2011	-0.4
28/10/2011	-0.4
29/10/2011	-0.5
30/10/2011	-0.6
31/10/2011	-0.8
01/11/2011	-0.3
02/11/2011	-0.8
03/11/2011	-0.9
04/11/2011	-0.3
05/11/2011	-0.3
06/11/2011	-0.2
07/11/2011	-0.9
08/11/2011	-1.1
09/11/2011	-1.2
10/11/2011	-0.6
11/11/2011	-1.7
12/11/2011	-1.1
13/11/2011	-0.7
14/11/2011	-0.5
15/11/2011	-0.6
16/11/2011	-0.9
17/11/2011	-0.7
18/11/2011	-0.8
19/11/2011	-0.8
20/11/2011	-0.6
21/11/2011	-0.6
22/11/2011	-0.6
23/11/2011	-0.9
24/11/2011	-1
25/11/2011	-0.6
26/11/2011	-0.7
27/11/2011	-0.5
28/11/2011	-0.6
29/11/2011	-0.7
30/11/2011	-1.1
01/12/2011	-0.7
02/12/2011	-0.8
03/12/2011	-0.8
04/12/2011	-0.6
05/12/2011	-1.1
06/12/2011	-0.6
07/12/2011	-1.2
08/12/2011	-1.9
09/12/2011	-2.3
10/12/2011	-2.3
11/12/2011	-1.4
12/12/2011	-0.7
13/12/2011	-0.4
14/12/2011	-0.4
15/12/2011	-0.4
16/12/2011	-0.4
17/12/2011	-0.4
18/12/2011	-0.5
19/12/2011	-0.7
20/12/2011	-0.5
21/12/2011	-0.8
22/12/2011	-0.6
23/12/2011	-0.4
24/12/2011	-0.3
25/12/2011	-0.1
26/12/2011	-0.3
27/12/2011	-0.1
28/12/2011	-0.1
29/12/2011	0
30/12/2011	0
02/01/2012	-0.1
03/01/2012	-0.2
04/01/2012	-0.4
05/01/2012	-0.4
06/01/2012	-0.3
07/01/2012	0.1
08/01/2012	0
09/01/2012	0
10/01/2012	-0.2
11/01/2012	-0.1
12/01/2012	0.1
13/01/2012	0.1
14/01/2012	0
15/01/2012	-0.5
16/01/2012	-0.4
17/01/2012	-0.3
18/01/2012	0.1
19/01/2012	-0.2
20/01/2012	-0.4
21/01/2012	-0.4
22/01/2012	-0.4
23/01/2012	-0.5
24/01/2012	-0.3
25/01/2012	-0.4
26/01/2012	-0.2
27/01/2012	-0.2
28/01/2012	-0.3
29/01/2012	-0.6
30/01/2012	-0.5
31/01/2012	-0.4
01/02/2012	-0.3
02/02/2012	-0.3
03/02/2012	-0.5
04/02/2012	-0.5
05/02/2012	-0.4
06/02/2012	-0.4
07/02/2012	-0.5
08/02/2012	-0.2
09/02/2012	-0.1
10/02/2012	0
11/02/2012	0.2
12/02/2012	0.1
13/02/2012	-0.1
14/02/2012	-0.4
15/02/2012	-0.3
16/02/2012	-0.3
17/02/2012	-0.8
18/02/2012	-0.7
19/02/2012	-0.8
20/02/2012	-0.7
21/02/2012	-1
22/02/2012	-0.8
23/02/2012	-1
24/02/2012	-1.1
25/02/2012	-0.3
26/02/2012	-0.5
27/02/2012	-0.2
28/02/2012	-0.3
29/02/2012	0
01/03/2012	-0.1
02/03/2012	-0.4
03/03/2012	-0.5
04/03/2012	-0.2
05/03/2012	-0.5
06/03/2012	-0.7
07/03/2012	-1.2
08/03/2012	-1.3
09/03/2012	-1.5
10/03/2012	-0.8
11/03/2012	-0.8
12/03/2012	-0.2
13/03/2012	-0.1
14/03/2012	0
15/03/2012	-0.4
16/03/2012	-0.6
17/03/2012	-0.2
18/03/2012	0.2
19/03/2012	-0.2
20/03/2012	-0.5
21/03/2012	-0.6
22/03/2012	-0.5
23/03/2012	0
24/03/2012	-0.4
25/03/2012	-0.3
26/03/2012	-0.4
27/03/2012	-1.1
28/03/2012	-0.5
29/03/2012	-0.5
30/03/2012	-0.1
31/03/2012	-0.5
01/04/2012	-0.6
02/04/2012	-0.6
03/04/2012	-0.4
04/04/2012	-0.6
05/04/2012	-0.6
06/04/2012	-0.6
07/04/2012	-0.8
08/04/2012	-0.8
09/04/2012	-0.7
10/04/2012	-0.3
11/04/2012	-0.5
12/04/2012	-0.6
13/04/2012	-0.8
14/04/2012	-0.8
15/04/2012	-0.6
16/04/2012	-0.8
17/04/2012	-1
18/04/2012	-0.7
19/04/2012	-0.5
20/04/2012	-0.6
21/04/2012	-0.9
22/04/2012	-0.6
23/04/2012	-0.4
24/04/2012	-0.3
25/04/2012	0
26/04/2012	-0.1
27/04/2012	0.2
28/04/2012	-0.2
29/04/2012	-0.3
30/04/2012	-0.2
01/05/2012	0.1
02/05/2012	0
03/05/2012	-0.1
04/05/2012	0.4
05/05/2012	0.2
06/05/2012	-0.1
07/05/2012	-0.3
08/05/2012	-0.8
09/05/2012	-0.5
10/05/2012	-0.4
11/05/2012	-0.2
12/05/2012	0.8
13/05/2012	1.2
14/05/2012	0.7
15/05/2012	-0.2
16/05/2012	-0.3
17/05/2012	-0.2
18/05/2012	-0.6
19/05/2012	-0.3
20/05/2012	-0.4
21/05/2012	-0.7
22/05/2012	-0.5
23/05/2012	-0.8
24/05/2012	-0.7
25/05/2012	-0.6
26/05/2012	-0.4
27/05/2012	-0.2
28/05/2012	-0.2
29/05/2012	-0.5
30/05/2012	-0.1
31/05/2012	0.1
01/06/2012	-0.1
02/06/2012	-0.5
03/06/2012	-3.7
04/06/2012	-2.6
05/06/2012	-2.2
06/06/2012	-0.6
07/06/2012	-0.5
08/06/2012	-1.1
09/06/2012	-1.1
10/06/2012	-1
11/06/2012	-0.5
12/06/2012	0.8
13/06/2012	0.5
14/06/2012	0.5
15/06/2012	-0.1
16/06/2012	-0.2
17/06/2012	0.4
18/06/2012	1.8
19/06/2012	2.1
20/06/2012	2.6
21/06/2012	1.8
22/06/2012	0.2
23/06/2012	-1.2
24/06/2012	-0.7
25/06/2012	-0.8
26/06/2012	-1
27/06/2012	-0.8
28/06/2012	-0.6
29/06/2012	-0.1
30/06/2012	-0.9
01/07/2012	-0.8
02/07/2012	0
03/07/2012	-0.1
04/07/2012	0.5
05/07/2012	0
06/07/2012	-0.2
07/07/2012	0.3
08/07/2012	0.4
09/07/2012	0.4
10/07/2012	0.7
11/07/2012	-0.2
12/07/2012	0.5
13/07/2012	-0.3
14/07/2012	0.2
15/07/2012	-0.9
16/07/2012	-0.1
17/07/2012	-0.3
18/07/2012	-0.4
19/07/2012	-0.1
20/07/2012	0.2
21/07/2012	-0.5
22/07/2012	-0.3
23/07/2012	-0.1
24/07/2012	-0.6
25/07/2012	0.1
26/07/2012	-0.3
27/07/2012	-0.5
28/07/2012	-0.5
29/07/2012	0.2
30/07/2012	-0.2
31/07/2012	0.1
01/08/2012	-0.9
02/08/2012	-0.4
03/08/2012	0.2
04/08/2012	-0.1
05/08/2012	0.1
06/08/2012	-0.3
07/08/2012	-0.5
08/08/2012	0.6
09/08/2012	0.9
10/08/2012	1.6
11/08/2012	0.7
05/09/2012	0.5
06/09/2012	-0.1
07/09/2012	-0.9
08/09/2012	-0.9
09/09/2012	-0.9
10/09/2012	-0.2
11/09/2012	0
12/09/2012	0.2
13/09/2012	0.3
14/09/2012	0.2
15/09/2012	-0.2
16/09/2012	-0.4
17/09/2012	-0.4
18/09/2012	-0.7
19/09/2012	-0.1
20/09/2012	-0.1
21/09/2012	0.2
22/09/2012	-0.8
23/09/2012	-0.5
24/09/2012	-0.4
25/09/2012	0.2
26/09/2012	0.1
27/09/2012	-0.2
28/09/2012	-0.4
29/09/2012	-0.7
30/09/2012	-0.5
01/10/2012	-0.2
02/10/2012	-0.3
03/10/2012	-0.3
04/10/2012	-0.4
05/10/2012	-0.1
06/10/2012	-0.1
07/10/2012	-0.9
08/10/2012	-1.2
09/10/2012	-1.2
10/10/2012	-0.7
11/10/2012	0
12/10/2012	0.1
15/10/2012	0.1
16/10/2012	-0.6
17/10/2012	-0.4
18/10/2012	-0.7
19/10/2012	-0.4
20/10/2012	-0.2
21/10/2012	-0.6
22/10/2012	-0.6
23/10/2012	-2
24/10/2012	-1
25/10/2012	-0.1
26/10/2012	0.9
27/10/2012	0.6
28/10/2012	0.2
29/10/2012	-1.4
30/10/2012	-1.5
31/10/2012	-1.3
01/11/2012	-0.8
02/11/2012	-0.6
03/11/2012	-0.7
04/11/2012	-2
05/11/2012	-1.3
06/11/2012	-1
07/11/2012	-0.5
08/11/2012	-0.5
09/11/2012	-0.3
10/11/2012	-0.9
11/11/2012	-0.9
12/11/2012	-0.9
13/11/2012	-1.1
14/11/2012	-0.8
15/11/2012	-1.2
16/11/2012	-1.1
17/11/2012	-0.7
18/11/2012	-1
19/11/2012	-0.6
20/11/2012	-0.8
21/11/2012	-0.9
22/11/2012	-1.3
23/11/2012	-1.6
24/11/2012	-0.5
25/11/2012	-0.2
26/11/2012	-0.3
27/11/2012	-0.3
28/11/2012	-0.6
29/11/2012	-1.4
30/11/2012	-1.4
01/12/2012	-1.3
02/12/2012	-1.3
03/12/2012	-1.2
04/12/2012	-1.1
05/12/2012	-0.6
07/12/2012	-1.8
08/12/2012	-1.9
09/12/2012	-1.9
10/12/2012	-1.6
11/12/2012	-1.3
12/12/2012	-1.5
13/12/2012	-1.8
14/12/2012	-3.4
15/12/2012	-2.7
16/12/2012	-2.7
17/12/2012	-2.6
18/12/2012	-2.3
20/12/2012	-2.8
21/12/2012	-2.3
22/12/2012	-2.1
23/12/2012	-2.2
24/12/2012	-1.4
25/12/2012	-1.1
26/12/2012	-0.6
27/12/2012	-0.6
28/12/2012	-0.2
29/12/2012	0.3
30/12/2012	0.7
31/12/2012	0.1
01/01/2013	-1.1
02/01/2013	-1
03/01/2013	-0.6
04/01/2013	-0.5
05/01/2013	-1.2
06/01/2013	-2.1
07/01/2013	-2.4
08/01/2013	-0.8
09/01/2013	-0.5
10/01/2013	-1.3
11/01/2013	-1.6
12/01/2013	-2.7
13/01/2013	-1
14/01/2013	-0.5
15/01/2013	0.2
16/01/2013	-0.2
17/01/2013	-0.3
18/01/2013	-0.7
19/01/2013	-0.9
20/01/2013	-1.3
21/01/2013	-0.4
22/01/2013	-0.9
23/01/2013	-0.2
24/01/2013	-1.4
25/01/2013	-0.8
26/01/2013	-1.3
27/01/2013	-0.9
28/01/2013	-1.5
29/01/2013	-2.1
30/01/2013	-1.7
31/01/2013	-1.1
01/02/2013	-1.1
02/02/2013	-1.5
03/02/2013	-1.6
04/02/2013	-0.5
05/02/2013	-0.9
06/02/2013	-1.5
07/02/2013	-1.6
08/02/2013	-1.1
09/02/2013	-1.6
10/02/2013	-0.3
11/02/2013	-1
12/02/2013	-0.4
13/02/2013	-1.5
14/02/2013	-1.1
15/02/2013	-1.7
16/02/2013	-1.3
17/02/2013	-1.3
18/02/2013	-1.5
19/02/2013	-2
20/02/2013	-0.1
21/02/2013	-0.9
22/02/2013	-1.2
23/02/2013	-1.7
24/02/2013	-2.2
25/02/2013	-1.6
26/02/2013	-1
27/02/2013	0.3
28/02/2013	-0.4
01/03/2013	-1.3
02/03/2013	-1.6
03/03/2013	-1.5
04/03/2013	-2.1
05/03/2013	-1.5
06/03/2013	-1.8
07/03/2013	-1.7
08/03/2013	-3
09/03/2013	-3.6
10/03/2013	-2
11/03/2013	-1.2
12/03/2013	-1.4
13/03/2013	-2.2
14/03/2013	-2.4
15/03/2013	-2.3
16/03/2013	-3.1
17/03/2013	-2.3
18/03/2013	-2.5
19/03/2013	-2.9
20/03/2013	-2.9
21/03/2013	-1.9
22/03/2013	-2.2
23/03/2013	-3.1
24/03/2013	-3.3
25/03/2013	-2.3
26/03/2013	-2.8
27/03/2013	-3.4
28/03/2013	-5.9
29/03/2013	-3
30/03/2013	-2.6
31/03/2013	-2
01/04/2013	-3.6
02/04/2013	-3
03/04/2013	-3.6
04/04/2013	-3
05/04/2013	-2.1
06/04/2013	-0.7
07/04/2013	0.8
08/04/2013	0.3
09/04/2013	-0.5
10/04/2013	-2.2
11/04/2013	-3.1
12/04/2013	-3
13/04/2013	-2.6
14/04/2013	-1.1
15/04/2013	-0.1
16/04/2013	-0.6
17/04/2013	-0.9
18/04/2013	-1.6
19/04/2013	-2.4
20/04/2013	-1.8
21/04/2013	-2.3
22/04/2013	-2.2
23/04/2013	-2.7
24/04/2013	-2.1
25/04/2013	-1.9
26/04/2013	-2.7
27/04/2013	-3.1
28/04/2013	-1.4
29/04/2013	-1
30/04/2013	-0.1
01/05/2013	0.1
02/05/2013	1
03/05/2013	1.3
04/05/2013	0.6
05/05/2013	-1.8
06/05/2013	-1.6
07/05/2013	-1
08/05/2013	-0.3
09/05/2013	-1.5
10/05/2013	-1.4
11/05/2013	-0.9
12/05/2013	-0.9
13/05/2013	-0.9
14/05/2013	-1.9
15/05/2013	-1.7
16/05/2013	-1.1
17/05/2013	0.4
18/05/2013	0.4
19/05/2013	-0.1
20/05/2013	-0.9
21/05/2013	-1.5
22/05/2013	-1.2
23/05/2013	-1.1
24/05/2013	-0.2
25/05/2013	-0.2
26/05/2013	-0.2
27/05/2013	-1.1
28/05/2013	-1.7
29/05/2013	-0.7
30/05/2013	-1.1
31/05/2013	-0.6
01/06/2013	-0.9
02/06/2013	-0.8
03/06/2013	-0.5
04/06/2013	-0.4
05/06/2013	-0.3
06/06/2013	-0.6
07/06/2013	0.7
08/06/2013	0
09/06/2013	0.1
10/06/2013	-1.2
11/06/2013	0.1
12/06/2013	-0.4
13/06/2013	-0.7
14/06/2013	-3
15/06/2013	-1.3
16/06/2013	-0.8
17/06/2013	-0.1
18/06/2013	-0.3
19/06/2013	-0.8
20/06/2013	-0.3
21/06/2013	-0.9
22/06/2013	0.7
23/06/2013	0.5
24/06/2013	0.6
25/06/2013	-0.1
26/06/2013	-0.8
27/06/2013	-0.6
28/06/2013	-0.6
29/06/2013	-0.4
30/06/2013	-0.9
01/07/2013	-0.6
02/07/2013	-0.8
03/07/2013	-0.9
04/07/2013	-0.5
05/07/2013	-0.1
06/07/2013	-0.1
07/07/2013	-0.2
08/07/2013	-1.1
09/07/2013	-0.2
10/07/2013	-1
11/07/2013	-1.9
12/07/2013	-1.5
13/07/2013	-0.4
14/07/2013	-0.5
15/07/2013	0.3
16/07/2013	-0.3
17/07/2013	0.2
18/07/2013	-1.1
19/07/2013	-0.2
20/07/2013	-1
21/07/2013	-0.2
22/07/2013	-1.1
23/07/2013	-0.6
24/07/2013	0
25/07/2013	0.1
26/07/2013	0.1
27/07/2013	-0.2
28/07/2013	-0.8
01/08/2013	-2.4
02/08/2013	-2.5
03/08/2013	-1
05/08/2013	0.2
06/08/2013	1
07/08/2013	1.9
08/08/2013	0.7
09/08/2013	-0.1
10/08/2013	-1.2
11/08/2013	-1.5
12/08/2013	-1.5
13/08/2013	-1.4
14/08/2013	-0.2
15/08/2013	0
16/08/2013	-0.1
17/08/2013	-0.7
18/08/2013	-0.5
19/08/2013	-0.1
20/08/2013	0.5
21/08/2013	0.7
22/08/2013	0.5
23/08/2013	0.1
24/08/2013	-0.4
25/08/2013	-0.2
26/08/2013	-0.3
27/08/2013	-0.5
28/08/2013	0.8
29/08/2013	1
30/08/2013	1
31/08/2013	0
01/09/2013	-0.2
02/09/2013	-0.3
03/09/2013	-0.6
04/09/2013	-0.7
05/09/2013	-0.9
06/09/2013	-0.6
07/09/2013	-0.7
08/09/2013	-0.5
09/09/2013	-0.2
10/09/2013	0.2
11/09/2013	0.2
12/09/2013	0
13/09/2013	0
14/09/2013	-0.3
15/09/2013	0.2
16/09/2013	-0.6
17/09/2013	-0.7
18/09/2013	-0.6
19/09/2013	-0.5
20/09/2013	-1.3
21/09/2013	-1
22/09/2013	-0.8
23/09/2013	-0.4
24/09/2013	-0.7
25/09/2013	-0.1
26/09/2013	-0.2
27/09/2013	0
28/09/2013	-0.3
29/09/2013	-0.3
30/09/2013	-0.7
01/10/2013	0.4
02/10/2013	0.7
03/10/2013	0.6
04/10/2013	-0.1
05/10/2013	-0.3
06/10/2013	0.1
07/10/2013	-0.1
08/10/2013	-0.7
09/10/2013	0.3
10/10/2013	0.3
11/10/2013	0.6
12/10/2013	0.1
13/10/2013	-0.1
14/10/2013	0.3
15/10/2013	0.5
16/10/2013	0.6
17/10/2013	0.4
18/10/2013	-0.3
19/10/2013	-1.6
20/10/2013	-2.1
21/10/2013	-1.9
22/10/2013	-1.1
23/10/2013	-0.3
24/10/2013	-0.4
25/10/2013	-0.7
26/10/2013	-0.4
27/10/2013	-0.7
28/10/2013	0.2
29/10/2013	0.5
30/10/2013	1
31/10/2013	0.7
01/11/2013	-0.1
02/11/2013	-0.9
03/11/2013	-1.1
04/11/2013	-0.5
05/11/2013	0.1
06/11/2013	0.5
07/11/2013	-0.1
08/11/2013	-0.5
09/11/2013	0.3
11/11/2013	0.5
12/11/2013	1
13/11/2013	0.4
14/11/2013	0.8
15/11/2013	0.8
16/11/2013	0
17/11/2013	-1.1
18/11/2013	-0.6
19/11/2013	-0.2
20/11/2013	0.7
21/11/2013	0
22/11/2013	-0.3
23/11/2013	-0.3
24/11/2013	-1
25/11/2013	-0.9
26/11/2013	-1
27/11/2013	-0.7
28/11/2013	-0.3
29/11/2013	-0.1
30/11/2013	0.4
01/12/2013	0.8
02/12/2013	1.1
03/12/2013	0.6
04/12/2013	0.2
05/12/2013	-0.1
06/12/2013	0
07/12/2013	-0.1
08/12/2013	0.3
09/12/2013	0.5
10/12/2013	0.7
11/12/2013	0.3
12/12/2013	0.2
13/12/2013	0.1
14/12/2013	0.3
15/12/2013	0.4
16/12/2013	0.2
17/12/2013	-0.6
18/12/2013	-0.2
19/12/2013	-0.2
20/12/2013	0
21/12/2013	-0.6
22/12/2013	-1.2
23/12/2013	-0.7
24/12/2013	-0.6
25/12/2013	-0.5
26/12/2013	-0.4
27/12/2013	-0.6
28/12/2013	-0.4
29/12/2013	-0.4
30/12/2013	-0.7
31/12/2013	-0.2
01/01/2014	-0.1
02/01/2014	0.4
03/01/2014	-0.3
04/01/2014	-0.1
05/01/2014	-0.5
06/01/2014	-0.8
07/01/2014	-0.5
08/01/2014	-0.3
09/01/2014	0
10/01/2014	-1
11/01/2014	-0.5
12/01/2014	0
13/01/2014	0.5
14/01/2014	-0.4
15/01/2014	-0.9
16/01/2014	-0.7
17/01/2014	-0.4
18/01/2014	0.1
19/01/2014	0.6
20/01/2014	0.6
21/01/2014	0.4
22/01/2014	-0.3
23/01/2014	-0.2
24/01/2014	-0.5
25/01/2014	-0.4
26/01/2014	-0.3
27/01/2014	-0.3
28/01/2014	-0.8
29/01/2014	-0.9
30/01/2014	-0.9
31/01/2014	-1.1
01/02/2014	-1.1
02/02/2014	-1.5
03/02/2014	-0.7
04/02/2014	-0.5
05/02/2014	-0.5
06/02/2014	0.1
07/02/2014	-0.2
08/02/2014	-0.2
09/02/2014	-0.4
10/02/2014	-1
11/02/2014	-0.5
12/02/2014	-0.3
13/02/2014	-0.3
14/02/2014	0
15/02/2014	-0.3
16/02/2014	-0.1
17/02/2014	-0.2
18/02/2014	-0.1
19/02/2014	-0.3
20/02/2014	-0.4
21/02/2014	-0.4
22/02/2014	-0.2
23/02/2014	0.3
24/02/2014	0.3
25/02/2014	0.4
26/02/2014	-0.1
27/02/2014	-0.2
28/02/2014	-0.1
01/03/2014	0.2
02/03/2014	0.1
03/03/2014	-0.4
04/03/2014	-0.4
05/03/2014	-0.4
06/03/2014	-0.3
07/03/2014	-0.2
08/03/2014	-0.3
09/03/2014	-0.3
10/03/2014	-0.2
11/03/2014	-0.2
12/03/2014	-0.3
13/03/2014	-0.3
14/03/2014	-0.5
15/03/2014	-0.5
16/03/2014	0
17/03/2014	-0.1
18/03/2014	0.4
19/03/2014	0.3
20/03/2014	-0.4
21/03/2014	-0.6
22/03/2014	-0.7
23/03/2014	-0.3
24/03/2014	-0.3
25/03/2014	-0.5
26/03/2014	-0.6
27/03/2014	-0.7
28/03/2014	-1.3
29/03/2014	-1.3
30/03/2014	-0.8
31/03/2014	-0.5
01/04/2014	-0.5
02/04/2014	0.1
03/04/2014	-0.1
04/04/2014	-0.4
05/04/2014	-0.7
06/04/2014	-1.9
07/04/2014	-0.3
08/04/2014	-0.2
09/04/2014	0.3
10/04/2014	-0.2
11/04/2014	-0.2
12/04/2014	-0.4
13/04/2014	-0.1
14/04/2014	-0.8
15/04/2014	-0.4
16/04/2014	-0.6
17/04/2014	0.1
18/04/2014	-0.1
19/04/2014	0
20/04/2014	-0.1
21/04/2014	-0.2
22/04/2014	-0.2
23/04/2014	-0.4
24/04/2014	-0.4
25/04/2014	-0.7
26/04/2014	-0.6
27/04/2014	-1.2
28/04/2014	-0.6
29/04/2014	-0.6
30/04/2014	0.1
01/05/2014	0.2
02/05/2014	0
03/05/2014	-0.5
04/05/2014	-0.6
05/05/2014	-0.7
06/05/2014	-0.9
07/05/2014	-0.6
08/05/2014	-1.1
09/05/2014	-0.4
10/05/2014	-0.8
11/05/2014	-0.2
12/05/2014	-0.4
13/05/2014	-0.5
14/05/2014	-0.7
15/05/2014	-0.7
28/05/2014	-0.4
29/05/2014	-0.4
30/05/2014	-1.5
31/05/2014	-1.9
01/06/2014	-2.5
02/06/2014	-2
03/06/2014	-2.6
04/06/2014	-2.6
05/06/2014	-2
06/06/2014	-0.9
07/06/2014	-1.9
08/06/2014	-1.8
09/06/2014	-1.8
10/06/2014	-2.2
11/06/2014	-1.1
12/06/2014	-2.2
13/06/2014	-1.1
14/06/2014	-1.5
15/06/2014	-1.5
16/06/2014	-2.3
17/06/2014	-2.3
18/06/2014	-2.2
19/06/2014	-2.7
20/06/2014	-2.7
21/06/2014	-2.5
22/06/2014	-4.1
23/06/2014	-2
24/06/2014	-2
25/06/2014	-2.1
26/06/2014	-2.1
27/06/2014	-2.7
28/06/2014	-2.7
29/06/2014	-3.9
30/06/2014	-1.5
01/07/2014	-1.2
02/07/2014	-0.4
03/07/2014	-0.6
04/07/2014	0.2
05/07/2014	0.5
06/07/2014	-0.9
07/07/2014	-3.1
08/07/2014	-4
09/07/2014	-3.1
10/07/2014	-2
11/07/2014	0.7
12/07/2014	0.4
13/07/2014	-0.1
14/07/2014	-1.6
15/07/2014	-3.9
16/07/2014	-2.4
17/07/2014	-1.6
18/07/2014	-0.5
19/07/2014	-1
20/07/2014	-2.1
21/07/2014	-3.3
22/07/2014	-2
23/07/2014	-1.9
24/07/2014	-2.2
25/07/2014	-3
26/07/2014	-2.8
27/07/2014	-4.6
28/07/2014	-3.9
29/07/2014	-4
30/07/2014	-3.5
31/07/2014	-2
01/08/2014	-2.4
02/08/2014	-5.2
03/08/2014	-4.2
04/08/2014	-2.6
05/08/2014	-0.8
06/08/2014	-0.4
07/08/2014	-1.2
