# Supplementary material for: Shifts in the eruptive styles at Stromboli in 2010–2014 revealed by ground-based InSAR data
Source: Sci Rep. 2015 Sep 1;5:13569. doi: 10.1038/srep13569 (PMC4642561; doi:10.1038/srep13569)
Supplement: Supplementary Information [file srep13569-s1.zip › Supplementary information/Time_series_NEC_debris_cone.txt]

X:518380.1387
Y:4294177.3542
01/01/2010	0
02/01/2010	0
03/01/2010	-0.1
04/01/2010	-0.1
05/01/2010	0
06/01/2010	-0.1
07/01/2010	0
08/01/2010	-0.1
09/01/2010	0
10/01/2010	0
11/01/2010	0
12/01/2010	-0.2
13/01/2010	-0.2
14/01/2010	-0.2
15/01/2010	-0.2
16/01/2010	-0.2
17/01/2010	-0.2
18/01/2010	-0.1
19/01/2010	-0.1
21/01/2010	0
22/01/2010	0
23/01/2010	0.1
24/01/2010	0
25/01/2010	0
26/01/2010	0.1
27/01/2010	-0.1
28/01/2010	-0.1
29/01/2010	0
30/01/2010	-0.2
31/01/2010	-0.1
01/02/2010	-0.1
02/02/2010	-0.1
03/02/2010	-0.1
04/02/2010	0
05/02/2010	-0.1
06/02/2010	0
08/02/2010	-0.1
09/02/2010	0
10/02/2010	-0.1
11/02/2010	-0.1
12/02/2010	0
13/02/2010	-0.1
14/02/2010	-0.1
15/02/2010	-0.1
16/02/2010	-0.1
17/02/2010	-0.2
18/02/2010	-0.2
19/02/2010	-0.2
21/02/2010	-0.2
22/02/2010	-0.2
23/02/2010	-0.3
24/02/2010	-0.2
25/02/2010	-0.3
26/02/2010	-0.1
27/02/2010	-0.1
28/02/2010	0
01/03/2010	-0.1
02/03/2010	-0.1
03/03/2010	-0.1
04/03/2010	-0.1
05/03/2010	-0.2
06/03/2010	-0.3
07/03/2010	-0.2
08/03/2010	-0.5
09/03/2010	-0.4
10/03/2010	-0.3
11/03/2010	-0.1
12/03/2010	-0.1
13/03/2010	-0.4
14/03/2010	-0.5
15/03/2010	-0.2
16/03/2010	-0.3
17/03/2010	-0.4
18/03/2010	-0.1
19/03/2010	0.1
20/03/2010	0.4
21/03/2010	0.6
22/03/2010	0.6
23/03/2010	0.5
24/03/2010	0.7
25/03/2010	0.3
26/03/2010	-0.1
27/03/2010	-0.2
28/03/2010	-0.2
29/03/2010	-0.2
30/03/2010	-0.3
31/03/2010	-0.3
01/04/2010	-0.3
02/04/2010	-0.3
03/04/2010	-0.2
04/04/2010	-0.1
05/04/2010	0
06/04/2010	0
07/04/2010	0
08/04/2010	-0.2
09/04/2010	-0.2
10/04/2010	-0.2
11/04/2010	-0.3
12/04/2010	-0.4
13/04/2010	-0.4
14/04/2010	-0.5
15/04/2010	-0.3
16/04/2010	-0.2
17/04/2010	-0.3
18/04/2010	-0.3
19/04/2010	0
20/04/2010	-0.2
21/04/2010	0
22/04/2010	-0.1
23/04/2010	0.1
24/04/2010	-0.1
25/04/2010	-0.1
26/04/2010	-0.1
27/04/2010	-0.2
28/04/2010	-0.1
29/04/2010	0
30/04/2010	-0.1
01/05/2010	0.2
02/05/2010	0.1
03/05/2010	-0.1
04/05/2010	0.1
05/05/2010	0
06/05/2010	-0.1
07/05/2010	0
08/05/2010	-0.3
09/05/2010	-0.1
10/05/2010	-0.1
11/05/2010	-0.1
12/05/2010	0
13/05/2010	-0.1
14/05/2010	-0.1
15/05/2010	0
16/05/2010	-0.2
17/05/2010	-0.2
18/05/2010	-0.2
19/05/2010	-0.3
20/05/2010	-0.2
21/05/2010	-0.2
22/05/2010	-0.1
23/05/2010	0.2
24/05/2010	0.1
25/05/2010	0
26/05/2010	-0.1
27/05/2010	0.1
28/05/2010	0
29/05/2010	0
30/05/2010	-0.2
31/05/2010	0
01/06/2010	0
02/06/2010	0.1
03/06/2010	-0.1
04/06/2010	0
05/06/2010	-0.1
06/06/2010	0
07/06/2010	0
08/06/2010	0.4
09/06/2010	-0.1
10/06/2010	0.1
11/06/2010	0.2
12/06/2010	0.2
13/06/2010	0.3
14/06/2010	0.2
15/06/2010	-0.1
16/06/2010	0.3
17/06/2010	0.1
18/06/2010	0.1
19/06/2010	0
20/06/2010	0.1
21/06/2010	0.1
22/06/2010	0.2
23/06/2010	0.2
24/06/2010	0.1
25/06/2010	0.3
26/06/2010	0.1
27/06/2010	0.1
28/06/2010	0.1
29/06/2010	0
30/06/2010	0
01/07/2010	0
02/07/2010	0.1
03/07/2010	0.1
04/07/2010	-0.2
06/07/2010	0
07/07/2010	0
08/07/2010	0.1
09/07/2010	0.2
10/07/2010	0.1
11/07/2010	0.2
12/07/2010	0.2
13/07/2010	0
14/07/2010	0.1
15/07/2010	0
16/07/2010	0.1
17/07/2010	-0.2
18/07/2010	-0.2
19/07/2010	0
20/07/2010	0.3
21/07/2010	0.2
22/07/2010	0.2
23/07/2010	0
24/07/2010	0.4
25/07/2010	0.3
26/07/2010	0.1
27/07/2010	0.1
28/07/2010	0.1
29/07/2010	0.1
30/07/2010	0.2
31/07/2010	0.1
01/08/2010	0.1
02/08/2010	0.1
03/08/2010	0.1
04/08/2010	0.1
05/08/2010	0.1
06/08/2010	0.1
07/08/2010	0
08/08/2010	0.1
09/08/2010	0.2
10/08/2010	-0.1
11/08/2010	0
12/08/2010	0.1
13/08/2010	-0.1
14/08/2010	0.1
15/08/2010	0.1
16/08/2010	0
17/08/2010	0.1
18/08/2010	0.1
19/08/2010	0.1
20/08/2010	0.2
22/08/2010	0.2
23/08/2010	0.1
24/08/2010	0
25/08/2010	0.2
26/08/2010	-0.1
27/08/2010	-0.1
28/08/2010	0
29/08/2010	-0.4
30/08/2010	0.1
31/08/2010	0.1
01/09/2010	0
02/09/2010	0.2
03/09/2010	0.3
04/09/2010	0.1
05/09/2010	0.3
06/09/2010	0.1
07/09/2010	0
08/09/2010	0.2
09/09/2010	0
10/09/2010	-0.1
11/09/2010	0
12/09/2010	0
13/09/2010	0
15/09/2010	-0.1
16/09/2010	-0.2
17/09/2010	0
18/09/2010	0.1
19/09/2010	0
20/09/2010	-0.1
21/09/2010	0
22/09/2010	0
23/09/2010	0
24/09/2010	-0.2
25/09/2010	0
26/09/2010	0
27/09/2010	0.1
28/09/2010	-0.1
29/09/2010	0
30/09/2010	0.1
01/10/2010	0.1
02/10/2010	-0.1
03/10/2010	-0.1
04/10/2010	-0.1
05/10/2010	-0.1
06/10/2010	-0.2
07/10/2010	-0.4
08/10/2010	-0.2
09/10/2010	-0.2
10/10/2010	-0.2
11/10/2010	-0.2
12/10/2010	-0.2
13/10/2010	-0.1
15/10/2010	0.2
16/10/2010	-0.1
17/10/2010	0
18/10/2010	-0.1
19/10/2010	-0.3
20/10/2010	-0.2
21/10/2010	-0.1
22/10/2010	-0.2
23/10/2010	-0.1
24/10/2010	0
25/10/2010	0.1
26/10/2010	0.1
27/10/2010	0.1
28/10/2010	0.1
29/10/2010	0.1
30/10/2010	0
31/10/2010	0
01/11/2010	-0.1
02/11/2010	-0.2
03/11/2010	-0.1
04/11/2010	-0.3
05/11/2010	-0.3
06/11/2010	0
07/11/2010	-0.2
08/11/2010	-0.1
09/11/2010	-0.1
10/11/2010	-0.1
11/11/2010	0.1
12/11/2010	0
13/11/2010	-0.2
14/11/2010	-0.2
15/11/2010	-0.2
17/11/2010	-0.2
18/11/2010	-0.2
19/11/2010	-0.2
20/11/2010	-0.2
21/11/2010	-0.2
22/11/2010	0
23/11/2010	-0.2
03/12/2010	-0.4
04/12/2010	-0.5
05/12/2010	-0.5
06/12/2010	-0.5
07/12/2010	-0.6
08/12/2010	-0.6
09/12/2010	-0.5
10/12/2010	-0.4
11/12/2010	-0.4
12/12/2010	-0.3
13/12/2010	-0.2
14/12/2010	-0.1
15/12/2010	-0.1
17/12/2010	-0.2
18/12/2010	-0.2
19/12/2010	0
20/12/2010	-0.4
21/12/2010	-0.7
22/12/2010	-0.6
23/12/2010	-0.3
24/12/2010	-0.7
25/12/2010	-0.7
26/12/2010	-0.7
27/12/2010	-0.6
28/12/2010	-0.4
29/12/2010	-0.5
30/12/2010	-0.8
31/12/2010	-0.4
01/01/2011	-0.4
02/01/2011	-0.3
03/01/2011	-0.3
05/01/2011	-0.4
06/01/2011	-0.3
07/01/2011	-0.3
08/01/2011	-0.2
09/01/2011	-0.3
10/01/2011	-0.3
11/01/2011	-0.3
12/01/2011	-0.2
13/01/2011	-0.3
14/01/2011	-0.3
15/01/2011	-0.4
16/01/2011	-0.2
17/01/2011	-0.4
18/01/2011	-0.3
19/01/2011	-0.2
20/01/2011	-0.2
21/01/2011	-0.2
22/01/2011	-0.2
23/01/2011	-0.2
24/01/2011	0
25/01/2011	-0.1
26/01/2011	-0.2
27/01/2011	-0.2
28/01/2011	-0.2
29/01/2011	-0.2
30/01/2011	-0.3
31/01/2011	-0.4
01/02/2011	-0.4
02/02/2011	-0.3
03/02/2011	-0.4
04/02/2011	-0.2
05/02/2011	-0.2
06/02/2011	-0.3
07/02/2011	-0.3
08/02/2011	-0.8
09/02/2011	-0.2
10/02/2011	-0.2
11/02/2011	-0.2
12/02/2011	-0.1
13/02/2011	-0.1
14/02/2011	0
15/02/2011	0.3
16/02/2011	-0.1
17/02/2011	-0.1
18/02/2011	-0.3
19/02/2011	-0.3
20/02/2011	-0.3
21/02/2011	-0.4
22/02/2011	-0.3
23/02/2011	-0.4
24/02/2011	-0.4
26/02/2011	-0.3
27/02/2011	-0.6
28/02/2011	-0.3
01/03/2011	-0.5
02/03/2011	-0.7
03/03/2011	-0.7
04/03/2011	-0.7
05/03/2011	-0.8
06/03/2011	-0.6
07/03/2011	-0.9
08/03/2011	-0.7
09/03/2011	-0.6
10/03/2011	-0.6
11/03/2011	-0.5
12/03/2011	-0.5
13/03/2011	-0.4
14/03/2011	-0.5
15/03/2011	-0.5
16/03/2011	-0.6
17/03/2011	-0.9
18/03/2011	-0.9
19/03/2011	-1
20/03/2011	-0.9
21/03/2011	-0.8
22/03/2011	-0.7
23/03/2011	-0.6
24/03/2011	-0.1
25/03/2011	-0.1
26/03/2011	0.1
27/03/2011	0
28/03/2011	0
29/03/2011	-0.1
30/03/2011	-0.1
31/03/2011	-0.1
01/04/2011	-0.2
02/04/2011	-0.1
03/04/2011	-0.3
04/04/2011	-0.5
05/04/2011	-0.4
06/04/2011	-0.4
07/04/2011	-0.5
08/04/2011	-0.5
09/04/2011	-0.5
10/04/2011	-0.4
11/04/2011	-0.3
12/04/2011	-0.3
13/04/2011	-0.1
14/04/2011	-0.2
15/04/2011	-0.2
16/04/2011	-0.4
17/04/2011	-0.3
18/04/2011	-0.3
19/04/2011	-0.3
20/04/2011	-0.7
21/04/2011	-0.5
22/04/2011	-0.5
23/04/2011	-0.2
24/04/2011	-0.3
25/04/2011	-0.4
26/04/2011	0
27/04/2011	0.2
28/04/2011	0
29/04/2011	0.1
30/04/2011	-0.1
01/05/2011	0.1
02/05/2011	0.1
03/05/2011	-0.5
04/05/2011	-0.4
05/05/2011	-0.5
06/05/2011	-0.4
07/05/2011	-0.4
08/05/2011	-0.7
09/05/2011	-0.6
10/05/2011	-0.4
11/05/2011	0.1
12/05/2011	0.2
13/05/2011	0.1
14/05/2011	0.2
15/05/2011	0.1
16/05/2011	0
17/05/2011	-0.2
18/05/2011	-0.5
19/05/2011	-0.5
20/05/2011	-0.1
21/05/2011	0
22/05/2011	-0.1
23/05/2011	-0.3
24/05/2011	-0.2
25/05/2011	-0.1
26/05/2011	-0.4
27/05/2011	-0.2
28/05/2011	0
29/05/2011	-0.1
30/05/2011	0.4
31/05/2011	0.1
01/06/2011	0.2
02/06/2011	0
03/06/2011	-0.3
04/06/2011	-0.8
05/06/2011	-0.2
06/06/2011	-0.1
07/06/2011	0.5
08/06/2011	0.2
09/06/2011	0
10/06/2011	0
11/06/2011	0
12/06/2011	-0.1
13/06/2011	0
14/06/2011	-0.2
15/06/2011	-0.2
16/06/2011	-0.3
17/06/2011	-0.1
18/06/2011	-0.4
19/06/2011	-0.2
20/06/2011	-0.1
21/06/2011	-0.4
22/06/2011	0
23/06/2011	-0.1
24/06/2011	-0.5
25/06/2011	0.1
26/06/2011	-0.3
27/06/2011	0.1
28/06/2011	-0.1
29/06/2011	0
30/06/2011	-0.1
01/07/2011	-0.2
02/07/2011	0
03/07/2011	0
04/07/2011	-0.3
05/07/2011	0.4
06/07/2011	0.6
07/07/2011	0.3
08/07/2011	-0.3
09/07/2011	0
10/07/2011	1
11/07/2011	0.6
12/07/2011	0
13/07/2011	-0.2
15/07/2011	-0.5
16/07/2011	-0.9
17/07/2011	-0.7
18/07/2011	-0.5
19/07/2011	-0.4
20/07/2011	-0.9
21/07/2011	-1.7
22/07/2011	-1.2
23/07/2011	-1.2
24/07/2011	-0.7
25/07/2011	-0.6
26/07/2011	-0.4
27/07/2011	-2.2
28/07/2011	-1.6
29/07/2011	-1.2
30/07/2011	-0.3
31/07/2011	-0.5
01/08/2011	-0.7
02/08/2011	-0.4
03/08/2011	0.2
04/08/2011	0.2
05/08/2011	0.2
06/08/2011	-0.5
07/08/2011	-0.2
08/08/2011	-0.8
09/08/2011	-0.2
10/08/2011	-1.3
11/08/2011	-1
12/08/2011	-0.7
13/08/2011	-0.2
14/08/2011	-0.4
16/08/2011	-0.2
17/08/2011	-0.7
18/08/2011	-0.9
19/08/2011	-1.3
20/08/2011	-1.7
21/08/2011	-2.2
22/08/2011	-0.2
23/08/2011	1.9
24/08/2011	3
25/08/2011	2.8
26/08/2011	1.4
27/08/2011	0.1
28/08/2011	-0.4
29/08/2011	-0.1
30/08/2011	-1.2
31/08/2011	-1.4
01/09/2011	-2.3
02/09/2011	-1.8
03/09/2011	-1.4
04/09/2011	-1.6
05/09/2011	-1.4
06/09/2011	-0.6
07/09/2011	-1
08/09/2011	-0.8
09/09/2011	-1.4
10/09/2011	-1.5
11/09/2011	-1.7
12/09/2011	-1.4
13/09/2011	-1.1
14/09/2011	-0.7
15/09/2011	0.1
16/09/2011	-0.1
17/09/2011	-0.1
18/09/2011	-0.6
29/09/2011	-0.1
30/09/2011	0.5
01/10/2011	0.2
02/10/2011	-0.7
03/10/2011	0.3
04/10/2011	-0.2
05/10/2011	0.2
06/10/2011	0
07/10/2011	0
08/10/2011	-0.3
10/10/2011	-0.3
11/10/2011	-0.3
12/10/2011	-0.5
13/10/2011	-0.2
14/10/2011	-0.2
16/10/2011	-0.2
17/10/2011	0
18/10/2011	-0.4
19/10/2011	-0.5
20/10/2011	-0.4
21/10/2011	-0.4
22/10/2011	-0.2
23/10/2011	-0.4
24/10/2011	-0.7
25/10/2011	-0.8
26/10/2011	-0.4
27/10/2011	-0.4
28/10/2011	0
29/10/2011	-0.1
30/10/2011	-0.1
31/10/2011	-0.1
01/11/2011	0.4
02/11/2011	0
03/11/2011	0.1
04/11/2011	0.4
05/11/2011	0.4
06/11/2011	0
07/11/2011	-0.2
08/11/2011	-0.6
09/11/2011	-0.6
10/11/2011	-0.2
11/11/2011	-0.7
12/11/2011	-0.2
13/11/2011	0.2
14/11/2011	0
15/11/2011	0.1
16/11/2011	0.1
17/11/2011	0
18/11/2011	0
19/11/2011	-0.1
20/11/2011	0.1
21/11/2011	0.1
22/11/2011	-0.1
23/11/2011	0
24/11/2011	-0.5
25/11/2011	-0.2
26/11/2011	0
27/11/2011	0.2
28/11/2011	0.3
29/11/2011	0.1
30/11/2011	-0.1
01/12/2011	-0.2
02/12/2011	-0.1
03/12/2011	-0.1
04/12/2011	-0.1
05/12/2011	0.1
06/12/2011	0.1
07/12/2011	0
08/12/2011	-0.1
09/12/2011	0
10/12/2011	-0.1
11/12/2011	-0.2
12/12/2011	-0.3
13/12/2011	-0.1
14/12/2011	-0.1
15/12/2011	0
16/12/2011	-0.2
17/12/2011	-0.1
18/12/2011	-0.3
19/12/2011	-0.3
20/12/2011	-0.3
21/12/2011	-0.2
22/12/2011	-0.2
23/12/2011	-0.2
24/12/2011	-0.1
25/12/2011	-0.1
26/12/2011	0
27/12/2011	0
28/12/2011	-0.2
29/12/2011	0
30/12/2011	-0.1
02/01/2012	0
03/01/2012	0.1
04/01/2012	-0.2
05/01/2012	0.1
06/01/2012	0
07/01/2012	0.2
08/01/2012	0.1
09/01/2012	0.1
10/01/2012	-0.1
11/01/2012	-0.1
12/01/2012	-0.1
13/01/2012	0.1
14/01/2012	0.1
15/01/2012	-0.2
16/01/2012	-0.3
17/01/2012	-0.2
18/01/2012	0.1
19/01/2012	0
20/01/2012	0.1
21/01/2012	-0.2
22/01/2012	-0.1
23/01/2012	0
24/01/2012	-0.1
25/01/2012	-0.1
26/01/2012	-0.1
27/01/2012	0
28/01/2012	-0.1
29/01/2012	-0.1
30/01/2012	-0.2
31/01/2012	-0.1
01/02/2012	0
02/02/2012	0
03/02/2012	-0.2
04/02/2012	-0.2
05/02/2012	-0.3
06/02/2012	-0.1
07/02/2012	-0.1
08/02/2012	-0.1
09/02/2012	0
10/02/2012	-0.2
11/02/2012	-0.7
12/02/2012	-0.4
13/02/2012	-0.2
14/02/2012	-0.2
15/02/2012	0.1
16/02/2012	-0.1
17/02/2012	0.3
18/02/2012	0
19/02/2012	0
20/02/2012	-0.1
21/02/2012	-0.6
22/02/2012	-0.5
23/02/2012	-0.7
24/02/2012	-0.6
25/02/2012	-0.2
26/02/2012	-0.4
27/02/2012	-0.1
28/02/2012	-0.3
29/02/2012	-0.1
01/03/2012	0.2
02/03/2012	-0.1
03/03/2012	-0.1
04/03/2012	-0.1
05/03/2012	-0.3
06/03/2012	-0.4
07/03/2012	-1
08/03/2012	-1.3
09/03/2012	-1.4
10/03/2012	-0.7
11/03/2012	-0.5
12/03/2012	0.1
13/03/2012	0.2
14/03/2012	0
15/03/2012	-0.3
16/03/2012	-0.4
17/03/2012	0.4
18/03/2012	0.3
19/03/2012	-0.2
20/03/2012	-0.4
21/03/2012	-0.3
22/03/2012	-0.5
23/03/2012	-0.2
24/03/2012	-0.7
25/03/2012	-0.3
26/03/2012	-0.4
27/03/2012	-0.7
28/03/2012	-0.2
29/03/2012	0.1
30/03/2012	0.1
31/03/2012	-0.6
01/04/2012	-0.7
02/04/2012	-0.5
03/04/2012	0.1
04/04/2012	-0.1
05/04/2012	0.5
06/04/2012	0.4
07/04/2012	-0.1
08/04/2012	-0.4
09/04/2012	-0.4
10/04/2012	-0.2
11/04/2012	-0.2
12/04/2012	-0.3
13/04/2012	-0.5
14/04/2012	-0.3
15/04/2012	-0.2
16/04/2012	-0.3
17/04/2012	-0.4
18/04/2012	-0.4
19/04/2012	-0.4
20/04/2012	-0.2
21/04/2012	-0.4
22/04/2012	-0.3
23/04/2012	-0.3
24/04/2012	-0.2
25/04/2012	0
26/04/2012	-0.2
27/04/2012	0
28/04/2012	-0.2
29/04/2012	-0.5
30/04/2012	-0.3
01/05/2012	-0.2
02/05/2012	0.2
03/05/2012	0.1
04/05/2012	0.6
05/05/2012	0.3
06/05/2012	0.2
07/05/2012	0
08/05/2012	-0.2
09/05/2012	-0.1
10/05/2012	-0.1
11/05/2012	0.1
12/05/2012	-0.1
13/05/2012	0.2
14/05/2012	0
15/05/2012	0.1
16/05/2012	-0.1
17/05/2012	0.2
18/05/2012	0
19/05/2012	0
20/05/2012	-0.2
21/05/2012	0
22/05/2012	-0.1
23/05/2012	0.1
24/05/2012	-0.1
25/05/2012	-0.2
26/05/2012	-0.3
27/05/2012	-0.1
28/05/2012	-0.1
29/05/2012	-0.4
30/05/2012	-0.3
31/05/2012	-0.3
01/06/2012	-0.3
02/06/2012	-0.6
03/06/2012	-0.1
04/06/2012	-0.2
05/06/2012	0.3
06/06/2012	-0.2
07/06/2012	-0.7
08/06/2012	-0.9
09/06/2012	-0.5
10/06/2012	-0.1
11/06/2012	-0.9
12/06/2012	-0.4
13/06/2012	0
14/06/2012	0.4
15/06/2012	0.2
16/06/2012	-1.2
17/06/2012	-1.2
18/06/2012	-0.1
19/06/2012	0.1
20/06/2012	0.1
21/06/2012	0.1
22/06/2012	-0.7
23/06/2012	0.2
24/06/2012	-0.2
25/06/2012	-0.7
26/06/2012	-0.8
27/06/2012	-0.4
28/06/2012	-0.7
29/06/2012	-1.2
30/06/2012	-1.1
01/07/2012	-0.8
02/07/2012	-0.8
03/07/2012	0
04/07/2012	0.1
05/07/2012	0
06/07/2012	0.1
07/07/2012	-0.3
08/07/2012	0
09/07/2012	0.5
10/07/2012	1.4
11/07/2012	1.6
12/07/2012	1.7
13/07/2012	-0.1
14/07/2012	0.2
15/07/2012	-0.6
16/07/2012	-0.2
17/07/2012	-0.3
18/07/2012	-0.5
19/07/2012	-0.2
20/07/2012	0.2
21/07/2012	-0.1
22/07/2012	0.2
23/07/2012	0.2
24/07/2012	-0.6
25/07/2012	-0.1
26/07/2012	-0.5
27/07/2012	-0.6
28/07/2012	-0.3
29/07/2012	-0.1
30/07/2012	-0.3
31/07/2012	-0.1
01/08/2012	-0.4
02/08/2012	-0.1
03/08/2012	-0.6
04/08/2012	-0.4
05/08/2012	-0.2
06/08/2012	-0.7
07/08/2012	-0.2
08/08/2012	0.1
09/08/2012	0.8
10/08/2012	1.2
11/08/2012	0.4
05/09/2012	0.4
06/09/2012	0.4
07/09/2012	-0.2
08/09/2012	-0.2
09/09/2012	-0.4
10/09/2012	-0.3
11/09/2012	-0.1
12/09/2012	0.1
13/09/2012	0
14/09/2012	0
15/09/2012	-0.2
16/09/2012	-0.3
17/09/2012	-0.3
18/09/2012	-0.5
19/09/2012	0
20/09/2012	0.2
21/09/2012	0.2
22/09/2012	-0.1
23/09/2012	-0.1
24/09/2012	-0.3
25/09/2012	0
26/09/2012	-0.3
27/09/2012	0.1
28/09/2012	0
29/09/2012	0.1
30/09/2012	-0.1
01/10/2012	0
02/10/2012	0.1
03/10/2012	0.2
04/10/2012	0.4
05/10/2012	-0.2
06/10/2012	-0.3
07/10/2012	-1.2
08/10/2012	-0.5
09/10/2012	-0.3
10/10/2012	-0.1
11/10/2012	-0.9
12/10/2012	-0.9
15/10/2012	-0.3
16/10/2012	-1.2
17/10/2012	-0.4
18/10/2012	-1
19/10/2012	-0.1
20/10/2012	0.3
21/10/2012	0.3
22/10/2012	1.4
23/10/2012	2.1
24/10/2012	1.3
25/10/2012	-0.1
26/10/2012	-0.9
27/10/2012	-0.9
28/10/2012	-0.7
29/10/2012	-0.8
30/10/2012	-0.5
31/10/2012	-0.2
01/11/2012	-0.2
02/11/2012	-0.2
03/11/2012	-0.4
04/11/2012	-0.7
05/11/2012	-0.5
06/11/2012	-0.5
07/11/2012	-0.5
08/11/2012	-0.6
09/11/2012	-0.6
10/11/2012	-0.6
11/11/2012	-0.6
12/11/2012	-0.4
13/11/2012	-0.8
14/11/2012	-0.5
15/11/2012	-0.2
16/11/2012	-0.4
17/11/2012	-0.3
18/11/2012	-0.8
19/11/2012	-0.5
20/11/2012	-0.6
21/11/2012	-0.4
22/11/2012	-0.8
23/11/2012	-1.7
24/11/2012	-1.6
25/11/2012	-1.5
26/11/2012	-1.2
27/11/2012	-0.1
28/11/2012	-0.6
29/11/2012	-2.1
30/11/2012	-2
01/12/2012	-1.8
02/12/2012	-1.8
03/12/2012	-1.2
04/12/2012	-1
05/12/2012	-0.4
07/12/2012	0.8
08/12/2012	0.4
09/12/2012	0.1
10/12/2012	-0.4
11/12/2012	-1.7
12/12/2012	-1.6
13/12/2012	-1.8
14/12/2012	-2.7
15/12/2012	-0.8
16/12/2012	-0.1
17/12/2012	0.2
18/12/2012	-0.3
20/12/2012	-1.6
21/12/2012	-0.3
22/12/2012	-0.1
23/12/2012	-1.3
24/12/2012	-1.1
25/12/2012	-2.2
26/12/2012	-1.8
27/12/2012	-1.7
28/12/2012	-1.2
29/12/2012	-1
30/12/2012	-0.4
31/12/2012	-0.4
01/01/2013	-1
02/01/2013	-1
03/01/2013	-1
04/01/2013	-0.9
05/01/2013	-1.4
06/01/2013	-1.9
07/01/2013	-3.5
08/01/2013	-1.7
09/01/2013	-0.9
10/01/2013	-0.7
11/01/2013	-0.6
12/01/2013	-0.6
13/01/2013	0.5
14/01/2013	0.3
15/01/2013	0.4
16/01/2013	-0.6
17/01/2013	0
18/01/2013	-0.2
19/01/2013	-0.6
20/01/2013	-0.8
21/01/2013	-0.9
22/01/2013	-0.4
23/01/2013	-0.4
24/01/2013	-0.6
25/01/2013	-0.7
26/01/2013	-0.6
27/01/2013	-0.5
28/01/2013	-0.5
29/01/2013	-0.4
30/01/2013	-1
31/01/2013	-0.7
01/02/2013	-0.8
02/02/2013	-0.9
03/02/2013	-1.1
04/02/2013	-1.2
05/02/2013	-1.4
06/02/2013	-2.1
07/02/2013	-0.7
08/02/2013	-1
09/02/2013	-0.9
10/02/2013	-1.1
11/02/2013	-1.2
12/02/2013	-0.8
13/02/2013	-0.8
14/02/2013	-0.7
15/02/2013	-2.7
16/02/2013	-1.8
17/02/2013	-1.5
18/02/2013	-0.7
19/02/2013	-0.5
20/02/2013	-0.3
21/02/2013	-1.1
22/02/2013	-0.7
23/02/2013	-0.6
24/02/2013	-0.3
25/02/2013	-1
26/02/2013	-0.7
27/02/2013	-0.9
28/02/2013	-0.1
01/03/2013	-0.5
02/03/2013	-0.7
03/03/2013	-1.9
04/03/2013	-2.5
05/03/2013	-1.3
06/03/2013	-1.2
07/03/2013	-1.3
08/03/2013	-1.6
09/03/2013	-1.8
10/03/2013	-1.5
11/03/2013	-1.4
12/03/2013	-1.7
13/03/2013	-3
14/03/2013	-2.3
15/03/2013	-2.3
16/03/2013	-2.9
17/03/2013	-2.3
18/03/2013	-2.5
19/03/2013	-3.1
20/03/2013	-3.1
21/03/2013	-0.9
22/03/2013	0
23/03/2013	-0.7
24/03/2013	-1.9
25/03/2013	-1.9
26/03/2013	-1.5
27/03/2013	-1.6
28/03/2013	-1.9
29/03/2013	-1.6
30/03/2013	-1.8
31/03/2013	-2.6
01/04/2013	-3.2
02/04/2013	-2
03/04/2013	-1.6
04/04/2013	-0.7
05/04/2013	-1.2
06/04/2013	-0.3
07/04/2013	0.2
08/04/2013	0.6
09/04/2013	0
10/04/2013	-1.5
11/04/2013	-1.3
12/04/2013	-1.3
13/04/2013	-2
14/04/2013	-3.3
15/04/2013	-1.7
16/04/2013	0.3
17/04/2013	1.8
18/04/2013	0.2
19/04/2013	-0.5
20/04/2013	-2.2
21/04/2013	-1.9
22/04/2013	-2.4
23/04/2013	-3
24/04/2013	0.2
25/04/2013	1.7
26/04/2013	1.9
27/04/2013	-0.3
28/04/2013	-2
29/04/2013	-1.5
30/04/2013	-0.4
01/05/2013	-0.1
02/05/2013	1.6
03/05/2013	1.6
04/05/2013	2.6
05/05/2013	1.6
06/05/2013	-0.3
07/05/2013	-1.1
08/05/2013	-1.1
09/05/2013	-3
10/05/2013	-2
11/05/2013	-1.6
12/05/2013	-0.4
13/05/2013	-0.1
14/05/2013	-0.8
15/05/2013	-1.3
16/05/2013	-1.8
17/05/2013	-0.8
18/05/2013	-0.8
19/05/2013	-0.4
20/05/2013	-1.2
21/05/2013	-0.4
22/05/2013	-0.3
23/05/2013	0.1
24/05/2013	0.2
25/05/2013	-0.3
26/05/2013	-0.7
27/05/2013	-0.3
28/05/2013	-0.5
29/05/2013	-0.1
30/05/2013	-0.6
31/05/2013	-0.3
01/06/2013	-0.2
02/06/2013	-0.3
03/06/2013	-0.4
04/06/2013	-0.5
05/06/2013	-0.3
06/06/2013	-0.1
07/06/2013	-0.4
08/06/2013	0.1
09/06/2013	0
10/06/2013	0.2
11/06/2013	-0.4
12/06/2013	-0.5
13/06/2013	-0.3
14/06/2013	0.2
15/06/2013	-0.1
16/06/2013	-0.2
17/06/2013	-0.1
18/06/2013	0.2
19/06/2013	-0.2
20/06/2013	-0.7
21/06/2013	-1
22/06/2013	-0.6
23/06/2013	-0.1
24/06/2013	0
25/06/2013	0
26/06/2013	0.1
27/06/2013	-0.1
28/06/2013	-0.1
29/06/2013	-0.1
30/06/2013	-0.3
01/07/2013	-0.2
02/07/2013	-0.6
03/07/2013	-0.6
04/07/2013	-0.7
05/07/2013	-0.2
06/07/2013	0
07/07/2013	0.5
08/07/2013	0.3
09/07/2013	0
10/07/2013	-0.3
11/07/2013	-0.2
12/07/2013	-0.2
13/07/2013	-0.2
14/07/2013	-0.4
15/07/2013	0.2
16/07/2013	-0.1
17/07/2013	0.2
18/07/2013	-0.7
19/07/2013	-0.8
20/07/2013	-0.3
21/07/2013	0
22/07/2013	0.1
23/07/2013	-0.2
24/07/2013	-0.3
25/07/2013	-0.4
26/07/2013	-0.3
27/07/2013	0
28/07/2013	0
01/08/2013	-0.3
02/08/2013	-0.3
03/08/2013	0.8
05/08/2013	1.2
06/08/2013	2.2
07/08/2013	3.5
08/08/2013	0.6
09/08/2013	0.2
10/08/2013	-0.1
11/08/2013	-0.4
12/08/2013	0.3
13/08/2013	0
14/08/2013	0.2
15/08/2013	-0.1
16/08/2013	-0.1
17/08/2013	-0.5
18/08/2013	-0.3
19/08/2013	0.1
20/08/2013	0
21/08/2013	0.1
22/08/2013	-0.3
23/08/2013	-0.2
24/08/2013	-0.4
25/08/2013	-0.3
26/08/2013	-0.1
27/08/2013	-0.2
28/08/2013	0
29/08/2013	-0.1
30/08/2013	0.4
31/08/2013	-0.1
01/09/2013	0
02/09/2013	0.1
03/09/2013	-0.7
04/09/2013	-0.1
05/09/2013	0
06/09/2013	0.3
07/09/2013	0.4
08/09/2013	-0.3
09/09/2013	0.1
10/09/2013	0.1
11/09/2013	0.3
12/09/2013	0.2
13/09/2013	0
14/09/2013	-0.1
15/09/2013	-0.2
16/09/2013	-0.1
17/09/2013	-0.3
18/09/2013	0
19/09/2013	-0.1
20/09/2013	-0.2
21/09/2013	-0.3
22/09/2013	-0.3
23/09/2013	0.1
24/09/2013	0.4
25/09/2013	0.1
26/09/2013	0.2
27/09/2013	0.2
28/09/2013	0
29/09/2013	-0.1
30/09/2013	0.2
01/10/2013	0.1
02/10/2013	0.3
03/10/2013	-0.3
04/10/2013	-0.2
05/10/2013	0
06/10/2013	0.4
07/10/2013	0.1
08/10/2013	-0.2
09/10/2013	0
10/10/2013	0.2
11/10/2013	0.4
12/10/2013	0.2
13/10/2013	0.3
14/10/2013	0.2
15/10/2013	0
16/10/2013	0
17/10/2013	0
18/10/2013	-0.2
19/10/2013	-0.2
20/10/2013	0.2
21/10/2013	0.1
22/10/2013	0.7
23/10/2013	-0.3
24/10/2013	-0.1
25/10/2013	-0.3
26/10/2013	-0.3
27/10/2013	-0.5
28/10/2013	0
29/10/2013	0
30/10/2013	0.6
31/10/2013	0.2
01/11/2013	0.3
02/11/2013	-0.4
03/11/2013	-0.3
04/11/2013	0
05/11/2013	0.1
06/11/2013	0.2
07/11/2013	-0.2
08/11/2013	-0.7
09/11/2013	-0.2
11/11/2013	0.1
12/11/2013	0.6
13/11/2013	-0.3
14/11/2013	-0.4
15/11/2013	-0.4
16/11/2013	0.1
17/11/2013	-0.2
18/11/2013	-0.1
19/11/2013	0
20/11/2013	0.3
21/11/2013	0.2
22/11/2013	0
23/11/2013	0.1
24/11/2013	-0.2
25/11/2013	-0.1
26/11/2013	0
27/11/2013	0
28/11/2013	0.1
29/11/2013	-0.2
30/11/2013	-0.4
01/12/2013	-0.2
02/12/2013	-0.2
03/12/2013	-0.1
04/12/2013	0
05/12/2013	0
06/12/2013	0.1
07/12/2013	0
08/12/2013	-0.2
09/12/2013	0.1
10/12/2013	-0.1
11/12/2013	0.1
12/12/2013	0.1
13/12/2013	0.2
14/12/2013	0.1
15/12/2013	-0.1
16/12/2013	-0.6
17/12/2013	-0.8
18/12/2013	-0.4
19/12/2013	0.1
20/12/2013	0
21/12/2013	-0.4
22/12/2013	-0.1
23/12/2013	-0.3
24/12/2013	-0.3
25/12/2013	-0.4
26/12/2013	-0.1
27/12/2013	-0.1
28/12/2013	-0.2
29/12/2013	-0.5
30/12/2013	-0.1
31/12/2013	0
01/01/2014	0.4
02/01/2014	0.4
03/01/2014	0.2
04/01/2014	0.2
05/01/2014	-0.5
06/01/2014	-0.8
07/01/2014	-0.5
08/01/2014	-0.2
09/01/2014	0.2
10/01/2014	-0.2
11/01/2014	0.1
12/01/2014	-0.3
13/01/2014	-0.2
14/01/2014	-0.5
15/01/2014	0
16/01/2014	0.3
17/01/2014	0.2
18/01/2014	0.5
19/01/2014	1.1
20/01/2014	1
21/01/2014	1.3
22/01/2014	0.2
23/01/2014	0.1
24/01/2014	-0.1
25/01/2014	-0.1
26/01/2014	0
27/01/2014	0
28/01/2014	-0.2
29/01/2014	-0.1
30/01/2014	-0.5
31/01/2014	-0.2
01/02/2014	-0.1
02/02/2014	0.3
03/02/2014	0.2
04/02/2014	0
05/02/2014	-0.1
06/02/2014	0.2
07/02/2014	0
08/02/2014	0.1
09/02/2014	-0.1
10/02/2014	0.2
11/02/2014	0.2
12/02/2014	0.1
13/02/2014	0
14/02/2014	-0.1
15/02/2014	0.2
16/02/2014	-0.1
17/02/2014	-0.1
18/02/2014	-0.2
19/02/2014	-0.5
20/02/2014	-0.6
21/02/2014	-0.6
22/02/2014	-0.1
23/02/2014	0.1
24/02/2014	-0.1
25/02/2014	0.1
26/02/2014	0
27/02/2014	0
28/02/2014	0
01/03/2014	0.1
02/03/2014	0
03/03/2014	-0.2
04/03/2014	-0.2
05/03/2014	-0.2
06/03/2014	-0.1
07/03/2014	-0.1
08/03/2014	-0.2
09/03/2014	-0.2
10/03/2014	-0.2
11/03/2014	-0.1
12/03/2014	-0.3
13/03/2014	-0.3
14/03/2014	-0.3
15/03/2014	-0.2
16/03/2014	0.3
17/03/2014	0.1
18/03/2014	0.6
19/03/2014	0.3
20/03/2014	-0.2
21/03/2014	-0.6
22/03/2014	-0.5
23/03/2014	-0.2
24/03/2014	0.1
25/03/2014	-0.1
26/03/2014	0
27/03/2014	-0.3
28/03/2014	-0.3
29/03/2014	-0.7
30/03/2014	-0.5
31/03/2014	-0.4
01/04/2014	-0.3
02/04/2014	-0.2
03/04/2014	-0.2
04/04/2014	-0.4
05/04/2014	-0.3
06/04/2014	-0.6
07/04/2014	0.1
08/04/2014	-0.2
09/04/2014	0
10/04/2014	-0.2
11/04/2014	0.1
12/04/2014	-0.2
13/04/2014	-0.1
14/04/2014	-0.4
15/04/2014	0
16/04/2014	-0.1
17/04/2014	0.2
18/04/2014	0
19/04/2014	0.1
20/04/2014	0
21/04/2014	0
22/04/2014	-0.2
23/04/2014	-0.2
24/04/2014	-0.1
25/04/2014	-0.3
26/04/2014	-0.3
27/04/2014	-0.5
28/04/2014	-0.2
29/04/2014	-0.1
30/04/2014	-0.1
01/05/2014	-0.3
02/05/2014	-0.5
03/05/2014	-0.2
04/05/2014	-0.2
05/05/2014	-0.1
06/05/2014	-0.3
07/05/2014	-0.1
08/05/2014	-0.5
09/05/2014	-0.5
10/05/2014	-0.4
11/05/2014	0.1
12/05/2014	-0.1
13/05/2014	0
14/05/2014	-0.5
15/05/2014	-0.4
28/05/2014	-0.3
29/05/2014	-0.2
30/05/2014	-0.5
31/05/2014	-0.8
01/06/2014	-1.1
02/06/2014	-1.7
03/06/2014	-1.1
04/06/2014	-1.2
05/06/2014	-0.5
06/06/2014	-0.8
07/06/2014	-1
08/06/2014	-1.2
09/06/2014	-0.7
10/06/2014	0.9
11/06/2014	1
12/06/2014	-0.1
13/06/2014	-0.7
14/06/2014	0.3
15/06/2014	0.8
16/06/2014	-0.3
17/06/2014	-1.3
18/06/2014	-1.3
19/06/2014	-1.6
20/06/2014	-1.2
21/06/2014	-1.2
22/06/2014	-2.8
23/06/2014	-2.8
24/06/2014	-2.6
25/06/2014	-2.2
26/06/2014	-1.2
27/06/2014	-1.2
28/06/2014	-1.5
29/06/2014	-2.8
30/06/2014	-0.5
01/07/2014	0.4
02/07/2014	1
03/07/2014	0.3
04/07/2014	0
05/07/2014	-0.5
06/07/2014	-0.5
07/07/2014	-0.2
08/07/2014	0.3
09/07/2014	0
10/07/2014	-1
11/07/2014	-1.5
12/07/2014	-1.3
13/07/2014	-1
14/07/2014	-1
15/07/2014	-1.7
16/07/2014	-1
17/07/2014	-0.7
18/07/2014	-0.5
19/07/2014	-0.4
20/07/2014	-0.4
21/07/2014	-1.1
22/07/2014	-1
23/07/2014	-0.9
24/07/2014	-0.5
25/07/2014	-0.8
26/07/2014	-1.1
27/07/2014	-0.7
28/07/2014	-0.2
29/07/2014	-0.5
30/07/2014	-1
31/07/2014	-0.7
01/08/2014	-1.3
02/08/2014	-3
03/08/2014	-1.7
04/08/2014	0
05/08/2014	1.3
06/08/2014	0.7
07/08/2014	-0.2
